# Supplementary material for: Defect passivation in methylammonium/bromine free inverted perovskite solar cells using charge-modulated molecular bonding
Source: Nat Commun. 2024 Jan 29;15:882. doi: 10.1038/s41467-024-45228-9 (PMC10824754; doi:10.1038/s41467-024-45228-9)
Supplement: Supplementary file 4 — Supplementary Data 1 [file 41467_2024_45228_MOESM4_ESM.cif]

data_nims_pzdi_1
_audit_creation_date               2023-09-28
_audit_creation_method
;
Olex2 1.5
(compiled 2023.08.24 svn.re1ec1418 for OlexSys, GUI svn.r6817)
;
_shelx_SHELXL_version_number       '2018/3'
_audit_contact_author_address      ?
_audit_contact_author_email        ?
_audit_contact_author_name         ''
_audit_contact_author_phone        ?
_publ_contact_author_id_orcid      ?
_publ_section_references
;
Dolomanov, O.V., Bourhis, L.J., Gildea, R.J, Howard, J.A.K. & Puschmann, H.
 (2009), J. Appl. Cryst. 42, 339-341.

Sheldrick, G.M. (2015). Acta Cryst. A71, 3-8.

Sheldrick, G.M. (2015). Acta Cryst. C71, 3-8.
;
_chemical_name_common              ?
_chemical_name_systematic          ?
_chemical_formula_moiety           'I4 Pb, 3(C2 H6 O S), C4 H12 N2'
_chemical_formula_sum              'C10 H30 I4 N2 O3 Pb S3'
_chemical_formula_weight           1037.33
_chemical_absolute_configuration   ?
_chemical_melting_point            ?
_chemical_oxdiff_formula           PbI2C8N4H24
_chemical_oxdiff_usercomment       'PdI2 + PZDI 1:2 (sample #1)'
loop_
  _atom_type_symbol
  _atom_type_description
  _atom_type_scat_dispersion_real
  _atom_type_scat_dispersion_imag
  _atom_type_scat_source
 'C' 'C' 0.0033 0.0016 'International Tables Vol C Tables 4.2.6.8 and 6.1.1.4'
 'H' 'H' 0.0000 0.0000 'International Tables Vol C Tables 4.2.6.8 and 6.1.1.4'
 'I' 'I' -0.4742 1.8119 'International Tables Vol C Tables 4.2.6.8 and 6.1.1.4'
 'N' 'N' 0.0061 0.0033 'International Tables Vol C Tables 4.2.6.8 and 6.1.1.4'
 'O' 'O' 0.0106 0.0060 'International Tables Vol C Tables 4.2.6.8 and 6.1.1.4'
 'Pb' 'Pb' -3.3944 10.1111
 'International Tables Vol C Tables 4.2.6.8 and 6.1.1.4'
 'S' 'S' 0.1246 0.1234 'International Tables Vol C Tables 4.2.6.8 and 6.1.1.4'

_shelx_space_group_comment
;
The symmetry employed for this shelxl refinement is uniquely defined
by the following loop, which should always be used as a source of
symmetry information in preference to the above space-group names.
They are only intended as comments.
;
_space_group_crystal_system        'orthorhombic'
_space_group_IT_number             33
_space_group_name_H-M_alt          'P n a 21'
_space_group_name_Hall             'P 2c -2n'
loop_
  _space_group_symop_operation_xyz
 'x, y, z'
 '-x, -y, z+1/2'
 'x+1/2, -y+1/2, z'
 '-x+1/2, y+1/2, z+1/2'

_cell_length_a                     20.3941(3)
_cell_length_b                     13.7425(2)
_cell_length_c                     19.2851(3)
_cell_angle_alpha                  90
_cell_angle_beta                   90
_cell_angle_gamma                  90
_cell_volume                       5404.96(14)
_cell_formula_units_Z              8
_cell_measurement_reflns_used      27916
_cell_measurement_temperature      293(2)
_cell_measurement_theta_max        31.1950
_cell_measurement_theta_min        2.6940
_shelx_estimated_absorpt_T_max     0.436
_shelx_estimated_absorpt_T_min     0.113
_exptl_absorpt_coefficient_mu      11.055
_exptl_absorpt_correction_T_max    1.000
_exptl_absorpt_correction_T_min    0.123
_exptl_absorpt_correction_type     gaussian
_exptl_absorpt_process_details
;
CrysAlisPro 1.171.42.90a (Rigaku Oxford Diffraction, 2023)
Numerical absorption correction based on gaussian integration over
a multifaceted crystal model
Empirical absorption correction using spherical harmonics,
implemented in SCALE3 ABSPACK scaling algorithm.
;
_exptl_absorpt_special_details     ?
_exptl_crystal_colour              ?
_exptl_crystal_density_diffrn      2.550
_exptl_crystal_density_meas        ?
_exptl_crystal_density_method      ?
_exptl_crystal_description         ?
_exptl_crystal_F_000               3760
loop_
  _exptl_crystal_face_index_h
  _exptl_crystal_face_index_k
  _exptl_crystal_face_index_l
  _exptl_crystal_face_perp_dist
 0 1 0 0.0880
 0 -1 0 0.0838
 24 -4 10 0.1449
 -25 -13 0 0.1279
 11 -12 -16 0.0276
 -7 -15 -15 0.0732
 -1 16 -16 0.1210
 3 -27 1 0.0800
 -2 -16 16 0.1023
 9 9 17 0.1068
 -2 -26 6 0.0850
 6 24 -9 0.1012
 -21 10 -11 0.1884
 -17 2 15 0.0596
 -14 13 14 0.0703
 -13 5 17 0.0553
 1 11 18 0.0673
 -5 10 18 0.0444
 -3 26 -4 0.1087
 -8 19 13 0.0689
 21 -19 -1 0.1154
 9 21 11 0.1242
 16 -22 -4 0.0886
 8 17 -14 0.0944
 23 16 3 0.1763

_exptl_crystal_size_max            0.354
_exptl_crystal_size_mid            0.192
_exptl_crystal_size_min            0.089
loop_
  _exptl_oxdiff_crystal_face_indexfrac_h
  _exptl_oxdiff_crystal_face_indexfrac_k
  _exptl_oxdiff_crystal_face_indexfrac_l
  _exptl_oxdiff_crystal_face_x
  _exptl_oxdiff_crystal_face_y
  _exptl_oxdiff_crystal_face_z
 -0.0001 0.9994 0.0001 0.0195 0.0036 0.0309
 0.0001 -0.9994 -0.0001 -0.0195 -0.0036 -0.0309
 24.2577 -4.1460 9.9727 0.2094 0.8841 -0.4178
 -25.2991 -12.9088 -0.2767 -0.1208 -0.9171 -0.3799
 11.0801 -11.5890 -15.8595 -0.9696 0.2317 0.0785
 -6.5479 -15.3282 -15.3848 -0.9225 -0.3837 -0.0422
 -0.5043 15.8636 -15.7310 -0.3620 -0.0648 0.9299
 2.9909 -27.0116 0.8804 -0.5070 0.0099 -0.8619
 -1.6696 -16.1174 15.5624 0.3622 -0.0119 -0.9320
 9.3038 8.7592 17.2397 0.8581 0.4667 -0.2141
 -2.0050 -25.5790 6.4221 -0.2130 -0.1192 -0.9698
 5.6135 23.5963 -8.8470 0.0498 0.2195 0.9743
 -20.6499 9.9518 -11.4657 -0.1805 -0.7491 0.6374
 -17.2497 1.5816 15.4610 0.7919 -0.4826 -0.3742
 -13.8546 13.2351 14.1190 0.9428 -0.3325 0.0223
 -12.9805 4.7960 16.9489 0.8944 -0.3144 -0.3182
 0.6681 11.1865 17.6562 0.9723 0.1820 -0.1466
 -5.2355 10.4651 17.5336 0.9864 -0.0240 -0.1627
 -3.4951 26.3972 -3.9929 0.3643 -0.0503 0.9299
 -8.2142 18.5714 13.0262 0.9683 -0.1268 0.2153
 20.7611 -18.7115 -1.3652 -0.5418 0.6349 -0.5507
 8.7473 21.1025 10.7026 0.8220 0.4489 0.3504
 15.5969 -22.0505 -4.2454 -0.7014 0.4263 -0.5713
 8.3843 16.7790 -14.1585 -0.3270 0.2541 0.9102
 22.9552 15.8309 2.9664 0.3066 0.8654 0.3964

_exptl_transmission_factor_max     ?
_exptl_transmission_factor_min     ?
_diffrn_reflns_av_R_equivalents    0.0498
_diffrn_reflns_av_unetI/netI       0.0321
_diffrn_reflns_Laue_measured_fraction_full  1.000
_diffrn_reflns_Laue_measured_fraction_max  0.909
_diffrn_reflns_limit_h_max         26
_diffrn_reflns_limit_h_min         -26
_diffrn_reflns_limit_k_max         19
_diffrn_reflns_limit_k_min         -19
_diffrn_reflns_limit_l_max         27
_diffrn_reflns_limit_l_min         -26
_diffrn_reflns_number              134993
_diffrn_reflns_point_group_measured_fraction_full  0.999
_diffrn_reflns_point_group_measured_fraction_max  0.858
_diffrn_reflns_theta_full          25.242
_diffrn_reflns_theta_max           30.909
_diffrn_reflns_theta_min           1.997
_diffrn_ambient_temperature        293(2)
_diffrn_detector                   'Hybrid Pixel Array Detector'
_diffrn_detector_area_resol_mean   10.0000
_diffrn_detector_type              HyPix
_diffrn_measured_fraction_theta_full  1.000
_diffrn_measured_fraction_theta_max  0.909
_diffrn_measurement_details
;
List of Runs (angles in degrees, time in seconds):

  # Type    Start    End  Width  t~exp~   \w     \q     \k     \f   Frames
--------------------------------------------------------------------------
  1  \w    -21.00  57.00   0.25    0.50    --   -5.40  34.00-122.24  312
  2  \w    -21.00  68.00   0.25    0.50    --   -5.40  34.00   2.62  356
  3  \w    -21.00  61.00   0.25    0.50    --   -5.40  34.00  57.47  328
  4  \w    -20.00  69.00   0.25    0.50    --   -5.40  32.00 120.01  356
  5  \w    -21.00  67.00   0.25    0.50    --   -5.40  31.00 169.73  352
  6  \w    -21.00  66.00   0.25    0.50    --   -5.40  30.00 -63.37  348
  7  \w    -17.00  25.00   0.25    0.50    --   -5.40 -99.00  30.00  168
  8  \w    -12.00  28.00   0.25    0.50    --   -5.40 -99.00  90.00  160
  9  \w    -14.00  22.00   0.25    0.50    --   -5.40 -99.00 150.00  144
 10  \w    -16.00  24.00   0.25    0.50    --   -5.40 -99.00 -30.00  160
 11  \w    -15.00  28.00   0.25    0.50    --   -5.40 -99.00 -90.00  172
 12  \w    -13.00  27.00   0.25    0.50    --   -5.40 -99.00-150.00  160
;
_diffrn_measurement_device         'four-circle diffractometer'
_diffrn_measurement_device_type    'XtaLAB Synergy R, DW system, HyPix'
_diffrn_measurement_method         '\w scans'
_diffrn_orient_matrix_type        
 'CrysAlisPro convention (1999,Acta A55,543-557)'
_diffrn_orient_matrix_UB_11        -0.0056638000
_diffrn_orient_matrix_UB_12        0.0195415000
_diffrn_orient_matrix_UB_13        0.0429020000
_diffrn_orient_matrix_UB_21        0.0343142000
_diffrn_orient_matrix_UB_22        0.0036510000
_diffrn_orient_matrix_UB_23        0.0066990000
_diffrn_orient_matrix_UB_31        -0.0004692000
_diffrn_orient_matrix_UB_32        0.0309467000
_diffrn_orient_matrix_UB_33        -0.0278906000
_diffrn_radiation_monochromator    mirror
_diffrn_radiation_probe            x-ray
_diffrn_radiation_type             'Mo K\a'
_diffrn_radiation_wavelength       0.71073
_diffrn_source                     'Rotating-anode X-ray tube'
_diffrn_source_type                'Rigaku (Mo) X-ray Source'
_reflns_Friedel_coverage           0.840
_reflns_Friedel_fraction_full      0.999
_reflns_Friedel_fraction_max       0.806
_reflns_number_gt                  13163
_reflns_number_total               14685
_reflns_special_details
;
 Reflections were merged by SHELXL according to the crystal
 class for the calculation of statistics and refinement.
 
 _reflns_Friedel_fraction is defined as the number of unique
 Friedel pairs measured divided by the number that would be
 possible theoretically, ignoring centric projections and
 systematic absences.
;
_reflns_threshold_expression       'I > 2\s(I)'
_computing_cell_refinement         'CrysAlisPro 1.171.42.90a (Rigaku OD, 2023)'
_computing_data_collection         'CrysAlisPro 1.171.42.90a (Rigaku OD, 2023)'
_computing_data_reduction          'CrysAlisPro 1.171.42.90a (Rigaku OD, 2023)'
_computing_molecular_graphics      'Olex2 1.5 (Dolomanov et al., 2009)'
_computing_publication_material    'Olex2 1.5 (Dolomanov et al., 2009)'
_computing_structure_refinement    'SHELXL 2018/3 (Sheldrick, 2015)'
_computing_structure_solution      'SHELXT 2018/2 (Sheldrick, 2018)'
_refine_diff_density_max           1.676
_refine_diff_density_min           -1.370
_refine_diff_density_rms           0.154
_refine_ls_abs_structure_details
;
 Flack x determined using 5184 quotients [(I+)-(I-)]/[(I+)+(I-)]
 (Parsons, Flack and Wagner, Acta Cryst. B69 (2013) 249-259).
;
_refine_ls_abs_structure_Flack     0.089(2)
_refine_ls_extinction_coef         0.000248(15)
_refine_ls_extinction_expression  
 'Fc^*^=kFc[1+0.001xFc^2^\l^3^/sin(2\q)]^-1/4^'
_refine_ls_extinction_method       'SHELXL-2018/3 (Sheldrick 2018)'
_refine_ls_goodness_of_fit_ref     1.149
_refine_ls_hydrogen_treatment      constr
_refine_ls_matrix_type             full
_refine_ls_number_parameters       475
_refine_ls_number_reflns           14685
_refine_ls_number_restraints       61
_refine_ls_R_factor_all            0.0517
_refine_ls_R_factor_gt             0.0434
_refine_ls_restrained_S_all        1.151
_refine_ls_shift/su_max            0.001
_refine_ls_shift/su_mean           0.000
_refine_ls_structure_factor_coef   Fsqd
_refine_ls_weighting_details      
 'w=1/[\s^2^(Fo^2^)+(0.0286P)^2^+24.8727P] where P=(Fo^2^+2Fc^2^)/3'
_refine_ls_weighting_scheme        calc
_refine_ls_wR_factor_gt            0.0939
_refine_ls_wR_factor_ref           0.0961
_refine_special_details            ?
_olex2_refinement_description
;
1. Fixed Uiso
 At 1.2 times of:
  All C(H,H) groups, All N(H,H) groups
 At 1.5 times of:
  All C(H,H,H) groups, All C(H,H,H,H,H,H) groups
2. Restrained distances
 S00G-O00L \\sim S00H-O00L
 with sigma of 0.02
 S00E-C6 \\sim S1-C6
 with sigma of 0.02
 S00B-C1 \\sim S00B-C1A
 with sigma of 0.02
 S00G-C3 \\sim S00H-C3
 with sigma of 0.02
 S00E-C4 \\sim S1-C4
 with sigma of 0.02
 S00G-C016 \\sim S00H-C016
 with sigma of 0.02
 S00B-O00O \\sim S00B-O00P
 with sigma of 0.02
 S00B-C2 \\sim S00B-C2A
 with sigma of 0.02
 S00E-O00I \\sim S1-O00I
 with sigma of 0.02
3. Uiso/Uaniso restraints and constraints
S1 \\sim O00I \\sim C6 \\sim C4: within 2A with sigma of 0.04 and sigma for
terminal atoms of 0.08 within 2A
S00B \\sim C1A \\sim C2A \\sim O00P: within 2A with sigma of 0.02 and sigma for
terminal atoms of 0.04 within 2A
4. Rigid body (RIGU) restrains
 S00B, C1A, C2A, O00P
 with sigma for 1-2 distances of 0.004 and sigma for 1-3 distances of 0.004
5. Others
 Sof(H01D)=Sof(H01E)=Sof(H01F)=Sof(H3BD)=Sof(H3BE)=Sof(H3BF)=Sof(S00H)=1-FVAR(1)
 Sof(S00G)=Sof(H01A)=Sof(H01B)=Sof(H01C)=Sof(H3AA)=Sof(H3AB)=Sof(H3AC)=FVAR(1)
 Sof(C1A)=Sof(H1AA)=Sof(H1AB)=Sof(H1AC)=Sof(C2A)=Sof(H2AA)=Sof(H2AB)=Sof(H2AC)=
 Sof(O00P)=1-FVAR(2)
 Sof(O00O)=Sof(C1)=Sof(H1A)=Sof(H1B)=Sof(H1C)=Sof(C2)=Sof(H2A)=Sof(H2B)=
 Sof(H2C)=FVAR(2)
 Sof(H6BD)=Sof(H6BE)=Sof(H6BF)=Sof(H4BD)=Sof(H4BE)=Sof(H4BF)=Sof(S1)=1-FVAR(3)
 Sof(S00E)=Sof(H6AA)=Sof(H6AB)=Sof(H6AC)=Sof(H4AA)=Sof(H4AB)=Sof(H4AC)=FVAR(3)
6.a Secondary CH2 refined with riding coordinates:
 N00H(H00A,H00B), N00J(H00M,H00N), C00M(H00O,H00P), N00N(H00Q,H00R), N00P(H00C,
 H00D), C00R(H00E,H00F), C00S(H00S,H00T), C00T(H00U,H00V), C00U(H00W,H00X),
 C00X(H00G,H00H), C00Y(H00I,H00J), C00Z(H00K,H00L)
6.b Me refined with riding coordinates:
 C3(H3AA,H3AB,H3AC), C3(H3BD,H3BE,H3BF), C6(H6AA,H6AB,H6AC), C6(H6BD,H6BE,
 H6BF), C4(H4AA,H4AB,H4AC), C4(H4BD,H4BE,H4BF)
6.c Idealised Me refined as rotating group:
 C00W(H00Y,H,HA), C010(H01G,H01H,H01I), C013(H01M,H01N,H01O), C014(H01J,H01K,
 H01L), C015(H01P,H01Q,H01R), C016(H01A,H01B,H01C), C016(H01D,H01E,H01F),
 C5(H5A,H5B,H5C), C1(H1A,H1B,H1C), C2(H2A,H2B,H2C), C1A(H1AA,H1AB,H1AC),
 C2A(H2AA,H2AB,H2AC)
;
_atom_sites_solution_hydrogens     geom
_atom_sites_solution_primary       dual
_atom_sites_solution_secondary     ?
loop_
  _atom_site_label
  _atom_site_type_symbol
  _atom_site_fract_x
  _atom_site_fract_y
  _atom_site_fract_z
  _atom_site_U_iso_or_equiv
  _atom_site_adp_type
  _atom_site_occupancy
  _atom_site_site_symmetry_order
  _atom_site_calc_flag
  _atom_site_refinement_flags_posn
  _atom_site_refinement_flags_adp
  _atom_site_refinement_flags_occupancy
  _atom_site_disorder_assembly
  _atom_site_disorder_group
 Pb01 Pb 0.37401(2) -0.22121(4) 0.46363(2) 0.03938(11) Uani 1 1 d . . . . .
 Pb02 Pb 0.37620(2) 0.27311(4) 0.46592(2) 0.03925(11) Uani 1 1 d . . . . .
 I003 I 0.26965(5) 0.24150(7) 0.57216(6) 0.0487(2) Uani 1 1 d . . . . .
 I004 I 0.25852(5) -0.22502(7) 0.35818(5) 0.0502(2) Uani 1 1 d . . . . .
 I005 I 0.25658(4) 0.28016(8) 0.34950(5) 0.0505(2) Uani 1 1 d . . . . .
 I006 I 0.37021(5) 0.49508(7) 0.47648(7) 0.0549(3) Uani 1 1 d . . . . .
 I007 I 0.49392(4) -0.21460(8) 0.58188(5) 0.0542(3) Uani 1 1 d . . . . .
 I008 I 0.49451(5) 0.26633(8) 0.56859(6) 0.0526(3) Uani 1 1 d . . . . .
 I009 I 0.38202(5) -0.00130(7) 0.45541(8) 0.0586(3) Uani 1 1 d . . . . .
 I00A I 0.48212(5) -0.25271(7) 0.35958(6) 0.0466(2) Uani 1 1 d . . . . .
 S00B S 0.5662(2) 0.5509(3) 0.2425(2) 0.0648(11) Uani 1 1 d D U . . .
 S00C S 0.48885(19) 0.2859(3) 0.3037(2) 0.0579(9) Uani 1 1 d . . . . .
 S00D S 0.24269(18) 0.3007(3) 0.1257(2) 0.0545(8) Uani 1 1 d . . . . .
 S00E S 0.5757(7) -0.0615(7) 0.2429(6) 0.073(4) Uani 0.53(3) 1 d D . P A 1
 S00F S 0.3151(3) -0.0606(3) 0.1875(2) 0.0673(11) Uani 1 1 d . . . . .
 S00G S 0.3248(3) 0.5547(4) 0.1892(3) 0.0542(18) Uani 0.685(13) 1 d D . P B 1
 N00H N 0.6884(5) 0.0457(8) 0.4870(6) 0.044(2) Uani 1 1 d . . . . .
 H00A H 0.722602 0.082440 0.475327 0.053 Uiso 1 1 calc R U . . .
 H00B H 0.690947 0.033565 0.532214 0.053 Uiso 1 1 calc R U . . .
 O00I O 0.5814(7) -0.0010(9) 0.3115(7) 0.078(3) Uani 1 1 d D U . . .
 N00J N 0.6774(5) 0.5467(7) 0.4962(6) 0.043(2) Uani 1 1 d . . . . .
 H00M H 0.711210 0.587678 0.494541 0.051 Uiso 1 1 calc R U . . .
 H00N H 0.674349 0.524246 0.539367 0.051 Uiso 1 1 calc R U . . .
 O00K O 0.3187(7) 0.0042(9) 0.1241(6) 0.075(4) Uani 1 1 d . . . . .
 O00L O 0.3505(7) 0.4962(9) 0.1303(6) 0.073(3) Uani 1 1 d D . . . .
 C00M C 0.6895(6) 0.4654(9) 0.4489(7) 0.044(3) Uani 1 1 d . . . . .
 H00O H 0.728749 0.430844 0.462947 0.053 Uiso 1 1 calc R U . . .
 H00P H 0.696169 0.489848 0.402217 0.053 Uiso 1 1 calc R U . . .
 N00N N 0.5702(5) 0.4482(7) 0.4315(6) 0.043(2) Uani 1 1 d . . . . .
 H00Q H 0.536418 0.407315 0.433236 0.051 Uiso 1 1 calc R U . . .
 H00R H 0.573436 0.470550 0.388286 0.051 Uiso 1 1 calc R U . . .
 O00O O 0.6033(19) 0.490(3) 0.293(2) 0.079(11) Uani 0.59(3) 1 d D . P C 1
 N00P N 0.5701(5) -0.0526(7) 0.4453(6) 0.043(2) Uani 1 1 d . . . . .
 H00C H 0.535148 -0.089338 0.454175 0.051 Uiso 1 1 calc R U . . .
 H00D H 0.569338 -0.036916 0.400491 0.051 Uiso 1 1 calc R U . . .
 O00Q O 0.2431(6) 0.3019(11) 0.0459(6) 0.087(4) Uani 1 1 d . . . . .
 C00R C 0.6913(6) -0.0450(9) 0.4492(8) 0.051(3) Uani 1 1 d . . . . .
 H00E H 0.729682 -0.081147 0.463951 0.061 Uiso 1 1 calc R U . . .
 H00F H 0.695929 -0.031235 0.400126 0.061 Uiso 1 1 calc R U . . .
 C00S C 0.6164(6) 0.5998(8) 0.4782(8) 0.043(3) Uani 1 1 d . . . . .
 H00S H 0.620353 0.627242 0.432028 0.052 Uiso 1 1 calc R U . . .
 H00T H 0.609685 0.652809 0.510613 0.052 Uiso 1 1 calc R U . . .
 C00T C 0.5586(6) 0.5320(9) 0.4806(9) 0.051(3) Uani 1 1 d . . . . .
 H00U H 0.519083 0.566567 0.467361 0.061 Uiso 1 1 calc R U . . .
 H00V H 0.552808 0.507550 0.527399 0.061 Uiso 1 1 calc R U . . .
 C00U C 0.6307(6) 0.3963(8) 0.4500(7) 0.044(3) Uani 1 1 d . . . . .
 H00W H 0.637982 0.343530 0.417502 0.053 Uiso 1 1 calc R U . . .
 H00X H 0.626093 0.368364 0.495982 0.053 Uiso 1 1 calc R U . . .
 C00W C 0.3206(6) 0.2578(10) 0.1508(9) 0.048(3) Uani 1 1 d . . . . .
 H00Y H 0.325819 0.191627 0.135825 0.073 Uiso 1 1 calc R U . . .
 H H 0.324566 0.261003 0.200340 0.073 Uiso 1 1 calc R U . . .
 HA H 0.353956 0.297454 0.129862 0.073 Uiso 1 1 calc R U . . .
 C00X C 0.6269(6) 0.1001(9) 0.4724(9) 0.051(3) Uani 1 1 d . . . . .
 H00G H 0.625800 0.118239 0.423851 0.061 Uiso 1 1 calc R U . . .
 H00H H 0.626279 0.159370 0.499760 0.061 Uiso 1 1 calc R U . . .
 C00Y C 0.5674(6) 0.0402(9) 0.4893(8) 0.046(3) Uani 1 1 d . . . . .
 H00I H 0.527823 0.076630 0.478925 0.056 Uiso 1 1 calc R U . . .
 H00J H 0.567041 0.023698 0.538244 0.056 Uiso 1 1 calc R U . . .
 C00Z C 0.6300(6) -0.1076(9) 0.4606(8) 0.047(3) Uani 1 1 d . . . . .
 H00K H 0.632017 -0.164508 0.430893 0.057 Uiso 1 1 calc R U . . .
 H00L H 0.628754 -0.129766 0.508353 0.057 Uiso 1 1 calc R U . . .
 C010 C 0.5666(8) 0.2477(10) 0.2796(10) 0.057(4) Uani 1 1 d . . . . .
 H01G H 0.597274 0.299735 0.286710 0.086 Uiso 1 1 calc R U . . .
 H01H H 0.566347 0.229675 0.231520 0.086 Uiso 1 1 calc R U . . .
 H01I H 0.579103 0.192698 0.307228 0.086 Uiso 1 1 calc R U . . .
 O011 O 0.4883(7) 0.2987(10) 0.3802(6) 0.087(4) Uani 1 1 d . . . . .
 C013 C 0.1938(8) 0.1961(12) 0.1485(8) 0.068(4) Uani 1 1 d . . . . .
 H01M H 0.148457 0.209510 0.139059 0.101 Uiso 1 1 calc R U . . .
 H01N H 0.199174 0.182137 0.196947 0.101 Uiso 1 1 calc R U . . .
 H01O H 0.207685 0.141017 0.121659 0.101 Uiso 1 1 calc R U . . .
 C014 C 0.4501(8) 0.1741(13) 0.2869(8) 0.075(5) Uani 1 1 d . . . . .
 H01J H 0.449925 0.162195 0.237838 0.112 Uiso 1 1 calc R U . . .
 H01K H 0.405825 0.176343 0.303651 0.112 Uiso 1 1 calc R U . . .
 H01L H 0.473455 0.122851 0.309968 0.112 Uiso 1 1 calc R U . . .
 C015 C 0.2970(10) 0.0195(13) 0.2565(7) 0.079(5) Uani 1 1 d . . . . .
 H01P H 0.324084 0.076475 0.252936 0.118 Uiso 1 1 calc R U . . .
 H01Q H 0.305435 -0.012437 0.299892 0.118 Uiso 1 1 calc R U . . .
 H01R H 0.251694 0.038151 0.254300 0.118 Uiso 1 1 calc R U . . .
 C016 C 0.3702(8) 0.6602(12) 0.1945(9) 0.066(4) Uani 1 1 d D . . . .
 H01A H 0.416001 0.644401 0.195522 0.099 Uiso 0.685(13) 1 calc R U P B 1
 H01B H 0.358637 0.694686 0.236069 0.099 Uiso 0.685(13) 1 calc R U P B 1
 H01C H 0.361106 0.700353 0.154922 0.099 Uiso 0.685(13) 1 calc R U P B 1
 H01D H 0.354092 0.686915 0.151776 0.099 Uiso 0.315(13) 1 calc R U P B 2
 H01E H 0.408610 0.695197 0.208779 0.099 Uiso 0.315(13) 1 calc R U P B 2
 H01F H 0.336976 0.665893 0.229596 0.099 Uiso 0.315(13) 1 calc R U P B 2
 C5 C 0.3984(14) -0.086(2) 0.2077(14) 0.149(13) Uani 1 1 d . . . . .
 H5A H 0.413655 -0.138903 0.179214 0.224 Uiso 1 1 calc R U . . .
 H5B H 0.401985 -0.104072 0.255632 0.224 Uiso 1 1 calc R U . . .
 H5C H 0.424641 -0.029465 0.198997 0.224 Uiso 1 1 calc R U . . .
 C3 C 0.3559(13) 0.5006(18) 0.2688(11) 0.133(11) Uani 1 1 d D . . . .
 H3AA H 0.340061 0.536879 0.307925 0.200 Uiso 0.685(13) 1 calc R U P B 1
 H3AB H 0.340984 0.434447 0.272161 0.200 Uiso 0.685(13) 1 calc R U P B 1
 H3AC H 0.402923 0.501795 0.268382 0.200 Uiso 0.685(13) 1 calc R U P B 1
 H3BD H 0.381068 0.529507 0.305454 0.200 Uiso 0.315(13) 1 calc R U P B 2
 H3BE H 0.310923 0.520591 0.272816 0.200 Uiso 0.315(13) 1 calc R U P B 2
 H3BF H 0.358477 0.430969 0.272188 0.200 Uiso 0.315(13) 1 calc R U P B 2
 S00H S 0.3893(9) 0.5408(12) 0.1829(8) 0.096(7) Uani 0.315(13) 1 d D . P B 2
 C1 C 0.5371(19) 0.481(2) 0.1715(16) 0.073(9) Uani 0.59(3) 1 d D . P C 1
 H1A H 0.557330 0.418357 0.172117 0.109 Uiso 0.59(3) 1 calc R U P C 1
 H1B H 0.547800 0.513984 0.128956 0.109 Uiso 0.59(3) 1 calc R U P C 1
 H1C H 0.490396 0.474301 0.175034 0.109 Uiso 0.59(3) 1 calc R U P C 1
 C2 C 0.6369(12) 0.590(3) 0.1984(17) 0.079(11) Uani 0.59(3) 1 d D . P C 1
 H2A H 0.670249 0.606742 0.231407 0.119 Uiso 0.59(3) 1 calc R U P C 1
 H2B H 0.626474 0.646057 0.170744 0.119 Uiso 0.59(3) 1 calc R U P C 1
 H2C H 0.652457 0.538727 0.168918 0.119 Uiso 0.59(3) 1 calc R U P C 1
 C1A C 0.582(4) 0.491(3) 0.1632(16) 0.084(14) Uani 0.41(3) 1 d D U P C 2
 H1AA H 0.621566 0.452442 0.167632 0.126 Uiso 0.41(3) 1 calc R U P C 2
 H1AB H 0.587924 0.537711 0.127010 0.126 Uiso 0.41(3) 1 calc R U P C 2
 H1AC H 0.546172 0.448596 0.152027 0.126 Uiso 0.41(3) 1 calc R U P C 2
 C2A C 0.6135(14) 0.653(2) 0.2323(16) 0.040(8) Uani 0.41(3) 1 d D U P C 2
 H2AA H 0.625157 0.678685 0.277028 0.060 Uiso 0.41(3) 1 calc R U P C 2
 H2AB H 0.589235 0.701490 0.207022 0.060 Uiso 0.41(3) 1 calc R U P C 2
 H2AC H 0.652649 0.637017 0.207164 0.060 Uiso 0.41(3) 1 calc R U P C 2
 O00P O 0.583(3) 0.480(4) 0.298(2) 0.068(12) Uani 0.41(3) 1 d D U P C 2
 C6 C 0.6160(16) -0.161(3) 0.229(2) 0.211(16) Uani 1 1 d D U . . .
 H6AA H 0.605045 -0.185236 0.183534 0.317 Uiso 0.53(3) 1 calc R U P A 1
 H6AB H 0.662219 -0.147324 0.230676 0.317 Uiso 0.53(3) 1 calc R U P A 1
 H6AC H 0.604841 -0.207994 0.263189 0.317 Uiso 0.53(3) 1 calc R U P A 1
 H6BD H 0.651418 -0.171879 0.196798 0.317 Uiso 0.47(3) 1 calc R U P A 2
 H6BE H 0.617761 -0.207776 0.265259 0.317 Uiso 0.47(3) 1 calc R U P A 2
 H6BF H 0.574999 -0.166143 0.204573 0.317 Uiso 0.47(3) 1 calc R U P A 2
 C4 C 0.6180(16) 0.010(2) 0.1812(12) 0.193(16) Uani 1 1 d D U . . .
 H4AA H 0.616935 -0.021907 0.136930 0.289 Uiso 0.53(3) 1 calc R U P A 1
 H4AB H 0.597278 0.072568 0.177469 0.289 Uiso 0.53(3) 1 calc R U P A 1
 H4AC H 0.662672 0.018304 0.195646 0.289 Uiso 0.53(3) 1 calc R U P A 1
 H4BD H 0.643098 -0.022248 0.145932 0.289 Uiso 0.47(3) 1 calc R U P A 2
 H4BE H 0.573087 0.014866 0.166596 0.289 Uiso 0.47(3) 1 calc R U P A 2
 H4BF H 0.635373 0.074093 0.188688 0.289 Uiso 0.47(3) 1 calc R U P A 2
 S1 S 0.6224(13) -0.0576(13) 0.2595(7) 0.125(7) Uani 0.47(3) 1 d D U P A 2

loop_
  _atom_site_aniso_label
  _atom_site_aniso_U_11
  _atom_site_aniso_U_22
  _atom_site_aniso_U_33
  _atom_site_aniso_U_23
  _atom_site_aniso_U_13
  _atom_site_aniso_U_12
 Pb01 0.0311(2) 0.0500(2) 0.0370(2) 0.0075(3) 0.00154(18) 0.00209(17)
 Pb02 0.0291(2) 0.0537(2) 0.0350(2) -0.0058(3) 0.00307(17) -0.00236(18)
 I003 0.0483(6) 0.0595(5) 0.0384(5) 0.0032(4) 0.0123(5) -0.0007(4)
 I004 0.0441(5) 0.0582(5) 0.0484(6) 0.0086(5) -0.0107(4) -0.0084(4)
 I005 0.0436(5) 0.0719(6) 0.0358(5) -0.0011(4) -0.0022(3) -0.0075(4)
 I006 0.0421(4) 0.0501(4) 0.0724(8) 0.0051(5) -0.0107(4) -0.0052(3)
 I007 0.0420(5) 0.0831(7) 0.0374(5) 0.0121(5) -0.0013(4) -0.0005(4)
 I008 0.0431(5) 0.0616(5) 0.0531(6) -0.0112(5) -0.0118(4) 0.0135(4)
 I009 0.0454(5) 0.0454(4) 0.0851(9) -0.0052(5) -0.0110(5) 0.0051(3)
 I00A 0.0413(5) 0.0563(5) 0.0421(6) -0.0075(4) 0.0056(4) 0.0012(4)
 S00B 0.085(3) 0.060(2) 0.050(2) -0.0068(17) 0.000(2) 0.007(2)
 S00C 0.057(2) 0.068(2) 0.049(2) -0.0134(17) 0.0079(15) -0.0039(17)
 S00D 0.057(2) 0.056(2) 0.0503(19) 0.0065(16) -0.0021(15) -0.0014(16)
 S00E 0.089(9) 0.075(6) 0.056(6) -0.009(4) 0.016(5) 0.003(5)
 S00F 0.101(3) 0.049(2) 0.052(2) 0.0026(17) -0.009(2) -0.010(2)
 S00G 0.058(4) 0.063(3) 0.042(3) -0.008(2) 0.010(2) -0.011(2)
 N00H 0.032(5) 0.051(6) 0.050(6) 0.001(5) -0.002(4) -0.013(4)
 O00I 0.112(9) 0.068(7) 0.054(6) -0.007(5) 0.014(6) -0.002(7)
 N00J 0.035(5) 0.044(5) 0.049(6) 0.004(5) -0.020(4) -0.009(4)
 O00K 0.132(11) 0.054(6) 0.040(5) 0.001(5) 0.003(6) 0.001(7)
 O00L 0.115(10) 0.062(6) 0.041(5) -0.008(5) 0.000(6) -0.002(6)
 C00M 0.032(5) 0.055(8) 0.046(7) 0.004(6) 0.002(5) 0.007(5)
 N00N 0.045(6) 0.045(5) 0.037(5) -0.003(4) -0.009(4) -0.016(4)
 O00O 0.083(18) 0.068(18) 0.09(2) 0.020(14) -0.004(16) -0.014(15)
 N00P 0.036(5) 0.042(5) 0.049(6) -0.021(4) 0.007(4) -0.006(4)
 O00Q 0.075(8) 0.135(12) 0.050(6) 0.031(7) -0.014(5) -0.053(8)
 C00R 0.034(6) 0.053(7) 0.066(9) -0.009(6) 0.002(6) -0.001(5)
 C00S 0.037(6) 0.029(5) 0.063(9) 0.000(5) -0.008(6) 0.005(4)
 C00T 0.033(6) 0.045(7) 0.075(10) -0.006(6) 0.007(6) 0.001(5)
 C00U 0.066(8) 0.025(5) 0.043(7) -0.003(4) 0.009(6) -0.005(5)
 C00W 0.036(7) 0.067(9) 0.042(8) 0.003(6) 0.005(6) -0.009(5)
 C00X 0.053(7) 0.033(5) 0.065(10) 0.000(6) 0.006(7) -0.002(5)
 C00Y 0.042(6) 0.044(7) 0.053(8) -0.023(6) -0.005(6) 0.005(5)
 C00Z 0.042(6) 0.048(6) 0.052(8) -0.010(6) 0.002(6) -0.012(5)
 C010 0.064(10) 0.058(9) 0.049(10) -0.002(6) 0.007(8) -0.011(7)
 O011 0.100(9) 0.114(10) 0.047(6) -0.047(7) 0.022(6) -0.056(8)
 C013 0.058(8) 0.090(11) 0.055(9) 0.020(8) 0.013(7) -0.020(8)
 C014 0.069(10) 0.098(13) 0.056(9) -0.037(9) 0.017(8) -0.015(9)
 C015 0.128(15) 0.071(11) 0.037(7) 0.015(7) -0.024(9) -0.022(10)
 C016 0.081(11) 0.062(9) 0.055(9) -0.003(7) -0.003(8) -0.002(8)
 C5 0.17(2) 0.18(3) 0.099(19) 0.032(19) -0.024(18) 0.11(2)
 C3 0.24(3) 0.107(17) 0.048(11) 0.026(11) 0.014(15) -0.06(2)
 S00H 0.117(15) 0.111(14) 0.059(9) 0.025(9) 0.007(9) -0.033(11)
 C1 0.09(2) 0.050(15) 0.08(2) -0.002(14) -0.031(17) -0.016(16)
 C2 0.061(16) 0.09(2) 0.08(2) 0.034(19) -0.012(15) -0.017(16)
 C1A 0.17(4) 0.06(2) 0.023(12) -0.015(13) -0.01(2) 0.03(2)
 C2A 0.036(13) 0.048(14) 0.036(14) 0.013(11) -0.009(11) 0.002(12)
 O00P 0.12(3) 0.058(17) 0.024(12) 0.010(12) -0.005(17) -0.032(19)
 C6 0.26(4) 0.19(3) 0.18(3) -0.01(3) 0.07(3) 0.02(3)
 C4 0.34(4) 0.17(3) 0.066(15) 0.024(16) 0.10(2) 0.06(3)
 S1 0.157(19) 0.147(13) 0.069(8) -0.039(8) -0.014(8) 0.039(11)

_geom_special_details
;
 All esds (except the esd in the dihedral angle between two l.s. planes)
 are estimated using the full covariance matrix.  The cell esds are taken
 into account individually in the estimation of esds in distances, angles
 and torsion angles; correlations between esds in cell parameters are only
 used when they are defined by crystal symmetry.  An approximate (isotropic)
 treatment of cell esds is used for estimating esds involving l.s. planes.
;
loop_
  _geom_bond_atom_site_label_1
  _geom_bond_atom_site_label_2
  _geom_bond_distance
  _geom_bond_site_symmetry_2
  _geom_bond_publ_flag
 Pb01 I004 3.1122(10) . ?
 Pb01 I007 3.3450(10) . ?
 Pb01 I009 3.0306(12) . ?
 Pb01 I00A 3.0125(12) . ?
 Pb02 I003 3.0180(11) . ?
 Pb02 I005 3.3168(10) . ?
 Pb02 I006 3.0596(12) . ?
 Pb02 I008 3.1228(11) . ?
 S00B O00O 1.50(2) . ?
 S00B C1 1.77(2) . ?
 S00B C2 1.76(2) . ?
 S00B C1A 1.77(2) . ?
 S00B C2A 1.72(2) . ?
 S00B O00P 1.49(2) . ?
 S00C C010 1.733(17) . ?
 S00C O011 1.485(12) . ?
 S00C C014 1.757(16) . ?
 S00D O00Q 1.539(13) . ?
 S00D C00W 1.763(14) . ?
 S00D C013 1.804(14) . ?
 S00E O00I 1.566(15) . ?
 S00E C6 1.61(4) . ?
 S00E C4 1.77(3) . ?
 S00F O00K 1.515(12) . ?
 S00F C015 1.767(18) . ?
 S00F C5 1.78(2) . ?
 S00G O00L 1.487(13) . ?
 S00G C016 1.723(17) . ?
 S00G C3 1.82(2) . ?
 N00H C00R 1.445(18) . ?
 N00H C00X 1.486(16) . ?
 O00I S1 1.519(18) . ?
 N00J C00M 1.463(17) . ?
 N00J C00S 1.485(14) . ?
 O00L S00H 1.424(19) . ?
 C00M C00U 1.531(17) . ?
 N00N C00T 1.510(17) . ?
 N00N C00U 1.468(16) . ?
 N00P C00Y 1.534(15) . ?
 N00P C00Z 1.466(16) . ?
 C00R C00Z 1.535(16) . ?
 C00S C00T 1.503(16) . ?
 C00X C00Y 1.503(18) . ?
 C016 S00H 1.70(2) . ?
 C3 S00H 1.88(2) . ?
 C6 S1 1.54(4) . ?
 C4 S1 1.78(3) . ?

loop_
  _geom_angle_atom_site_label_1
  _geom_angle_atom_site_label_2
  _geom_angle_atom_site_label_3
  _geom_angle
  _geom_angle_site_symmetry_1
  _geom_angle_site_symmetry_3
  _geom_angle_publ_flag
 I004 Pb01 I007 177.73(3) . . ?
 I009 Pb01 I004 91.34(3) . . ?
 I009 Pb01 I007 88.23(4) . . ?
 I00A Pb01 I004 96.67(3) . . ?
 I00A Pb01 I007 85.58(3) . . ?
 I00A Pb01 I009 93.95(3) . . ?
 I003 Pb02 I005 86.23(3) . . ?
 I003 Pb02 I006 93.99(3) . . ?
 I003 Pb02 I008 96.98(4) . . ?
 I006 Pb02 I005 89.23(3) . . ?
 I006 Pb02 I008 91.05(3) . . ?
 I008 Pb02 I005 176.75(3) . . ?
 O00O S00B C1 112(2) . . ?
 O00O S00B C2 94.4(19) . . ?
 C2 S00B C1 93.8(17) . . ?
 C2A S00B C1A 100(2) . . ?
 O00P S00B C1A 106(3) . . ?
 O00P S00B C2A 119(2) . . ?
 C010 S00C C014 95.6(7) . . ?
 O011 S00C C010 108.0(9) . . ?
 O011 S00C C014 106.5(8) . . ?
 O00Q S00D C00W 105.8(8) . . ?
 O00Q S00D C013 104.8(8) . . ?
 C00W S00D C013 99.5(7) . . ?
 O00I S00E C6 123.6(17) . . ?
 O00I S00E C4 103.7(12) . . ?
 C6 S00E C4 96.1(17) . . ?
 O00K S00F C015 104.6(7) . . ?
 O00K S00F C5 104.3(11) . . ?
 C015 S00F C5 99.1(12) . . ?
 O00L S00G C016 108.1(8) . . ?
 O00L S00G C3 107.5(10) . . ?
 C016 S00G C3 96.2(10) . . ?
 C00R N00H C00X 111.9(10) . . ?
 C00M N00J C00S 111.7(9) . . ?
 N00J C00M C00U 109.5(10) . . ?
 C00U N00N C00T 110.4(9) . . ?
 C00Z N00P C00Y 110.3(9) . . ?
 N00H C00R C00Z 112.2(11) . . ?
 N00J C00S C00T 110.2(10) . . ?
 C00S C00T N00N 109.3(11) . . ?
 N00N C00U C00M 110.6(9) . . ?
 N00H C00X C00Y 111.4(10) . . ?
 C00X C00Y N00P 107.8(11) . . ?
 N00P C00Z C00R 111.1(10) . . ?
 O00L S00H C016 112.4(13) . . ?
 O00L S00H C3 107.4(12) . . ?
 C016 S00H C3 94.8(12) . . ?
 O00I S1 C6 133(2) . . ?
 O00I S1 C4 105.4(13) . . ?
 C6 S1 C4 98.5(19) . . ?

_shelx_res_file
;
TITL nims_pzdi_1_a.res in Pna2(1)
    nims_pzdi_1.res
    created by SHELXL-2018/3 at 14:57:18 on 28-Sep-2023
REM Old TITL NIMS_PZDI_1 in Pnma
REM SHELXT solution in Pna2(1): R1 0.133, Rweak 0.012, Alpha 0.019
REM <I/s> 3.656 for 418 systematic absences, Orientation a'=-a, b'=c, c'=b
REM Flack x = 0.164 ( 0.003 ) from 5054 Parsons' quotients
REM Formula found by SHELXT: C19 N13 I8 Pb2
CELL 0.71073 20.3941 13.7425 19.2851 90 90 90
ZERR 8 0.0003 0.0002 0.0003 0 0 0
LATT -1
SYMM -X,-Y,0.5+Z
SYMM 0.5+X,0.5-Y,+Z
SYMM 0.5-X,0.5+Y,0.5+Z
SFAC C H I N O Pb S
UNIT 80 240 32 16 24 8 24
SADI S00G O00L S00H O00L
SIMU S1 O00I C6 C4
SADI S00E C6 S1 C6
SADI S00B C1 S00B C1A
SADI S00G C3 S00H C3
SIMU 0.02 0.04 2 S00B C1A C2A O00P
SADI S00E C4 S1 C4
RIGU S00B C1A C2A O00P
SADI S00G C016 S00H C016
SADI S00B O00O S00B O00P
SADI S00B C2 S00B C2A
SADI S00E O00I S1 O00I

L.S. 10 0 0
PLAN  20
SIZE 0.09 0.19 0.35
list 4
fmap 2 53
ACTA
REM <olex2.extras>
REM <HklSrc "%.\\NIMS_PZDI_1.hkl">
REM </olex2.extras>

WGHT    0.028600   24.872700
EXTI    0.000248
FVAR       0.06221   0.68515   0.59264   0.52561
PB01  6    0.374011   -0.221207    0.463631    11.00000    0.03114    0.05004 =
         0.03696    0.00748    0.00154    0.00209
PB02  6    0.376200    0.273108    0.465918    11.00000    0.02906    0.05366 =
         0.03502   -0.00576    0.00307   -0.00236
I003  3    0.269651    0.241499    0.572156    11.00000    0.04829    0.05948 =
         0.03842    0.00321    0.01227   -0.00068
I004  3    0.258521   -0.225018    0.358180    11.00000    0.04412    0.05818 =
         0.04841    0.00860   -0.01069   -0.00836
I005  3    0.256581    0.280155    0.349498    11.00000    0.04360    0.07193 =
         0.03584   -0.00112   -0.00217   -0.00748
I006  3    0.370214    0.495077    0.476475    11.00000    0.04214    0.05011 =
         0.07241    0.00509   -0.01071   -0.00517
I007  3    0.493925   -0.214598    0.581878    11.00000    0.04196    0.08315 =
         0.03743    0.01205   -0.00126   -0.00047
I008  3    0.494514    0.266330    0.568592    11.00000    0.04313    0.06160 =
         0.05307   -0.01119   -0.01185    0.01348
I009  3    0.382023   -0.001299    0.455406    11.00000    0.04542    0.04541 =
         0.08508   -0.00524   -0.01095    0.00514
I00A  3    0.482120   -0.252706    0.359582    11.00000    0.04133    0.05633 =
         0.04206   -0.00747    0.00559    0.00118
S00B  7    0.566242    0.550919    0.242505    11.00000    0.08454    0.05971 =
         0.05011   -0.00678   -0.00009    0.00679
S00C  7    0.488851    0.285899    0.303708    11.00000    0.05691    0.06813 =
         0.04864   -0.01343    0.00793   -0.00390
S00D  7    0.242692    0.300661    0.125694    11.00000    0.05670    0.05633 =
         0.05033    0.00651   -0.00210   -0.00143
PART 1
S00E  7    0.575695   -0.061470    0.242885    41.00000    0.08858    0.07471 =
         0.05627   -0.00906    0.01639    0.00268

PART 0
S00F  7    0.315124   -0.060617    0.187504    11.00000    0.10117    0.04868 =
         0.05216    0.00262   -0.00926   -0.00968

PART 1
S00G  7    0.324805    0.554662    0.189236    21.00000    0.05790    0.06303 =
         0.04161   -0.00810    0.00959   -0.01075

PART 0
N00H  4    0.688369    0.045748    0.486970    11.00000    0.03191    0.05080 =
         0.05019    0.00093   -0.00196   -0.01344
AFIX  23
H00A  2    0.722602    0.082440    0.475327    11.00000   -1.20000
H00B  2    0.690947    0.033565    0.532214    11.00000   -1.20000
AFIX   0

O00I  5    0.581425   -0.001014    0.311479    11.00000    0.11186    0.06781 =
         0.05401   -0.00749    0.01378   -0.00233
N00J  4    0.677438    0.546727    0.496210    11.00000    0.03496    0.04433 =
         0.04928    0.00440   -0.01985   -0.00887
AFIX  23
H00M  2    0.711210    0.587678    0.494541    11.00000   -1.20000
H00N  2    0.674349    0.524246    0.539367    11.00000   -1.20000
AFIX   0

O00K  5    0.318717    0.004188    0.124055    11.00000    0.13163    0.05405 =
         0.03984    0.00143    0.00312    0.00135
O00L  5    0.350470    0.496171    0.130349    11.00000    0.11548    0.06196 =
         0.04086   -0.00790    0.00018   -0.00206
C00M  1    0.689484    0.465444    0.448881    11.00000    0.03155    0.05509 =
         0.04646    0.00373    0.00178    0.00698
AFIX  23
H00O  2    0.728749    0.430844    0.462947    11.00000   -1.20000
H00P  2    0.696169    0.489848    0.402217    11.00000   -1.20000
AFIX   0
N00N  4    0.570244    0.448156    0.431457    11.00000    0.04545    0.04507 =
         0.03748   -0.00284   -0.00942   -0.01586
AFIX  23
H00Q  2    0.536418    0.407315    0.433236    11.00000   -1.20000
H00R  2    0.573436    0.470550    0.388286    11.00000   -1.20000
AFIX   0

PART 1
O00O  5    0.603297    0.489670    0.293450    31.00000    0.08265    0.06767 =
         0.08775    0.02026   -0.00420   -0.01361

PART 0
N00P  4    0.570093   -0.052619    0.445257    11.00000    0.03622    0.04235 =
         0.04929   -0.02069    0.00699   -0.00592
AFIX  23
H00C  2    0.535148   -0.089338    0.454175    11.00000   -1.20000
H00D  2    0.569338   -0.036916    0.400491    11.00000   -1.20000
AFIX   0

O00Q  5    0.243128    0.301912    0.045875    11.00000    0.07497    0.13531 =
         0.04992    0.03081   -0.01354   -0.05320
C00R  1    0.691297   -0.044955    0.449220    11.00000    0.03355    0.05265 =
         0.06591   -0.00882    0.00212   -0.00059
AFIX  23
H00E  2    0.729682   -0.081147    0.463951    11.00000   -1.20000
H00F  2    0.695929   -0.031235    0.400126    11.00000   -1.20000
AFIX   0

C00S  1    0.616364    0.599786    0.478173    11.00000    0.03697    0.02943 =
         0.06291    0.00025   -0.00844    0.00538
AFIX  23
H00S  2    0.620353    0.627242    0.432028    11.00000   -1.20000
H00T  2    0.609685    0.652809    0.510613    11.00000   -1.20000
AFIX   0
C00T  1    0.558602    0.531970    0.480607    11.00000    0.03343    0.04521 =
         0.07495   -0.00564    0.00667    0.00145
AFIX  23
H00U  2    0.519083    0.566567    0.467361    11.00000   -1.20000
H00V  2    0.552808    0.507550    0.527399    11.00000   -1.20000
AFIX   0
C00U  1    0.630669    0.396259    0.450033    11.00000    0.06561    0.02502 =
         0.04281   -0.00279    0.00880   -0.00548
AFIX  23
H00W  2    0.637982    0.343530    0.417502    11.00000   -1.20000
H00X  2    0.626093    0.368364    0.495982    11.00000   -1.20000
AFIX   0

C00W  1    0.320632    0.257807    0.150787    11.00000    0.03579    0.06722 =
         0.04245    0.00267    0.00537   -0.00930
AFIX 137
H00Y  2    0.325819    0.191627    0.135825    11.00000   -1.50000
H     2    0.324566    0.261003    0.200340    11.00000   -1.50000
HA    2    0.353956    0.297454    0.129862    11.00000   -1.50000
AFIX   0

C00X  1    0.626918    0.100107    0.472447    11.00000    0.05269    0.03335 =
         0.06549    0.00043    0.00562   -0.00192
AFIX  23
H00G  2    0.625800    0.118239    0.423851    11.00000   -1.20000
H00H  2    0.626279    0.159370    0.499760    11.00000   -1.20000
AFIX   0
C00Y  1    0.567360    0.040219    0.489344    11.00000    0.04247    0.04367 =
         0.05324   -0.02251   -0.00526    0.00496
AFIX  23
H00I  2    0.527823    0.076630    0.478925    11.00000   -1.20000
H00J  2    0.567041    0.023698    0.538244    11.00000   -1.20000
AFIX   0
C00Z  1    0.629953   -0.107640    0.460607    11.00000    0.04234    0.04766 =
         0.05242   -0.01038    0.00219   -0.01231
AFIX  23
H00K  2    0.632017   -0.164508    0.430893    11.00000   -1.20000
H00L  2    0.628754   -0.129766    0.508353    11.00000   -1.20000
AFIX   0

C010  1    0.566557    0.247748    0.279604    11.00000    0.06390    0.05785 =
         0.04928   -0.00189    0.00709   -0.01099
AFIX 137
H01G  2    0.597274    0.299735    0.286710    11.00000   -1.50000
H01H  2    0.566347    0.229675    0.231520    11.00000   -1.50000
H01I  2    0.579103    0.192698    0.307228    11.00000   -1.50000
AFIX   0
O011  5    0.488345    0.298676    0.380177    11.00000    0.09967    0.11361 =
         0.04726   -0.04704    0.02242   -0.05578

C013  1    0.193783    0.196105    0.148507    11.00000    0.05761    0.08999 =
         0.05521    0.01993    0.01340   -0.02010
AFIX 137
H01M  2    0.148457    0.209510    0.139059    11.00000   -1.50000
H01N  2    0.199174    0.182137    0.196947    11.00000   -1.50000
H01O  2    0.207685    0.141017    0.121659    11.00000   -1.50000
AFIX   0

C014  1    0.450121    0.174147    0.286883    11.00000    0.06924    0.09848 =
         0.05626   -0.03674    0.01714   -0.01487
AFIX 137
H01J  2    0.449925    0.162195    0.237838    11.00000   -1.50000
H01K  2    0.405825    0.176343    0.303651    11.00000   -1.50000
H01L  2    0.473455    0.122851    0.309968    11.00000   -1.50000
AFIX   0

C015  1    0.297017    0.019546    0.256541    11.00000    0.12835    0.07123 =
         0.03699    0.01490   -0.02364   -0.02206
AFIX 137
H01P  2    0.324084    0.076475    0.252936    11.00000   -1.50000
H01Q  2    0.305435   -0.012437    0.299892    11.00000   -1.50000
H01R  2    0.251694    0.038151    0.254300    11.00000   -1.50000
AFIX   0

C016  1    0.370160    0.660214    0.194523    11.00000    0.08063    0.06170 =
         0.05529   -0.00252   -0.00311   -0.00167
PART 1
AFIX 137
H01A  2    0.416001    0.644401    0.195522    21.00000   -1.50000
H01B  2    0.358637    0.694686    0.236069    21.00000   -1.50000
H01C  2    0.361106    0.700353    0.154922    21.00000   -1.50000
AFIX 137
PART 2
H01D  2    0.354092    0.686915    0.151776   -21.00000   -1.50000
H01E  2    0.408610    0.695197    0.208779   -21.00000   -1.50000
H01F  2    0.336976    0.665893    0.229596   -21.00000   -1.50000
AFIX   0

PART 0
C5    1    0.398433   -0.086208    0.207654    11.00000    0.16928    0.17901 =
         0.09918    0.03221   -0.02385    0.10629
AFIX 137
H5A   2    0.413655   -0.138903    0.179214    11.00000   -1.50000
H5B   2    0.401985   -0.104072    0.255632    11.00000   -1.50000
H5C   2    0.424641   -0.029465    0.198997    11.00000   -1.50000
AFIX   0

C3    1    0.355860    0.500557    0.268824    11.00000    0.24431    0.10714 =
         0.04840    0.02556    0.01409   -0.05611
PART 1
AFIX  33
H3AA  2    0.340061    0.536879    0.307925    21.00000   -1.50000
H3AB  2    0.340984    0.434447    0.272161    21.00000   -1.50000
H3AC  2    0.402923    0.501795    0.268382    21.00000   -1.50000
AFIX  33
PART 2
H3BD  2    0.381068    0.529507    0.305454   -21.00000   -1.50000
H3BE  2    0.310923    0.520591    0.272816   -21.00000   -1.50000
H3BF  2    0.358477    0.430969    0.272188   -21.00000   -1.50000
AFIX   0
S00H  7    0.389305    0.540825    0.182855   -21.00000    0.11684    0.11097 =
         0.05904    0.02457    0.00727   -0.03306

PART 1
C1    1    0.537105    0.481431    0.171523    31.00000    0.09025    0.05026 =
         0.07813   -0.00177   -0.03145   -0.01616
AFIX 137
H1A   2    0.557330    0.418357    0.172117    31.00000   -1.50000
H1B   2    0.547800    0.513984    0.128956    31.00000   -1.50000
H1C   2    0.490396    0.474301    0.175034    31.00000   -1.50000
AFIX   0
C2    1    0.636865    0.590049    0.198390    31.00000    0.06051    0.09230 =
         0.08421    0.03422   -0.01205   -0.01706
AFIX 137
H2A   2    0.670249    0.606742    0.231407    31.00000   -1.50000
H2B   2    0.626474    0.646057    0.170744    31.00000   -1.50000
H2C   2    0.652457    0.538727    0.168918    31.00000   -1.50000
AFIX   0
PART 2
C1A   1    0.582316    0.490503    0.163219   -31.00000    0.17432    0.05509 =
         0.02337   -0.01453   -0.01353    0.03450
AFIX 137
H1AA  2    0.621566    0.452442    0.167632   -31.00000   -1.50000
H1AB  2    0.587924    0.537711    0.127010   -31.00000   -1.50000
H1AC  2    0.546172    0.448596    0.152027   -31.00000   -1.50000
AFIX   0
C2A   1    0.613535    0.653316    0.232305   -31.00000    0.03645    0.04832 =
         0.03599    0.01330   -0.00933    0.00218
AFIX 137
H2AA  2    0.625157    0.678685    0.277028   -31.00000   -1.50000
H2AB  2    0.589235    0.701490    0.207022   -31.00000   -1.50000
H2AC  2    0.652649    0.637017    0.207164   -31.00000   -1.50000
AFIX   0
O00P  5    0.583395    0.480326    0.298165   -31.00000    0.12161    0.05808 =
         0.02444    0.00970   -0.00514   -0.03167

PART 0
C6    1    0.616039   -0.160547    0.228626    11.00000    0.26013    0.19124 =
         0.18302   -0.00558    0.07259    0.01771
PART 1
AFIX  33
H6AA  2    0.605045   -0.185236    0.183534    41.00000   -1.50000
H6AB  2    0.662219   -0.147324    0.230676    41.00000   -1.50000
H6AC  2    0.604841   -0.207994    0.263189    41.00000   -1.50000
AFIX  33
PART 2
H6BD  2    0.651418   -0.171879    0.196798   -41.00000   -1.50000
H6BE  2    0.617761   -0.207776    0.265259   -41.00000   -1.50000
H6BF  2    0.574999   -0.166143    0.204573   -41.00000   -1.50000
AFIX   0
PART 0
C4    1    0.617975    0.010043    0.181184    11.00000    0.34257    0.17024 =
         0.06607    0.02384    0.10467    0.05933
PART 1
AFIX  33
H4AA  2    0.616935   -0.021907    0.136930    41.00000   -1.50000
H4AB  2    0.597278    0.072568    0.177469    41.00000   -1.50000
H4AC  2    0.662672    0.018304    0.195646    41.00000   -1.50000
AFIX  33
PART 2
H4BD  2    0.643098   -0.022248    0.145932   -41.00000   -1.50000
H4BE  2    0.573087    0.014866    0.166596   -41.00000   -1.50000
H4BF  2    0.635373    0.074093    0.188688   -41.00000   -1.50000
AFIX   0
S1    7    0.622355   -0.057630    0.259501   -41.00000    0.15736    0.14687 =
         0.06946   -0.03891   -0.01444    0.03895
HKLF 4


REM  nims_pzdi_1_a.res in Pna2(1)
REM wR2 = 0.0961, GooF = S = 1.149, Restrained GooF = 1.151 for all data
REM R1 = 0.0434 for 13163 Fo > 4sig(Fo) and 0.0517 for all 14685 data
REM 475 parameters refined using 61 restraints

END

WGHT      0.0286     24.8859

REM Highest difference peak  1.676,  deepest hole -1.370,  1-sigma level  0.154
Q1    1   0.5086  0.2229  0.3415  11.00000  0.05    1.68
Q2    1   0.2592  0.2367  0.0816  11.00000  0.05    1.41
Q3    1   0.2621 -0.2756  0.3470  11.00000  0.05    1.38
Q4    1   0.3744  0.3240  0.4607  11.00000  0.05    1.34
Q5    1   0.3619  0.0007  0.1928  11.00000  0.05    1.29
Q6    1   0.3773 -0.1665  0.4637  11.00000  0.05    1.24
Q7    1   0.4949  0.2180  0.5808  11.00000  0.05    1.05
Q8    1   0.6174  0.0067  0.2404  11.00000  0.05    1.05
Q9    1   0.6183  0.5162  0.2273  11.00000  0.05    0.90
Q10   1   0.2546  0.2195  0.3519  11.00000  0.05    0.90
Q11   1   0.2835  0.3009  0.5835  11.00000  0.05    0.89
Q12   1   0.3999  0.5152  0.4413  11.00000  0.05    0.89
Q13   1   0.4919  0.3209  0.5868  11.00000  0.05    0.88
Q14   1   0.3412 -0.0022  0.4742  11.00000  0.05    0.87
Q15   1   0.5210  0.2799  0.5774  11.00000  0.05    0.86
Q16   1   0.4975 -0.2815  0.5879  11.00000  0.05    0.85
Q17   1   0.4643 -0.2015  0.3485  11.00000  0.05    0.85
Q18   1   0.5586 -0.0737  0.1853  11.00000  0.05    0.78
Q19   1   0.4017 -0.2374  0.4620  11.00000  0.05    0.77
Q20   1   0.3384  0.2789  0.4677  11.00000  0.05    0.77
;
_shelx_res_checksum                54519
_shelx_hkl_file
;
   0   2   0 2014.40  136.74
   0  -2   0 1871.64  136.78
   0   3   0    0.26    0.17
   0  -3   0    0.61    0.20
   0  -3   0    0.25    0.27
   0   3   0    0.41    0.31
   0   4   0 5916.05  433.58
   0  -4   0 6330.38  433.56
   0  -4   0 8757.71  433.62
   0   4   0 8155.41  433.74
   0  -4   0 4883.57  433.63
   0   5   0    0.75    0.57
   0  -5   0    0.54    0.49
   0  -5   0    0.64    0.30
   0   5   0    0.34    0.32
   0  -5   0    0.05    0.33
   0   5   0    0.21    0.36
   0  -5   0    0.75    0.36
   0   6   0  900.51   55.50
   0  -6   0  813.71   55.40
   0   6   0  756.67   55.32
   0  -6   0  820.86   55.30
   0  -6   0  878.18   55.33
   0   6   0  879.06   55.34
   0  -6   0  828.58   55.34
   0   7   0    0.84    0.78
   0  -7   0    0.80    0.60
   0   7   0   -0.04    0.47
   0  -7   0    0.64    0.40
   0  -7   0    0.30    0.46
   0   7   0    0.83    0.50
   0  -7   0    0.54    0.48
   0   8   0 1029.25   60.46
   0  -8   0  863.99   60.30
   0   8   0  917.10   60.34
   0  -8   0  906.75   60.20
   0   8   0  826.09   60.25
   0  -8   0  945.18   60.24
   0   8   0  940.67   60.25
   0  -8   0  884.85   60.26
   0   9   0    1.24    1.13
   0   9   0    0.52    0.90
   0  -9   0    1.25    0.85
   0   9   0    0.50    0.77
   0  -9   0    0.90    0.59
   0  -9   0   -0.10    0.67
   0   9   0    0.87    0.77
   0  -9   0    0.68    0.72
   0  10   0   12.75    1.70
   0 -10   0   10.17    1.30
   0  10   0   12.32    1.48
   0  10   0   12.07    1.31
   0 -10   0   10.58    1.19
   0  10   0   10.99    1.26
   0 -10   0    9.07    1.27
   0  11   0    1.32    1.32
   0 -11   0    1.11    0.94
   0  11   0   -0.11    1.10
   0  11   0    1.03    0.96
   0  11   0    0.49    0.43
   0 -11   0    0.25    0.81
   0  11   0    0.96    0.94
   0 -11   0    0.88    0.90
   0  12   0    9.99    1.74
   0  12   0    7.19    1.29
   0 -12   0    8.14    1.31
   0  12   0    7.19    1.59
   0 -12   0    7.41    1.16
   0  12   0   10.14    1.31
   0 -12   0    8.02    1.31
   0 -13   0    0.41    1.20
   0  13   0    3.13    1.21
   0  13   0    0.41    1.58
   0 -13   0    0.49    1.20
   0 -13   0    0.71    1.06
   0  13   0    1.09    1.23
   0  13   0    0.13    1.64
   0 -14   0  113.35    8.05
   0  14   0  119.49    7.91
   0 -14   0  113.89    8.00
   0  14   0  111.16    8.08
   0  14   0  115.48    7.97
   0 -14   0  108.98    7.86
   0 -15   0    1.08    1.21
   0  15   0    1.08    1.63
   0  15   0    0.74    1.14
   0 -15   0   -0.11    1.35
   0 -15   0    1.39    1.21
   0 -15   0    5.02    1.53
   0  15   0   -0.50    1.43
   0 -16   0    2.75    1.27
   0  16   0    3.20    1.19
   0  16   0    1.74    1.77
   0 -16   0    1.62    1.49
   0 -16   0    2.41    1.30
   0  16   0    3.66    1.60
   0 -16   0    4.04    1.59
   0 -17   0    2.16    1.40
   0  17   0    0.92    2.06
   0  17   0    2.25    1.80
   0 -17   0    2.06    1.71
   0 -17   0    1.57    1.68
   0 -18   0   41.57    3.74
   0  18   0   41.14    3.99
   0  18   0   47.19    3.82
   0 -19   0    0.91    1.81
   0  -2  -1    0.35    0.19
   0   2   1    0.09    0.21
   0   2  -1    0.30    0.23
   0   2  -1    0.81    0.17
   0   2  -1    0.12    0.12
   0   2   1    0.30    0.19
   0  -2  -1    0.48    0.14
   0  -2   1    0.20    0.12
   0   2  -1    0.34    0.13
   0  -3   1   17.95    1.32
   0   3   1   18.13    1.38
   0   3  -1   20.87    1.32
   0   3  -1   21.18    1.35
   0  -3   1   17.78    1.35
   0   3  -1   21.60    1.36
   0   3  -1   21.13    1.46
   0  -3  -1   19.83    1.42
   0   3   1   17.19    1.42
   0   4  -1   -0.05    0.60
   0  -4  -1    0.62    0.44
   0   4   1    0.15    0.50
   0  -4   1    0.47    0.40
   0   4  -1    0.30    0.26
   0   4   1    0.15    0.36
   0  -4  -1   -0.05    0.33
   0  -4   1    0.09    0.22
   0  -4   1    0.48    0.29
   0   4   1    0.29    0.33
   0  -4   1    0.98    0.32
   0   5   1  393.50   25.21
   0   5  -1  361.01   25.20
   0  -5  -1  319.16   25.15
   0  -5   1  384.03   25.13
   0   5   1  346.62   25.11
   0   5  -1  353.48   25.06
   0  -5  -1  390.09   25.10
   0  -5   1  382.88   25.04
   0  -5   1  438.75   25.09
   0   5   1  387.62   25.09
   0  -5   1  379.51   25.09
   0  -6  -1    0.64    0.56
   0   6  -1    0.52    0.71
   0   6   1    1.16    0.74
   0  -6   1    0.69    0.51
   0  -6   1    0.16    0.30
   0  -6  -1    0.13    0.40
   0   6   1    0.30    0.47
   0   6  -1    0.48    0.37
   0  -6   1    0.09    0.39
   0   6   1    0.03    0.43
   0   6  -1    0.60    0.44
   0  -6   1    0.15    0.42
   0  -7  -1  125.84    9.67
   0   7  -1  151.67    9.77
   0   7   1  164.21    9.78
   0  -7   1  152.32    9.65
   0  -7  -1  136.00    9.67
   0   7  -1  135.99    9.64
   0   7   1  136.64    9.61
   0   7  -1  132.27    9.56
   0  -7  -1  142.85    9.57
   0  -7   1  146.09    9.52
   0  -7   1  143.89    9.57
   0   7   1  156.30    9.59
   0   7  -1  146.12    9.60
   0  -7   1  146.48    9.60
   0  -7  -1  129.13    9.59
   0   8   1    1.94    1.14
   0  -8  -1    1.06    0.87
   0   8  -1    1.33    1.15
   0   8  -1    0.68    0.77
   0  -8   1    0.83    0.72
   0  -8  -1   -0.14    0.80
   0  -8  -1    0.13    0.61
   0   8  -1   -0.55    0.61
   0   8   1   -0.43    0.75
   0  -8  -1    1.14    0.66
   0  -8   1    0.26    0.60
   0   8  -1    0.20    0.71
   0   8   1    0.14    0.70
   0  -8  -1   -0.50    0.69
   0  -8   1    0.57    0.72
   0   9  -1  188.42   11.71
   0   9   1  215.12   11.75
   0   9  -1  164.91   11.56
   0  -9   1  173.04   11.53
   0  -9  -1  159.18   11.53
   0   9   1  180.26   11.63
   0   9  -1  152.51   11.45
   0   9   1  167.45   11.52
   0  -9  -1  172.06   11.44
   0  -9  -1  164.89   11.45
   0   9  -1  171.88   11.48
   0   9   1  179.11   11.48
   0  -9   1  179.99   11.45
   0  -9   1  168.03   11.49
   0  -9  -1  149.44   11.47
   0  10  -1    1.36    1.33
   0  10   1    0.55    1.33
   0  10  -1    0.37    0.98
   0  10   1    0.94    1.18
   0 -10  -1    0.41    0.93
   0 -10   1    1.08    0.89
   0 -10  -1    0.78    0.75
   0  10  -1    0.85    0.86
   0  10   1   -0.08    0.95
   0  10   1    0.15    0.29
   0 -10   1   -0.23    0.75
   0 -10  -1    0.53    0.81
   0  10  -1    0.25    0.88
   0  10   1    0.24    0.85
   0 -10   1    0.76    0.87
   0 -10  -1    0.58    0.86
   0 -11   1  161.18   10.35
   0  11   1  199.27   10.52
   0  11  -1  182.38   10.49
   0  11   1  157.87   10.28
   0 -11  -1  149.64   10.13
   0  11  -1  141.35   10.18
   0 -11  -1  147.42   10.25
   0  11   1  163.31   10.40
   0  11  -1  142.77   10.30
   0 -11   1  154.40   10.25
   0 -11  -1  139.52   10.14
   0  11  -1  120.11   10.04
   0  11  -1  152.24   10.20
   0  11   1  176.81   10.22
   0 -11   1  160.77   10.18
   0 -11   1  154.50   10.22
   0 -11  -1  131.28   10.20
   0 -12   1    0.43    1.23
   0  12   1    1.24    1.52
   0  12  -1    3.85    1.63
   0  12   1    0.99    1.08
   0  12  -1    0.83    1.25
   0  12   1    0.13    1.30
   0 -12  -1    1.76    1.13
   0 -12   1    0.45    1.03
   0 -12   1    0.82    0.94
   0  12  -1    0.33    0.56
   0 -12  -1    1.07    0.94
   0  12  -1    1.27    1.02
   0  12   1    0.37    1.03
   0  12  -1   -0.47    1.08
   0 -12   1    0.97    1.05
   0 -12  -1    0.75    1.07
   0  13  -1   29.58    2.52
   0 -13   1   26.78    2.28
   0  13   1   29.98    2.50
   0  13  -1   21.12    2.00
   0  13   1   26.09    2.15
   0 -13  -1   20.66    2.11
   0 -13   1   21.89    2.08
   0  13  -1   19.30    2.29
   0  13   1   25.38    2.41
   0  13  -1   15.59    1.51
   0 -13  -1   20.32    1.90
   0  13   1   19.91    2.24
   0  13   1   25.63    2.12
   0  13  -1   22.84    2.08
   0 -13   1   23.58    1.97
   0 -13  -1   19.44    2.08
   0 -13   1   22.72    2.13
   0 -14   1    1.71    1.44
   0 -14   1    1.58    1.17
   0 -14   1    1.34    1.30
   0 -14  -1    0.73    1.34
   0 -14  -1   -0.07    1.10
   0  14  -1    0.12    1.53
   0  14   1    1.17    1.55
   0  14   1    1.06    1.27
   0  14  -1    2.02    1.12
   0 -14   1    1.81    1.16
   0  14  -1   -0.75    1.36
   0  14   1    2.17    1.41
   0  15  -1   13.64    1.99
   0  15   1   15.93    1.95
   0 -15   1   17.01    2.04
   0 -15  -1   12.14    1.77
   0 -15   1   17.42    1.94
   0 -15  -1   15.57    1.92
   0 -15  -1   12.42    1.70
   0  15   1   18.66    2.25
   0  15  -1   16.38    2.13
   0  15   1   21.91    1.87
   0  15  -1   13.11    1.61
   0 -15   1   17.24    1.73
   0 -15   1   15.78    1.72
   0 -16   1    2.14    1.53
   0 -16  -1    0.12    1.49
   0 -16   1    0.46    1.45
   0 -16   1    0.24    1.18
   0 -16  -1   -0.68    1.29
   0  16  -1    1.83    1.71
   0  16   1   -0.45    1.77
   0  16  -1    0.77    1.04
   0  16   1    0.61    1.22
   0  16  -1    0.66    1.53
   0  16   1    1.14    1.53
   0 -16  -1   -0.39    1.25
   0 -16   1   -0.24    1.25
   0 -17  -1    2.07    1.71
   0 -17   1    0.24    1.69
   0 -17  -1    0.39    1.36
   0 -17   1    2.05    1.42
   0  17  -1    2.08    2.01
   0  17   1    2.36    2.03
   0 -17   1    4.73    1.80
   0 -17  -1    3.50    1.70
   0  17   1    2.79    1.73
   0  17  -1    2.35    1.85
   0  18   1    0.65    2.11
   0  18  -1    0.93    2.00
   0  18  -1    2.19    1.87
   0 -18  -1    2.91    1.88
   0 -18   1   -0.25    1.78
   0  19  -1    2.85    2.28
   0  19  -1    1.49    2.04
   0 -19   1    1.03    1.81
   0   0  -2 2352.99  135.28
   0   0  -2 2598.19  135.29
   0   1   2    0.34    0.21
   0  -1  -2    0.14    0.22
   0   1   2    0.29    0.11
   0  -1  -2    0.13    0.10
   0   1   2    0.11    0.25
   0   2  -2  750.99   48.05
   0   2  -2  726.33   48.06
   0   2   2  679.56   48.12
   0   2   2  722.27   48.06
   0  -2   2  741.50   48.07
   0   2  -2  748.43   48.07
   0   2  -2  738.66   48.07
   0  -2  -2  620.72   48.08
   0   2  -2  736.88   48.12
   0  -3  -2    0.58    0.27
   0   3  -2   -0.12    0.34
   0   3  -2    0.40    0.21
   0  -3   2    0.22    0.17
   0   3   2   -0.03    0.31
   0   3   2    0.31    0.21
   0  -3  -2    0.14    0.18
   0   3   2    0.40    0.17
   0   3  -2    0.20    0.18
   0   3  -2    0.17    0.20
   0  -3   2    0.13    0.22
   0   4  -2 1934.96  133.66
   0  -4  -2 1665.38  133.61
   0  -4   2 2088.18  133.57
   0   4   2 1762.90  133.61
   0   4  -2 1887.76  133.52
   0   4   2 2214.44  133.57
   0   4  -2 2141.58  133.56
   0  -4   2 2188.53  133.58
   0   4  -2 2205.57  133.57
   0  -4   2 2097.82  133.57
   0   5  -2    0.96    0.58
   0  -5  -2   -0.32    0.45
   0   5   2    0.47    0.59
   0  -5   2    0.23    0.34
   0   5  -2    0.19    0.23
   0  -5  -2    0.39    0.41
   0   5   2    0.36    0.43
   0   5   2    0.08    0.33
   0   5   2    0.36    0.21
   0   5  -2    0.30    0.31
   0  -5   2    0.27    0.33
   0  -5   2    0.06    0.35
   0   5  -2    0.76    0.35
   0  -6  -2   83.72    5.56
   0   6   2   77.97    5.59
   0   6  -2   88.91    5.64
   0   6  -2   84.01    5.49
   0  -6   2   82.38    5.49
   0   6   2   73.44    5.50
   0  -6  -2   91.09    5.50
   0   6  -2   83.42    5.40
   0   6   2   76.81    5.45
   0   6   2   76.07    5.37
   0  -6   2   80.07    5.46
   0  -6   2   78.44    5.44
   0   7  -2    1.13    0.84
   0   7   2    0.65    0.81
   0  -7  -2    0.07    0.61
   0  -7   2    0.80    0.54
   0   7  -2    0.26    0.54
   0  -7  -2    0.95    0.56
   0   7   2   -0.24    0.62
   0   7  -2    0.03    0.40
   0   7  -2   -0.14    0.57
   0   7   2    0.60    0.51
   0   7   2    0.55    0.25
   0  -7   2    0.38    0.46
   0  -7   2    0.53    0.55
   0  -8  -2  553.64   36.55
   0   8  -2  528.99   36.48
   0  -8   2  562.36   36.49
   0   8   2  495.05   36.49
   0   8  -2  513.57   36.40
   0  -8  -2  582.74   36.47
   0   8   2  577.16   36.44
   0   8  -2  571.15   36.46
   0   8  -2  617.46   36.66
   0  -8   2  509.29   36.55
   0   8   2  642.35   36.65
   0  -8  -2  505.39   36.53
   0  -8   2  538.44   36.45
   0  -8   2  538.88   36.42
   0   9   2    1.17    1.05
   0  -9   2    0.88    0.78
   0   9  -2    0.95    0.82
   0  -9  -2    0.64    0.92
   0   9  -2    0.98    0.68
   0  -9  -2    1.02    0.77
   0   9   2   -0.16    0.86
   0   9  -2    0.83    0.80
   0   9   2   -0.26    0.74
   0  -9   2    1.48    0.78
   0  -9   2    0.05    0.66
   0  -9  -2    0.68    0.78
   0  -9  -2   -0.26    0.85
   0  -9   2    1.79    0.98
   0   9   2    0.10    1.10
   0   9  -2    1.17    1.18
   0 -10  -2   82.14    6.34
   0  10  -2  106.14    6.54
   0 -10   2   84.87    6.37
   0  10   2  109.29    6.53
   0  10   2   96.08    6.45
   0 -10   2   85.04    6.26
   0  10  -2   90.47    6.32
   0 -10  -2   90.71    6.32
   0  10  -2   91.44    6.22
   0  10   2   81.95    6.32
   0 -10  -2   98.85    6.25
   0  10  -2   92.67    6.25
   0  10   2   95.79    6.23
   0 -10  -2   86.38    6.20
   0 -10   2   89.72    6.20
   0 -10   2   82.83    6.23
   0 -10  -2   81.45    6.25
   0 -11   2    1.54    1.13
   0  11  -2    0.62    1.31
   0 -11  -2    0.71    1.12
   0  11   2    1.15    1.30
   0 -11  -2    1.20    0.93
   0  11   2    2.72    1.11
   0  11  -2    0.70    0.87
   0  11  -2    1.57    1.02
   0 -11  -2    1.25    1.01
   0 -11   2   -0.08    0.92
   0  11   2    0.84    1.17
   0  11  -2    0.73    0.98
   0  11   2    0.47    0.90
   0 -11  -2    0.19    0.84
   0  11  -2    0.38    0.67
   0 -11   2    0.23    0.91
   0 -11  -2    1.21    0.99
   0 -11   2    0.70    0.86
   0 -12   2    5.96    1.42
   0  12   2    8.86    1.71
   0  12  -2   11.64    1.79
   0  12   2    5.36    1.36
   0 -12  -2   10.56    1.22
   0 -12   2    6.12    1.23
   0  12  -2    8.84    1.42
   0  12   2    3.91    1.50
   0 -12  -2   10.64    1.38
   0  12   2    9.98    1.31
   0  12  -2    9.10    1.35
   0  12   2    7.20    1.46
   0  12  -2    6.98    1.11
   0  12  -2    6.52    0.96
   0 -12  -2    8.08    1.16
   0 -12   2    7.81    1.26
   0 -12   2    6.06    1.16
   0 -12  -2    7.48    1.28
   0 -13   2    1.85    1.23
   0 -13  -2    0.65    1.23
   0 -13   2   -0.30    1.03
   0  13  -2    2.35    1.03
   0  13   2    1.12    1.50
   0  13   2    1.76    1.35
   0 -13   2    0.86    1.18
   0 -13  -2    0.90    1.25
   0  13   2   -0.99    1.59
   0  13  -2    0.38    1.35
   0  13  -2    1.15    1.26
   0  13   2    0.57    1.21
   0  13  -2   -0.12    0.66
   0 -13  -2    0.56    1.02
   0  13  -2    0.69    1.66
   0 -13   2    0.99    1.32
   0  13   2    1.78    1.69
   0 -14  -2   54.21    3.85
   0  14  -2   47.74    3.58
   0 -14   2   51.00    4.07
   0  14   2   51.75    4.01
   0 -14  -2   48.61    4.02
   0 -14   2   50.45    3.98
   0  14  -2   64.22    4.06
   0  14   2   53.56    3.99
   0  14   2   50.56    4.18
   0  14  -2   54.91    3.78
   0 -14   2   56.40    3.82
   0 -14   2   48.77    3.86
   0 -15  -2    1.51    1.17
   0 -15   2    0.46    1.51
   0 -15  -2   -0.10    1.28
   0 -15  -2    0.67    1.38
   0 -15   2    2.16    1.32
   0 -15   2   -0.08    1.17
   0  15   2    0.27    1.36
   0  15  -2    0.87    1.49
   0  15  -2    0.70    0.93
   0  15   2    1.59    1.67
   0  15  -2    2.71    1.56
   0  15   2    1.03    1.42
   0 -15   2   -0.68    1.04
   0  16   2    9.92    1.71
   0  16  -2   10.18    1.84
   0 -16   2    7.08    1.50
   0  16   2    6.78    2.04
   0  16  -2   10.44    1.93
   0  16   2    8.81    1.56
   0 -16   2    9.85    1.81
   0 -16  -2   10.85    1.79
   0 -16   2    7.29    1.63
   0 -16  -2    9.20    1.50
   0 -16  -2   11.06    1.64
   0 -16   2    8.78    1.34
   0 -17  -2   -0.11    1.48
   0 -17   2    2.01    1.45
   0 -17  -2    1.25    1.38
   0 -17  -2    0.73    1.61
   0 -17   2   -0.35    1.54
   0 -17   2    0.24    1.67
   0  17  -2    1.16    1.85
   0  17   2    0.64    2.00
   0  17  -2   -0.48    1.82
   0 -17   2    0.06    1.04
   0  18  -2   27.82    2.85
   0  18  -2   22.96    2.94
   0  18   2   24.84    3.15
   0 -18   2   20.91    2.60
   0 -18  -2   26.85    2.70
   0  19  -2    0.93    2.13
   0 -19   2    0.64    1.80
   0   0   3    3.27    0.37
   0   0  -3    2.37    0.29
   0   1  -3  239.61   15.45
   0   1  -3  236.97   15.45
   0   1  -3  226.92   15.47
   0   1   3  232.15   15.48
   0   1  -3  239.37   15.45
   0  -1  -3  269.74   15.58
   0   1   3  211.70   15.56
   0   1  -3  208.37   15.51
   0  -1  -3  234.45   15.59
   0  -1  -3  217.72   15.46
   0  -2  -3    1.28    0.24
   0   2  -3   -0.08    0.31
   0   2  -3    0.31    0.13
   0   2  -3    0.20    0.11
   0  -2  -3    0.58    0.56
   0   2   3    0.38    0.54
   0   2   3    0.37    0.51
   0   2  -3    0.47    0.17
   0   2  -3    0.36    0.18
   0   2   3    0.63    0.21
   0  -3  -3  973.06   67.74
   0  -3  -3  890.02   67.78
   0   3  -3 1017.45   67.83
   0  -3   3 1040.87   67.73
   0   3  -3 1002.08   67.74
   0   3  -3 1041.55   67.73
   0   3   3  980.35   67.83
   0   3  -3 1052.47   67.75
   0   3  -3 1055.37   67.75
   0   3   3 1003.14   67.74
   0  -3  -3 1124.30   67.75
   0   4   3    0.34    0.32
   0  -4   3    0.35    0.50
   0  -4  -3   -0.21    0.37
   0   4  -3    1.27    0.34
   0   4  -3    0.76    0.31
   0  -4   3    0.41    0.23
   0   4   3    0.64    0.48
   0  -4   3    0.19    0.14
   0   4   3    0.38    0.25
   0   4  -3    0.11    0.29
   0  -4  -3    0.71    0.28
   0   4  -3    1.02    0.33
   0  -4   3    0.17    0.32
   0   5   3  289.85   19.96
   0   5  -3  291.91   19.80
   0  -5  -3  338.01   19.97
   0   5  -3  286.21   19.87
   0  -5   3  326.18   19.87
   0  -5   3  289.18   19.98
   0   5  -3  300.02   20.00
   0  -5  -3  277.36   19.94
   0   5  -3  297.83   19.87
   0   5   3  276.64   19.83
   0  -5   3  301.59   19.87
   0   5  -3  303.10   19.87
   0   5   3  339.74   19.89
   0   6  -3    0.47    0.25
   0  -6  -3    0.43    0.55
   0   6   3    0.06    0.55
   0   6  -3   -0.35    0.41
   0  -6   3    0.62    0.40
   0  -6  -3    0.68    0.56
   0  -6   3    0.92    0.64
   0   6  -3    0.84    0.69
   0   6  -3    0.56    0.37
   0   6   3    0.02    0.26
   0  -6   3    0.33    0.42
   0   6  -3    1.77    0.44
   0   6   3    0.93    0.45
   0  -7  -3  519.96   30.62
   0   7   3  447.22   30.63
   0   7  -3  454.90   30.47
   0  -7   3  519.00   30.56
   0   7  -3  459.26   30.55
   0   7  -3  496.01   30.72
   0  -7   3  478.21   30.68
   0  -7  -3  443.30   30.63
   0   7   3  388.47   30.43
   0  -7   3  481.37   30.53
   0   7  -3  493.57   30.54
   0   7   3  534.95   30.55
   0   8  -3    1.17    1.00
   0  -8  -3    1.10    0.78
   0  -8   3    1.05    0.89
   0  -8   3    0.85    0.59
   0  -8   3    0.47    0.61
   0   8  -3    0.97    0.67
   0  -8  -3    1.36    0.79
   0   8  -3    0.13    0.47
   0   8   3    0.15    0.80
   0   8   3    0.28    0.64
   0   8  -3    0.39    0.73
   0   9  -3  298.69   18.30
   0  -9   3  272.13   18.20
   0  -9  -3  240.97   18.15
   0  -9   3  269.43   18.05
   0  -9  -3  266.42   18.17
   0  -9   3  305.79   18.12
   0   9  -3  252.97   18.10
   0   9   3  260.55   18.17
   0   9  -3  243.41   18.01
   0  -9  -3  280.86   18.12
   0   9  -3  265.91   18.09
   0   9   3  303.09   18.08
   0  10  -3    2.44    1.26
   0 -10  -3   -0.09    0.94
   0 -10   3    2.63    1.06
   0  10   3    2.88    1.22
   0 -10   3    0.14    0.79
   0  10  -3    1.58    0.92
   0  10   3    1.23    1.18
   0 -10  -3    0.70    0.96
   0 -10   3    0.57    0.77
   0 -10  -3    1.21    0.91
   0  10   3    0.65    0.84
   0  10  -3   -0.48    0.91
   0 -10  -3    0.14    0.90
   0  10  -3    2.07    0.74
   0  10   3    1.12    1.03
   0  11   3   66.96    4.80
   0  11  -3   58.77    4.57
   0 -11  -3   65.23    4.70
   0 -11   3   71.59    4.83
   0 -11  -3   60.29    4.78
   0  11  -3   73.33    4.98
   0  11   3   86.17    4.99
   0  11   3   76.93    4.96
   0 -11  -3   59.74    4.72
   0  11  -3   60.98    4.73
   0 -11   3   75.54    4.72
   0  11  -3   50.27    4.59
   0  11   3   66.15    4.84
   0 -11  -3   58.23    4.71
   0 -11   3   76.11    4.66
   0  11  -3   61.59    4.68
   0  11   3   74.77    4.69
   0  12   3    0.52    1.27
   0 -12  -3    0.81    1.04
   0  12   3    1.67    1.45
   0 -12  -3    2.25    1.22
   0  12  -3    1.06    1.48
   0 -12   3   -0.42    1.15
   0  12  -3    0.73    1.12
   0 -12  -3   -0.57    1.06
   0 -12   3    0.52    1.00
   0  12   3    1.99    1.41
   0  12  -3    1.29    0.77
   0 -12  -3    0.73    0.90
   0  12  -3    0.93    0.81
   0  12   3   -0.96    1.30
   0 -12  -3   -0.10    1.03
   0 -12   3    2.08    0.98
   0  12  -3    1.08    1.13
   0  12   3    0.95    1.07
   0  13   3   90.28    5.62
   0  13  -3   76.39    5.63
   0  13  -3   74.53    5.43
   0 -13  -3   79.48    5.59
   0  13   3   84.60    5.73
   0  13  -3   72.24    5.72
   0 -13   3   84.06    5.64
   0  13   3   94.97    5.97
   0 -13  -3   73.66    5.65
   0 -13  -3   74.34    5.69
   0 -13   3   85.20    5.74
   0  13  -3   87.19    5.95
   0  13   3   99.74    5.92
   0  13   3   81.10    5.85
   0  13  -3   66.73    5.41
   0 -13  -3   71.48    5.51
   0 -13  -3   64.61    5.64
   0 -13   3   85.91    5.59
   0  14  -3    1.59    1.43
   0  14   3    3.21    1.33
   0 -14  -3    2.40    1.50
   0 -14   3    2.83    1.42
   0 -14   3    1.36    1.17
   0  14   3    2.17    1.44
   0  14   3    0.14    1.57
   0  14  -3    0.95    0.86
   0 -14  -3    0.95    1.35
   0 -14   3    0.10    1.26
   0  14  -3    0.92    0.75
   0 -14  -3    0.80    1.13
   0 -14   3    1.26    0.92
   0 -15  -3    5.48    1.28
   0  15  -3    6.88    1.61
   0 -15  -3    6.62    1.63
   0 -15   3    6.99    1.65
   0 -15  -3    2.74    1.47
   0 -15  -3    4.80    1.50
   0 -15   3    3.17    1.42
   0  15  -3    4.28    0.93
   0  15  -3    1.79    1.56
   0  15   3    7.01    1.53
   0  15   3    7.05    1.86
   0 -15   3    6.07    0.97
   0 -15   3    4.16    1.03
   0 -15   3    5.28    1.34
   0  16  -3    1.28    1.70
   0 -16   3    1.35    1.31
   0 -16   3    0.78    0.90
   0 -16   3    1.67    1.56
   0 -16  -3   -0.70    1.52
   0 -16   3    0.67    1.35
   0  16   3    0.79    1.81
   0  16  -3    0.78    1.59
   0  16   3    1.48    1.39
   0 -16  -3    0.44    1.41
   0 -16   3   -0.06    0.96
   0 -16  -3    0.77    1.24
   0 -17   3    5.73    1.78
   0 -17   3    5.48    1.63
   0 -17  -3    5.52    1.75
   0 -17  -3    4.58    1.68
   0  17   3    7.31    1.52
   0  17   3    3.13    2.21
   0  17  -3    4.88    1.88
   0  17  -3    8.22    1.97
   0 -17   3    4.31    1.49
   0  18  -3    1.02    1.91
   0  18   3    2.87    2.22
   0  18  -3    2.37    2.05
   0 -18  -3    0.77    1.86
   0 -18   3    1.58    1.78
   0 -19   3    0.50    1.80
   0   0  -4  309.49   18.82
   0   0   4  281.40   18.78
   0   0  -4  266.08   18.77
   0   0  -4  272.99   18.77
   0   1  -4    0.02    0.17
   0  -1  -4    0.85    0.20
   0   1   4    1.10    0.22
   0   1  -4    0.29    0.19
   0   1  -4    0.17    0.12
   0   1  -4    0.17    0.14
   0   1  -4    0.39    0.34
   0  -1  -4    0.19    0.44
   0  -1  -4    0.50    0.46
   0  -1  -4    0.08    0.13
   0   2  -4 3433.52  228.35
   0  -2  -4 3113.95  228.31
   0  -2   4 2918.67  228.29
   0   2  -4 3462.02  228.27
   0  -2   4 3329.55  228.28
   0   2   4 3896.87  228.49
   0   2  -4 2889.67  228.34
   0   2  -4 3573.17  228.28
   0   2  -4 3523.62  228.28
   0  -2   4 3686.84  228.28
   0   2  -4 3614.62  228.28
   0  -3  -4    0.54    0.25
   0  -3  -4    0.19    0.19
   0   3   4   -0.06    0.45
   0   3  -4    0.21    0.38
   0  -3   4    0.31    0.27
   0  -3  -4    0.03    0.28
   0   3  -4    0.12    0.18
   0   3  -4    0.22    0.16
   0   3   4    0.41    0.52
   0   3  -4    0.37    0.17
   0  -3   4    0.14    0.16
   0  -3   4    0.34    0.11
   0   3  -4    0.07    0.12
   0   3  -4   -0.08    0.24
   0   3  -4    0.39    0.25
   0  -4   4   54.30    3.14
   0   4  -4   38.42    3.12
   0  -4  -4   40.05    3.08
   0  -4   4   49.92    2.99
   0   4  -4   42.95    3.00
   0   4  -4   40.49    3.00
   0   4   4   49.70    3.19
   0   4   4   49.05    3.23
   0  -4  -4   39.44    3.00
   0  -4  -4   46.63    3.03
   0   4   4   48.08    3.03
   0   4  -4   42.41    3.03
   0   4  -4   41.77    3.03
   0   5  -4    0.27    0.14
   0   5   4    0.13    0.54
   0  -5   4    0.34    0.48
   0  -5  -4    0.05    0.43
   0   5  -4    0.13    0.53
   0  -5   4    0.85    0.28
   0   5  -4    0.19    0.32
   0   5  -4    0.32    0.32
   0  -5   4    0.34    0.15
   0   5   4    0.26    0.27
   0   5  -4    0.53    0.35
   0   5  -4    0.30    0.37
   0  -5   4    0.34    0.37
   0   6   4  502.53   30.03
   0  -6   4  443.18   30.13
   0  -6  -4  433.74   30.10
   0   6  -4  455.63   30.17
   0   6  -4  447.86   30.02
   0  -6   4  468.37   30.00
   0   6  -4  441.17   29.93
   0  -6  -4  533.24   30.17
   0   6   4  430.46   30.14
   0  -6   4  459.17   29.93
   0   6  -4  458.28   30.02
   0   6   4  408.78   29.97
   0  -6   4  445.94   30.02
   0   6  -4  453.01   30.02
   0   7   4    1.33    0.52
   0   7  -4   -0.44    0.80
   0  -7  -4    0.63    0.62
   0  -7   4    0.08    0.65
   0  -7   4    0.25    0.43
   0   7  -4    0.35    0.47
   0  -7  -4    0.14    0.69
   0   7   4    0.47    0.70
   0   7  -4    0.09    0.29
   0  -7   4    0.28    0.24
   0   7  -4    0.07    0.46
   0  -7   4    0.16    0.48
   0   7  -4   -0.36    0.52
   0   8   4   10.08    1.18
   0  -8  -4    6.71    1.12
   0   8  -4    5.96    0.78
   0   8  -4    6.26    1.22
   0  -8   4   11.69    1.18
   0  -8  -4    7.89    1.10
   0   8  -4    6.40    0.94
   0  -8   4   13.78    0.95
   0  -8   4    9.59    0.73
   0   8   4   12.45    1.01
   0   8  -4    7.99    0.94
   0  -8   4   12.25    0.99
   0  -9  -4    0.23    0.88
   0   9  -4    0.35    0.56
   0   9   4    0.66    0.93
   0  -9  -4    0.77    0.85
   0  -9   4    0.63    0.88
   0   9  -4    0.86    1.07
   0   9  -4    0.31    0.72
   0  -9   4    0.85    0.65
   0   9   4   -0.10    0.95
   0  -9   4    0.26    0.37
   0   9   4    0.47    0.71
   0   9  -4   -0.13    0.81
   0  -9   4    0.63    0.70
   0 -10  -4  127.08    7.77
   0  10   4  107.22    7.80
   0  10  -4  105.77    7.55
   0 -10  -4  109.44    7.75
   0  10  -4  128.99    7.94
   0 -10   4  104.97    7.76
   0  10  -4  110.54    7.68
   0 -10  -4  108.06    7.75
   0 -10   4  115.34    7.64
   0  10   4  102.29    7.80
   0 -10   4  110.06    7.48
   0 -10   4  106.26    7.62
   0  10   4  124.50    7.65
   0  10  -4  112.80    7.69
   0  11   4    1.41    0.93
   0  11  -4    0.16    0.99
   0 -11  -4    2.41    1.06
   0  11   4    1.07    1.22
   0 -11  -4    0.60    1.06
   0 -11   4    2.32    1.06
   0  11  -4    3.14    1.34
   0 -11  -4    1.31    1.02
   0  11  -4    0.93    0.94
   0 -11   4    1.14    0.81
   0  11   4    2.23    1.23
   0  11  -4    0.44    0.66
   0 -11   4    0.68    0.49
   0 -11   4    1.26    0.87
   0 -11  -4    0.28    0.96
   0  11  -4   -0.08    0.84
   0  12   4    1.40    0.98
   0  12  -4    1.12    1.18
   0 -12  -4    1.36    1.18
   0  12   4    1.11    1.28
   0  12  -4    1.47    1.44
   0 -12   4    0.94    1.20
   0 -12  -4    3.51    1.23
   0  12  -4    1.56    1.10
   0 -12   4    1.68    0.99
   0 -12  -4    2.25    1.21
   0  12   4    0.40    1.46
   0  12  -4    1.38    0.71
   0  12   4    3.18    1.41
   0 -12   4    1.28    0.56
   0 -12  -4    3.60    1.12
   0 -12   4    1.04    1.01
   0  12  -4    0.79    0.89
   0 -13  -4    0.77    1.06
   0  13  -4   -0.07    0.90
   0  13  -4    0.94    1.32
   0 -13  -4    0.57    1.26
   0 -13   4    0.65    1.27
   0  13  -4    0.56    1.66
   0 -13  -4    1.24    1.38
   0  13  -4   -0.78    1.31
   0  13   4    0.72    1.63
   0 -13   4   -0.71    1.04
   0 -13  -4    1.22    1.27
   0  13   4    0.14    1.47
   0  13  -4    0.84    0.69
   0  13   4    1.90    1.50
   0 -13   4    1.09    0.64
   0 -13   4   -0.39    1.12
   0 -13  -4    1.25    1.30
   0 -13   4    1.03    0.72
   0 -14   4   52.94    4.03
   0 -14   4   57.49    3.76
   0  14   4   56.60    4.42
   0  14  -4   48.77    3.74
   0 -14  -4   53.12    3.97
   0  14  -4   47.34    3.88
   0  14  -4   57.02    4.20
   0 -14  -4   62.32    4.21
   0  14   4   56.76    4.24
   0  14  -4   50.55    4.25
   0 -14  -4   57.36    4.16
   0 -14   4   52.20    4.07
   0 -14   4   55.29    3.80
   0 -14  -4   58.95    4.22
   0 -14   4   53.92    4.20
   0 -15  -4    0.60    1.13
   0  15  -4   -0.10    0.81
   0  15  -4    2.88    1.48
   0 -15  -4    0.93    1.47
   0 -15   4    2.09    1.45
   0 -15  -4    1.55    1.47
   0 -15  -4   -0.45    1.36
   0 -15   4    2.06    1.30
   0  15  -4    1.49    1.42
   0  15   4    1.06    1.50
   0  15   4    0.31    1.77
   0 -15   4    0.33    0.71
   0 -15   4    0.43    0.76
   0 -15   4    0.09    1.25
   0  16  -4    5.96    1.74
   0 -16   4    2.54    1.36
   0 -16   4    3.21    0.81
   0 -16   4    0.87    1.33
   0 -16  -4    2.00    1.55
   0 -16  -4    2.15    1.29
   0 -16   4    3.58    1.58
   0 -16  -4    0.12    1.49
   0  16   4    2.75    1.97
   0  16   4    3.38    1.54
   0  16  -4    0.38    1.56
   0 -16  -4    1.14    1.48
   0 -17   4   -0.34    1.51
   0 -17  -4   -0.25    1.69
   0  17  -4    0.90    1.90
   0 -17   4    2.57    1.75
   0  17  -4    2.70    1.89
   0  17   4    3.25    1.60
   0  17   4    2.85    2.20
   0 -17  -4   -0.12    1.62
   0  18  -4   26.72    3.00
   0 -18  -4   27.61    2.74
   0 -18   4   22.16    2.61
   0  18  -4   22.09    2.82
   0 -19   4    0.37    1.71
   0   0   5    0.64    0.25
   0   0  -5   -0.02    0.22
   0   0  -5    0.80    0.34
   0   0  -5    0.44    0.18
   0   0  -5    1.15    0.48
   0   1  -5  219.04   14.82
   0  -1  -5  222.56   14.83
   0   1  -5  223.02   14.82
   0   1   5  204.77   14.82
   0  -1  -5  271.07   14.99
   0   1  -5  234.95   14.92
   0   1  -5  224.16   14.80
   0  -1   5  222.68   14.93
   0  -1  -5  235.79   14.97
   0  -1   5  225.14   14.79
   0   1   5  224.14   14.79
   0  -1  -5  210.15   14.79
   0   1  -5  229.75   14.80
   0   2  -5    0.99    0.34
   0   2   5    0.59    0.24
   0  -2  -5    0.27    0.24
   0   2  -5    0.21    0.17
   0  -2   5    0.44    0.26
   0  -2  -5    0.47    0.31
   0   2  -5    0.34    0.18
   0   2   5    0.50    0.29
   0   2  -5    0.41    0.15
   0   2  -5    0.72    0.17
   0  -2   5    0.10    0.17
   0   2   5    0.64    0.57
   0   2  -5    0.72    0.48
   0   3  -5    3.43    0.44
   0   3  -5    2.83    0.41
   0  -3   5    4.60    0.34
   0   3  -5    3.79    0.45
   0  -3  -5    4.06    0.45
   0  -3   5    4.00    0.33
   0   3  -5    3.30    0.32
   0  -3  -5    5.05    0.73
   0   3  -5    3.86    0.36
   0   3  -5    4.60    0.34
   0   3  -5    3.67    0.34
   0  -3   5    4.77    0.42
   0  -3  -5    4.96    0.47
   0   3   5    4.23    0.47
   0   3  -5    4.29    0.54
   0  -4  -5    0.08    0.33
   0  -4  -5    0.33    0.22
   0   4   5    0.22    0.53
   0   4   5    0.91    0.43
   0  -4  -5   -0.08    0.35
   0  -4   5    0.48    0.36
   0   4  -5    0.27    0.50
   0   4  -5    0.17    0.25
   0   4  -5    0.25    0.22
   0   4   5   -0.08    0.55
   0   4  -5    0.35    0.24
   0  -4   5    0.12    0.20
   0   4  -5    0.24    0.14
   0   4  -5    0.66    0.33
   0   4  -5   -0.06    0.32
   0  -4   5    0.18    0.15
   0   5   5   14.35    1.40
   0   5  -5   13.99    1.15
   0   5  -5   14.94    1.15
   0  -5   5   16.15    1.13
   0   5  -5   13.67    1.19
   0   5  -5   14.55    1.20
   0   5   5   17.53    1.47
   0  -5   5   16.59    1.07
   0   5  -5   13.32    1.34
   0  -5  -5   13.04    1.26
   0  -5   5   19.94    1.33
   0   5   5   17.83    1.34
   0  -6   5    0.21    0.18
   0  -6   5    1.12    0.62
   0   6   5    1.26    0.73
   0  -6  -5    0.36    0.54
   0   6  -5    0.61    0.70
   0   6  -5    0.70    0.43
   0  -6   5    0.26    0.33
   0   6  -5    0.47    0.44
   0   6   5    1.30    0.77
   0  -6  -5    0.74    0.72
   0   6   5    0.18    0.76
   0   6  -5    0.29    0.47
   0   6  -5   -0.33    0.46
   0  -7   5   42.72    2.85
   0   7  -5   33.99    2.86
   0   7   5   46.10    3.22
   0  -7  -5   55.45    3.23
   0   7  -5   54.76    3.26
   0  -7   5   40.56    3.10
   0  -7  -5   43.04    3.10
   0  -7   5   40.70    2.93
   0   7  -5   47.69    2.99
   0   7   5   43.83    3.22
   0  -7   5   44.45    3.01
   0   7  -5   47.23    3.01
   0   7  -5   48.30    3.00
   0   8   5    1.71    0.91
   0  -8  -5    0.40    0.93
   0   8  -5    0.18    0.37
   0  -8  -5   -0.39    0.76
   0  -8   5    1.12    0.84
   0   8  -5    1.47    0.97
   0   8  -5    0.48    0.58
   0  -8   5    1.24    0.49
   0   8   5    1.61    0.98
   0  -8   5    0.54    0.27
   0   8  -5    0.92    0.58
   0   8  -5    0.84    0.61
   0  -8   5    0.68    0.65
   0   9  -5   20.78    1.63
   0   9   5   14.90    1.77
   0   9  -5   14.56    1.33
   0  -9  -5   28.00    1.85
   0   9  -5   21.96    1.54
   0  -9   5   16.38    1.40
   0   9   5   16.07    1.79
   0  -9   5   14.78    1.24
   0   9  -5   23.79    1.90
   0  -9  -5   18.83    1.69
   0  -9   5   18.52    1.72
   0  -9   5   18.75    1.50
   0   9  -5   20.15    1.53
   0 -10  -5    1.07    1.07
   0  10   5    1.63    1.22
   0 -10   5    0.93    1.01
   0 -10  -5    0.09    1.00
   0  10  -5    0.12    1.21
   0  10  -5    0.41    0.85
   0 -10   5    0.75    0.71
   0  10  -5    0.09    0.52
   0  10   5   -0.58    1.11
   0 -10   5    0.64    0.39
   0 -10   5    0.86    0.84
   0  10  -5    0.07    0.97
   0  11  -5    8.02    1.28
   0  11   5    9.09    1.51
   0 -11  -5   11.50    1.42
   0 -11   5    5.43    1.23
   0  11  -5   10.82    1.65
   0 -11  -5   12.00    1.39
   0 -11   5    7.41    1.03
   0  11  -5    8.71    1.18
   0 -11  -5    9.70    1.33
   0  11   5    7.23    1.50
   0  11  -5    9.74    0.82
   0 -11   5    5.97    0.71
   0 -11   5    6.87    1.13
   0  11  -5    6.12    1.20
   0  12  -5    0.93    1.00
   0  12  -5    0.36    1.14
   0  12   5    1.64    1.34
   0 -12  -5    0.10    1.24
   0  12  -5    1.21    1.44
   0 -12  -5    1.58    1.22
   0 -12   5    1.97    1.25
   0 -12   5    1.48    0.88
   0 -12  -5    1.00    1.16
   0  12  -5   -0.09    1.10
   0  12  -5    0.21    0.50
   0  12   5    1.07    1.37
   0 -12   5    0.42    0.46
   0 -12   5    0.30    0.99
   0 -12  -5    0.11    1.08
   0 -12   5    0.14    0.53
   0  13  -5   16.96    1.67
   0  13  -5   22.26    1.91
   0 -13  -5   23.49    1.96
   0  13  -5   22.34    2.26
   0 -13   5   11.59    1.83
   0 -13  -5   18.63    1.94
   0 -13  -5   22.68    1.96
   0 -13   5   15.89    1.62
   0  13  -5   17.11    1.78
   0  13  -5   14.07    1.20
   0  13   5   14.11    2.01
   0  13   5   13.78    2.04
   0 -13   5   13.30    1.20
   0 -13   5   13.10    1.66
   0 -13  -5   17.19    1.90
   0 -13   5   12.52    1.23
   0 -14   5    1.11    1.26
   0 -14  -5    1.98    1.15
   0  14  -5   -0.46    1.01
   0  14  -5    1.69    1.54
   0 -14  -5    1.17    1.45
   0  14  -5   -0.12    1.45
   0 -14   5    0.88    1.17
   0 -14  -5    0.75    1.35
   0 -14   5    1.47    1.43
   0 -14  -5    3.54    1.49
   0  14   5    2.86    1.77
   0  14   5    3.14    1.64
   0 -14   5    0.86    0.61
   0 -14   5    0.43    0.58
   0  15  -5    5.71    1.59
   0 -15   5    1.24    0.64
   0 -15  -5    2.86    1.54
   0 -15   5    2.02    1.32
   0 -15  -5    5.09    1.60
   0  15  -5    1.73    0.98
   0 -15  -5    1.21    1.21
   0 -15  -5    2.90    1.57
   0 -15   5    3.49    1.50
   0  15   5    4.27    1.90
   0  15   5    4.93    1.65
   0  15  -5    3.75    1.49
   0 -15   5    1.36    0.63
   0  16   5    1.32    2.00
   0  16   5    1.17    1.52
   0  16  -5    2.42    1.61
   0 -16  -5    1.77    1.60
   0 -16   5    1.68    1.50
   0 -16  -5   -0.24    1.51
   0 -16   5    1.05    1.29
   0 -16  -5    1.09    1.28
   0  16  -5    0.49    1.74
   0 -16   5    0.98    0.61
   0 -16  -5   -0.12    1.54
   0 -17   5    4.55    1.79
   0  17  -5    3.82    2.01
   0  17   5    2.04    2.19
   0  17   5    2.29    1.62
   0  17  -5   -0.39    1.76
   0 -17   5    3.56    1.58
   0 -17  -5    1.36    1.75
   0 -18   5   -0.58    1.62
   0   0  -6 1000.08   58.15
   0   0  -6  861.35   58.00
   0   0   6  872.28   58.00
   0   0  -6  905.19   58.07
   0   0   6  881.60   58.01
   0   0   6  837.06   57.99
   0   0  -6  869.03   57.98
   0   0  -6  873.58   57.94
   0   1  -6    1.04    0.26
   0   1   6    0.36    0.24
   0  -1  -6   -0.03    0.28
   0   1  -6    0.12    0.28
   0   1   6    0.08    0.30
   0   1  -6   -0.16    0.45
   0  -1  -6    0.19    0.53
   0  -1  -6    0.03    0.18
   0  -1  -6    0.20    0.58
   0  -1   6    0.60    0.47
   0   1  -6   -0.06    0.24
   0  -1   6    0.35    0.20
   0   1  -6    0.14    0.23
   0  -2   6  456.18   30.73
   0   2  -6  457.90   30.73
   0   2   6  449.48   30.75
   0  -2  -6  459.46   30.79
   0   2  -6  454.90   30.78
   0   2   6  455.11   30.80
   0   2  -6  472.41   30.78
   0   2  -6  458.92   30.71
   0   2  -6  509.01   30.79
   0  -2  -6  434.04   30.76
   0   2  -6  470.75   30.74
   0  -2   6  470.67   30.78
   0   2  -6  469.62   30.73
   0  -2  -6  553.79   30.97
   0   2  -6  477.17   30.86
   0  -3  -6    0.68    0.33
   0   3  -6    0.18    0.17
   0   3   6    0.67    0.64
   0   3  -6    0.32    0.40
   0  -3  -6    0.66    0.64
   0   3  -6    0.39    0.19
   0   3  -6    0.41    0.19
   0   3  -6    0.36    0.18
   0  -3  -6   -0.03    0.29
   0   3  -6    0.04    0.38
   0   3   6    0.49    0.31
   0   4  -6  317.07   21.56
   0   4  -6  313.62   21.54
   0  -4   6  343.59   21.49
   0   4  -6  335.77   21.47
   0  -4  -6  338.01   21.56
   0  -4  -6  287.51   21.49
   0   4   6  306.30   21.72
   0   4  -6  298.20   21.54
   0   4  -6  325.53   21.50
   0   4  -6  322.17   21.49
   0   4  -6  338.47   21.49
   0  -4  -6  304.04   21.58
   0   4  -6  308.23   21.62
   0   4   6  326.51   21.59
   0  -4   6  347.06   21.55
   0  -5   6    0.31    0.16
   0   5  -6    0.16    0.31
   0   5   6    0.88    0.76
   0   5  -6    0.58    0.62
   0  -5   6    0.92    0.46
   0  -5  -6    1.33    0.51
   0   5   6   -0.05    0.49
   0   5  -6    0.47    0.34
   0   5  -6   -0.04    0.31
   0   5   6    1.15    0.77
   0  -5   6    0.20    0.27
   0  -5  -6    0.20    0.42
   0   5  -6    0.15    0.44
   0   5  -6    0.17    0.43
   0   6   6  305.52   22.22
   0  -6  -6  400.69   22.27
   0   6  -6  313.90   22.02
   0  -6   6  336.34   21.99
   0   6  -6  342.22   22.03
   0   6  -6  316.63   22.17
   0  -6  -6  306.94   22.11
   0   6   6  342.11   22.16
   0  -6   6  341.14   22.13
   0   6   6  315.87   22.25
   0   6  -6  336.36   22.11
   0   6  -6  331.13   22.06
   0   6  -6  327.48   22.05
   0   7  -6    0.48    0.56
   0   7   6    0.83    0.89
   0  -7   6   -0.20    0.64
   0   7  -6    0.17    0.83
   0   7   6   -0.31    0.77
   0  -7  -6    0.14    0.69
   0   7  -6    0.34    0.45
   0  -7   6    0.37    0.38
   0   7  -6    0.68    0.56
   0   7   6   -0.29    0.88
   0  -7  -6    0.68    0.89
   0   8   6   49.29    3.31
   0  -8  -6   57.56    3.28
   0   8  -6   49.25    2.95
   0  -8   6   49.29    2.88
   0   8  -6   54.54    3.27
   0   8   6   59.45    3.27
   0  -8   6   50.67    3.12
   0  -8  -6   45.90    3.09
   0   8   6   50.76    3.28
   0   8  -6   44.41    2.96
   0   8  -6   53.73    2.98
   0   9   6    1.76    1.15
   0  -9  -6    0.56    1.13
   0   9  -6    0.05    0.75
   0   9   6    1.63    1.15
   0   9  -6    1.27    1.12
   0  -9  -6    0.09    0.90
   0   9   6    1.33    1.09
   0  -9   6    0.93    0.92
   0   9  -6    0.59    0.69
   0  -9   6    0.40    0.56
   0   9  -6    1.26    0.71
   0  -9   6    0.63    0.26
   0  10  -6  292.82   17.57
   0  10   6  285.12   17.72
   0 -10  -6  346.61   17.73
   0  10  -6  273.78   17.49
   0 -10   6  289.63   17.43
   0 -10  -6  268.30   17.60
   0  10   6  350.87   17.76
   0 -10   6  280.38   17.61
   0  10  -6  314.29   17.76
   0  10   6  279.01   17.74
   0  10  -6  282.12   17.49
   0 -10   6  215.18   17.28
   0 -11  -6   -0.20    1.23
   0  11   6    2.28    1.36
   0  11  -6    1.36    1.08
   0 -11   6    1.25    0.72
   0  11  -6   -0.07    0.89
   0 -11  -6    1.83    1.22
   0  11   6    0.52    1.35
   0  11  -6    1.12    1.41
   0  11   6    0.44    1.26
   0 -11  -6    0.59    1.09
   0 -11   6    1.26    1.12
   0 -11   6    0.58    0.34
   0 -11   6    0.26    0.35
   0  11  -6    0.51    1.11
   0 -12  -6    2.55    1.39
   0  12  -6    1.38    1.14
   0 -12  -6    3.19    1.28
   0  12  -6   -0.43    1.02
   0 -12   6    2.18    0.87
   0  12   6    1.95    1.54
   0  12   6    4.18    1.53
   0  12  -6   -0.13    1.45
   0 -12  -6    2.63    1.26
   0 -12   6    2.46    1.24
   0  12   6    2.42    1.47
   0 -12   6    2.18    0.40
   0 -12   6    2.11    0.42
   0  12  -6    3.89    1.33
   0  13  -6    3.13    1.45
   0 -13  -6    0.78    1.43
   0  13  -6    0.29    1.16
   0 -13   6    0.49    1.03
   0 -13  -6    0.21    1.32
   0  13   6    2.10    1.63
   0  13   6    1.03    1.59
   0 -13   6    2.26    1.32
   0  13  -6    0.14    1.68
   0 -13  -6    0.44    1.35
   0  13  -6    1.03    1.22
   0 -13   6    0.56    0.39
   0 -13   6    0.93    0.40
   0  14  -6   69.48    4.48
   0  14   6   80.82    4.65
   0 -14  -6   76.19    4.56
   0  14  -6   61.56    4.39
   0 -14  -6   64.80    4.42
   0 -14   6   68.20    4.25
   0  14  -6   60.20    4.30
   0 -14   6   71.03    4.47
   0 -14  -6   59.91    4.42
   0 -14   6   53.25    3.84
   0 -14   6   52.41    3.84
   0  14   6   71.06    4.75
   0 -15  -6    0.23    1.50
   0 -15  -6    1.76    1.49
   0 -15   6    1.56    1.20
   0 -15  -6    2.97    1.58
   0  15  -6    0.16    1.07
   0 -15  -6   -0.38    1.17
   0 -15  -6    2.21    1.51
   0 -15   6    2.56    1.49
   0  15   6    3.55    1.94
   0  15   6    2.47    1.64
   0  15  -6    1.77    1.62
   0 -16  -6    4.79    1.66
   0 -16   6    3.88    1.35
   0 -16  -6    3.59    1.36
   0 -16  -6    5.56    1.68
   0 -16   6    6.38    1.66
   0  16   6    4.37    1.73
   0  16   6    6.37    2.10
   0  16  -6    2.21    1.62
   0  16  -6    7.06    1.87
   0 -17   6    1.36    1.75
   0  17  -6    1.89    1.92
   0  17   6   -0.21    1.62
   0  17   6    1.37    2.20
   0  17  -6    2.25    1.77
   0 -17   6    0.72    1.44
   0 -17  -6   -0.12    1.71
   0 -18   6   15.67    2.15
   0   0   7   44.70    2.16
   0   0  -7   55.41    1.59
   0   1   7  697.69   46.90
   0   1  -7  696.64   46.90
   0  -1  -7  717.56   46.92
   0   1  -7  722.48   46.92
   0   1   7  664.96   46.91
   0  -1  -7  844.30   47.10
   0   1  -7  789.18   47.04
   0  -1  -7  682.26   46.86
   0  -1  -7  747.22   47.07
   0   1  -7  718.33   46.91
   0  -1   7  667.74   47.07
   0   1   7  673.89   47.01
   0  -1   7  712.06   46.88
   0   1  -7  709.48   46.89
   0  -2   7    0.15    0.21
   0   2   7    0.21    0.27
   0  -2  -7    0.35    0.41
   0   2  -7    0.45    0.35
   0   2  -7   -0.03    0.36
   0   2   7   -0.11    0.32
   0   2   7    0.67    0.39
   0   2  -7    0.20    0.13
   0   2  -7   -0.02    0.31
   0  -2  -7    0.25    0.29
   0   2  -7    0.11    0.22
   0  -2   7    0.41    0.38
   0   2   7    0.75    0.65
   0   2  -7    0.30    0.26
   0   2  -7    0.11    0.54
   0  -2  -7    0.91    0.75
   0   2  -7    0.54    0.26
   0   3  -7  323.62   20.83
   0   3   7  304.50   20.87
   0   3  -7  317.90   20.82
   0  -3  -7  289.28   20.88
   0   3  -7  306.94   20.91
   0  -3  -7  335.35   20.90
   0   3  -7  309.03   20.90
   0   3   7  295.80   20.91
   0   3  -7  310.41   20.81
   0   3  -7  316.23   20.82
   0  -3  -7  385.69   21.12
   0   3  -7  319.35   20.94
   0   3   7  279.98   21.08
   0   4  -7    0.03    0.45
   0   4  -7    0.96    0.48
   0  -4   7   -0.10    0.25
   0   4  -7    0.21    0.22
   0   4  -7    0.79    0.49
   0  -4  -7    1.44    1.12
   0   4   7    2.91    1.12
   0   4  -7    0.11    0.27
   0   4  -7    0.34    0.27
   0   4  -7    0.51    0.54
   0  -4  -7    0.80    0.54
   0   4   7    2.73    0.53
   0   4  -7    0.27    0.26
   0  -4  -7    0.50    0.47
   0  -5  -7  385.48   28.34
   0  -5  -7  446.74   28.43
   0   5  -7  403.58   28.50
   0  -5   7  442.00   28.42
   0  -5  -7  408.27   28.47
   0   5  -7  420.78   28.38
   0   5   7  388.73   28.61
   0   5  -7  433.63   28.37
   0   5  -7  443.30   28.36
   0  -5   7  422.87   28.35
   0   5  -7  436.95   28.32
   0   5  -7  458.91   28.36
   0   5   7  413.37   28.47
   0   5  -7  434.04   28.43
   0   5  -7  419.06   28.43
   0  -6  -7    0.54    0.66
   0   6   7    0.38    0.76
   0   6  -7    1.02    0.77
   0  -6   7    0.95    0.61
   0   6   7    1.02    1.05
   0   6  -7    0.37    0.44
   0   6  -7    0.60    0.44
   0   6   7    0.33    1.06
   0  -6   7    0.62    0.35
   0   6  -7    0.30    0.56
   0   6  -7    0.33    0.56
   0   6  -7    1.02    0.74
   0  -7   7  218.42   14.48
   0   7   7  218.44   14.53
   0   7  -7  201.05   14.54
   0  -7  -7  209.87   14.49
   0   7   7  194.56   14.61
   0  -7  -7  253.67   14.65
   0   7  -7  208.55   14.37
   0   7  -7  233.70   14.40
   0  -7   7  207.35   14.33
   0   7  -7  228.09   14.49
   0   7   7  191.25   14.62
   0   7  -7  218.69   14.42
   0   7  -7  218.05   14.41
   0   8   7    1.46    0.98
   0   8  -7    1.32    0.98
   0  -8   7   -0.22    0.82
   0  -8  -7    0.69    0.82
   0  -8  -7    0.77    1.12
   0   8   7    0.67    1.14
   0   8  -7   -0.21    0.58
   0   8   7    0.82    1.16
   0  -8   7    1.46    0.51
   0   8  -7    1.51    0.73
   0   8  -7    0.35    0.70
   0   9   7  144.54   11.02
   0  -9  -7  198.13   11.07
   0   9  -7  160.32   10.78
   0  -9   7  149.99   10.71
   0  -9  -7  153.06   10.90
   0   9   7  183.89   11.02
   0   9  -7  177.18   11.03
   0  -9   7  153.75   10.88
   0   9   7  138.08   11.02
   0   9  -7  164.01   10.81
   0   9  -7  161.51   10.79
   0 -10  -7    0.10    1.30
   0  10   7    1.95    1.43
   0  10  -7    0.42    0.83
   0 -10   7    0.75    0.68
   0  10   7    2.66    1.50
   0  10   7    1.43    1.33
   0 -10   7    0.62    1.05
   0  10  -7    0.90    1.31
   0 -10  -7    0.37    1.06
   0  10   7    2.34    1.46
   0  10  -7    1.03    0.87
   0  10  -7    0.11    1.18
   0  10  -7    0.12    0.91
   0  11  -7   89.36    6.01
   0  11   7   84.36    6.18
   0 -11  -7  103.48    6.16
   0  11  -7   78.14    5.88
   0 -11   7   78.09    5.78
   0  11   7   91.84    6.21
   0  11   7   81.54    6.19
   0 -11   7   78.42    5.98
   0  11  -7   94.09    6.19
   0 -11  -7   79.15    6.00
   0  11   7   98.49    6.15
   0  11  -7   78.48    6.06
   0 -12  -7   -0.11    1.36
   0  12  -7    0.56    1.01
   0  12   7    0.40    1.59
   0 -12  -7    1.48    1.30
   0 -12   7    1.78    0.81
   0  12   7    1.92    1.49
   0  12   7    0.87    1.61
   0  12   7    0.80    1.47
   0 -12   7    0.91    1.19
   0 -12  -7    1.26    1.26
   0  12  -7    1.18    1.41
   0  12  -7    1.06    1.30
   0  12  -7    0.12    1.14
   0 -13  -7   36.95    2.89
   0  13   7   28.53    2.84
   0  13  -7   27.33    2.54
   0 -13  -7   31.71    2.71
   0 -13   7   27.25    2.35
   0  13   7   24.40    2.93
   0 -13   7   25.99    2.64
   0 -13  -7   37.68    2.78
   0  13  -7   35.88    3.00
   0  13  -7   34.95    2.76
   0  13  -7   23.89    2.66
   0 -14  -7    1.33    1.68
   0  14  -7    0.41    1.32
   0 -14  -7    1.34    1.55
   0 -14   7    1.83    1.10
   0  14  -7   -0.44    1.31
   0 -14   7    2.91    1.54
   0 -14  -7    2.83    1.54
   0  14   7    2.53    1.93
   0  14   7    4.19    1.76
   0  14  -7    2.61    1.61
   0 -15  -7   12.99    2.06
   0 -15  -7   13.38    1.95
   0 -15   7   12.94    1.53
   0  15  -7    9.24    1.65
   0 -15  -7   15.68    1.96
   0 -15   7   14.02    1.94
   0  15   7    7.58    2.24
   0  15   7   11.80    2.10
   0  15  -7   17.65    2.18
   0 -16   7    0.43    1.20
   0 -16  -7    2.53    1.53
   0 -16  -7    1.02    1.26
   0 -16  -7    0.35    1.61
   0 -16   7    0.36    1.58
   0  16  -7    4.82    1.85
   0  16   7    0.17    2.00
   0  16   7    0.59    1.72
   0  16  -7    0.67    1.51
   0 -17   7    2.22    1.80
   0  17  -7    1.80    1.98
   0  17   7    5.22    1.86
   0 -17   7    0.84    1.36
   0 -17  -7    0.88    1.77
   0   0  -8 5099.86  351.86
   0   0   8 4760.60  351.87
   0   0   8 5233.90  352.17
   0   0  -8 7191.57  352.11
   0   0  -8 5583.73  351.89
   0   0  -8 6521.96  352.04
   0   0   8 5279.20  351.89
   0   0  -8 5481.43  351.88
   0   0  -8 5147.03  351.80
   0   1   8    0.59    0.38
   0   1  -8    0.66    0.38
   0  -1  -8    0.17    0.41
   0   1  -8    0.25    0.38
   0   1   8    0.21    0.43
   0  -1  -8    0.53    0.76
   0   1  -8    0.77    0.67
   0  -1  -8    0.66    0.30
   0   1   8   -0.06    0.53
   0  -1   8    0.70    0.73
   0   1  -8    0.28    0.42
   0  -1  -8    1.21    0.79
   0  -1   8    0.61    0.31
   0   1  -8    0.29    0.34
   0  -2  -8 2033.31  122.28
   0   2  -8 1766.58  122.24
   0   2   8 1879.60  122.23
   0   2   8 1902.61  122.27
   0   2  -8 1796.60  122.24
   0   2  -8 2038.01  122.37
   0  -2  -8 1866.64  122.21
   0   2  -8 1834.94  122.22
   0   2  -8 1717.16  122.18
   0  -2   8 1948.77  122.30
   0   2  -8 1871.22  122.20
   0   2   8 2007.91  122.50
   0  -2   8 1778.70  122.18
   0   2  -8 1720.69  122.19
   0   3   8    0.46    0.36
   0   3  -8    0.15    0.27
   0   3  -8    0.30    0.42
   0  -3  -8    0.46    0.41
   0   3  -8    0.32    0.26
   0   3   8   -0.11    0.77
   0  -3  -8    0.71    0.49
   0   3  -8    0.46    0.44
   0   3   8    0.67    0.51
   0   3  -8    0.60    0.43
   0   3  -8    0.36    0.20
   0  -3  -8   -0.43    0.82
   0   3  -8    0.10    0.55
   0   3  -8    0.28    0.30
   0   4  -8 2250.24  167.68
   0  -4  -8 2311.70  167.66
   0  -4  -8 2649.39  167.67
   0   4  -8 2492.99  167.56
   0   4   8 2491.92  167.70
   0   4   8 2449.95  167.91
   0   4  -8 2573.26  167.66
   0   4  -8 2516.40  167.57
   0   4  -8 2560.55  167.57
   0   4  -8 2558.99  167.57
   0   4   8 2562.80  167.66
   0   4  -8 2555.51  167.65
   0   4  -8 2531.04  167.67
   0   5  -8    0.64    0.56
   0   5  -8    1.09    0.62
   0  -5   8    0.08    0.31
   0   5  -8    0.43    0.27
   0   5   8   -0.22    0.97
   0   5  -8    0.47    0.45
   0   5  -8    0.10    0.35
   0   5  -8    0.96    0.36
   0  -5  -8    0.26    0.59
   0   5  -8   -0.12    0.64
   0   5   8   -0.05    0.61
   0   5  -8   -0.02    0.33
   0  -5  -8    1.16    0.60
   0   6  -8  447.28   28.21
   0  -6  -8  449.86   28.14
   0   6  -8  398.89   28.22
   0  -6   8  442.60   28.13
   0  -6  -8  402.48   28.19
   0   6  -8  376.24   28.03
   0   6   8  423.01   28.39
   0   6  -8  426.03   28.08
   0   6  -8  423.87   28.07
   0  -6   8  424.39   28.05
   0   6   8  441.66   28.23
   0   6  -8  445.96   28.06
   0   6  -8  433.93   28.15
   0   6  -8  436.38   28.14
   0   7  -8    0.25    0.65
   0   7  -8    1.40    0.85
   0  -7  -8   -0.20    1.04
   0   7   8    0.46    1.15
   0   7  -8    0.93    0.50
   0   7  -8    1.39    0.54
   0  -7   8    0.32    0.40
   0  -7   8    0.61    0.65
   0   7   8    0.52    0.86
   0   7  -8    0.16    0.83
   0  -7  -8    1.32    0.74
   0   7  -8    0.05    0.63
   0   7   8    0.12    1.16
   0   8  -8  359.02   23.83
   0   8   8  342.11   23.99
   0  -8  -8  426.22   24.01
   0   8  -8  342.63   23.70
   0   8   8  339.21   24.00
   0  -8   8  374.99   23.82
   0  -8  -8  325.13   23.82
   0   8  -8  336.29   23.88
   0  -8   8  352.07   23.65
   0   8  -8  354.02   23.75
   0   8  -8  358.27   23.75
   0   8   8  401.83   23.92
   0   9  -8    0.41    0.87
   0  -9   8    0.65    0.56
   0   9   8    2.21    1.43
   0   9  -8    0.33    0.73
   0  -9  -8    0.11    1.29
   0   9   8    2.12    1.40
   0   9  -8    1.08    0.80
   0   9  -8    1.10    1.16
   0   9   8    0.85    1.20
   0  -9   8    0.63    0.95
   0  -9  -8    1.52    1.01
   0  10  -8   13.10    1.45
   0  10   8   15.87    2.02
   0 -10  -8   11.09    1.79
   0  10   8   20.02    2.01
   0  10  -8   10.22    1.30
   0 -10   8   13.41    1.19
   0  10   8   17.42    1.89
   0 -10   8   15.98    1.60
   0  10   8   18.36    1.86
   0 -10  -8   11.25    1.54
   0  10  -8   13.54    1.73
   0  10  -8   10.20    1.35
   0  10  -8   12.92    1.72
   0  11  -8    0.83    1.03
   0 -11  -8    0.11    1.35
   0  11   8    1.05    1.53
   0  11  -8   -0.46    0.84
   0  11   8    1.85    1.47
   0 -11  -8   -0.10    1.17
   0 -11   8    1.60    1.10
   0  11   8    0.54    1.34
   0  11  -8    0.60    1.38
   0  11   8    0.14    1.44
   0 -11   8    0.49    0.69
   0  11  -8   -0.32    0.91
   0  11  -8    0.63    1.32
   0  12  -8    1.71    1.35
   0 -12  -8    1.06    1.49
   0  12  -8    1.35    1.01
   0 -12  -8    1.53    1.34
   0  12   8    4.88    1.72
   0 -12   8    1.71    1.27
   0  12   8    4.02    1.53
   0  12  -8    0.13    1.50
   0 -12  -8    2.92    1.34
   0  12   8    3.60    1.62
   0  12   8    3.43    1.77
   0 -12   8    1.12    0.80
   0  12  -8    1.05    1.34
   0  13  -8    1.19    1.48
   0 -13  -8    2.56    1.67
   0  13  -8   -0.17    1.13
   0 -13  -8    3.44    1.46
   0 -13  -8    1.21    1.45
   0  13  -8    2.30    1.64
   0 -13   8    3.51    1.41
   0  13   8    2.27    1.77
   0  13   8    2.17    1.74
   0 -13   8    1.09    0.93
   0  13  -8   -0.92    1.41
   0  14  -8   56.43    4.22
   0 -14  -8   60.42    4.27
   0  14   8   58.49    4.32
   0 -14  -8   53.67    4.16
   0  14  -8   46.33    3.97
   0 -14   8   53.62    3.82
   0 -14  -8   53.85    4.13
   0 -14   8   53.02    4.10
   0 -14  -8   46.43    4.09
   0  14  -8   40.84    4.09
   0  14   8   59.16    4.51
   0 -15   8    0.14    1.05
   0  15   8    1.98    2.03
   0  15   8    3.57    1.88
   0 -15  -8    2.78    1.56
   0 -15   8    1.63    1.55
   0 -15  -8    2.23    1.55
   0  15  -8    0.68    1.35
   0  15  -8    3.77    1.81
   0 -16   8    6.57    1.36
   0  16   8    9.98    2.27
   0  16  -8    6.43    1.62
   0  16   8    7.45    1.90
   0 -16   8    8.85    1.79
   0 -16  -8    4.95    1.82
   0 -16  -8    6.35    1.80
   0 -16  -8    3.49    1.41
   0  16  -8    6.72    2.00
   0 -17   8    0.59    1.29
   0  17   8    1.05    1.82
   0  18   8   26.21    2.80
   0   0  -9    2.58    0.57
   0   0  -9    3.03    0.63
   0   0   9    4.14    1.24
   0   0   9    1.40    0.63
   0   0  -9    1.50    0.36
   0   0  -9    3.46    0.65
   0   0   9    3.05    0.58
   0   1  -9   94.39    6.21
   0   1   9   89.33    6.13
   0   1  -9   91.53    6.12
   0  -1  -9   92.34    6.15
   0   1  -9   86.06    6.13
   0   1   9   95.88    6.17
   0  -1  -9  107.17    6.40
   0   1  -9  107.75    6.33
   0   1   9   89.84    6.52
   0  -1   9   85.57    6.36
   0  -1  -9   99.23    6.37
   0   1   9   88.32    6.23
   0   1  -9   94.26    6.18
   0  -1  -9   84.93    6.06
   0  -1   9   87.59    6.09
   0   1  -9   89.08    6.10
   0  -2  -9    1.77    0.66
   0   2   9    0.31    0.48
   0   2  -9    1.43    0.50
   0   2  -9    0.86    0.51
   0   2   9    0.34    0.57
   0   2  -9    1.33    0.80
   0  -2  -9    2.93    1.13
   0   2  -9    0.54    0.48
   0  -2   9    2.62    0.77
   0   2   9    1.34    0.84
   0   2  -9    0.20    0.34
   0   2  -9    1.07    0.47
   0  -2  -9    0.91    0.42
   0  -2   9    0.81    0.36
   0   2  -9    0.91    0.42
   0  -3   9   82.61    5.68
   0   3   9   84.77    5.73
   0   3  -9   87.11    5.68
   0  -3  -9   81.85    5.75
   0   3  -9   77.27    5.74
   0  -3  -9   82.31    5.80
   0   3  -9   87.05    5.78
   0   3   9   86.17    5.76
   0   3   9   81.90    5.81
   0   3  -9   81.35    5.77
   0   3  -9   85.33    5.65
   0   3   9   83.89    6.07
   0   3  -9   86.30    5.70
   0  -3  -9  103.12    6.07
   0   3  -9   90.28    5.84
   0   3  -9   85.87    5.70
   0   4   9    1.05    0.66
   0   4  -9    0.49    0.41
   0   4  -9    1.08    0.67
   0  -4  -9    0.88    0.64
   0   4  -9    1.61    0.75
   0   4  -9   -0.04    0.61
   0   4  -9    0.08    0.37
   0   4   9    1.00    1.16
   0  -4  -9    1.58    0.71
   0   4  -9    1.28    0.72
   0   4   9    0.89    0.73
   0   4  -9    1.18    0.35
   0   4   9    2.02    1.23
   0   4  -9    0.33    0.72
   0   4  -9    0.02    0.38
   0   5  -9   37.64    2.81
   0   5  -9   37.54    2.77
   0   5  -9   33.88    2.80
   0  -5  -9   38.97    2.82
   0  -5  -9   38.59    2.81
   0   5  -9   39.75    2.63
   0   5   9   35.31    2.84
   0   5  -9   37.79    2.65
   0   5  -9   38.62    2.65
   0   5  -9   41.21    2.66
   0   5   9   35.03    2.79
   0   5   9   31.48    3.12
   0  -5  -9   46.13    3.20
   0   5  -9   42.18    2.73
   0   6  -9    0.84    0.77
   0  -6  -9   -0.12    0.71
   0   6   9    0.68    0.79
   0   6  -9    0.36    0.39
   0   6   9    1.82    1.18
   0   6  -9    0.69    0.45
   0   6  -9    0.09    0.42
   0   6  -9    0.46    0.86
   0  -6  -9    0.05    0.68
   0   6  -9    0.28    0.27
   0  -6   9    1.13    0.40
   0   6  -9    0.40    0.41
   0   6  -9    0.28    0.67
   0   6  -9    0.94    0.73
   0  -7  -9   22.57    1.92
   0   7  -9   23.87    1.98
   0   7   9   20.18    2.23
   0   7  -9   24.03    1.74
   0   7  -9   25.86    1.74
   0   7  -9   24.50    1.99
   0  -7   9   19.42    1.66
   0   7  -9   25.95    1.70
   0   7   9   20.14    1.97
   0   7  -9   25.44    1.86
   0   7  -9   24.59    1.88
   0   8  -9    0.95    0.84
   0  -8   9    0.65    0.52
   0   8  -9    0.08    1.02
   0  -8  -9    1.18    1.39
   0   8   9    0.76    1.41
   0   8  -9    1.50    0.66
   0   8  -9    0.40    0.86
   0   8  -9    0.78    0.54
   0   8   9    1.88    1.14
   0   8  -9    0.85    1.07
   0  -8  -9    1.24    0.93
   0  -8   9    0.78    0.81
   0   9  -9   17.23    1.87
   0   9  -9   14.33    1.44
   0   9  -9   13.90    1.63
   0  -9  -9   18.77    1.97
   0   9   9   16.62    2.01
   0   9  -9   13.07    1.32
   0   9   9   12.84    2.00
   0  -9   9   14.52    1.20
   0   9   9   18.21    1.76
   0   9  -9   12.66    1.66
   0  -9  -9   14.10    1.59
   0  -9   9   16.51    1.54
   0   9  -9   13.41    1.45
   0  10  -9    2.17    1.01
   0 -10   9    1.10    0.63
   0  10   9    0.84    1.56
   0 -10  -9    1.84    1.47
   0  10   9    1.21    1.54
   0  10  -9    0.59    0.78
   0  10   9    1.36    1.46
   0 -10  -9    1.55    1.12
   0  10  -9    1.37    1.26
   0 -10   9    1.86    1.09
   0  10   9    2.97    1.37
   0  10  -9    0.39    0.91
   0  10  -9    1.91    1.35
   0  11  -9   12.33    1.33
   0 -11   9    6.84    0.98
   0  11   9    6.14    1.76
   0  11   9    9.36    1.84
   0 -11  -9   11.78    1.76
   0  11  -9    7.99    1.15
   0  11   9   11.46    1.74
   0  11  -9    8.29    1.62
   0 -11   9   10.32    1.41
   0  11   9   12.22    1.71
   0 -11  -9   11.21    1.45
   0  11  -9    9.24    1.26
   0  11  -9    8.82    1.66
   0  12  -9    1.79    1.18
   0 -12  -9    0.97    1.48
   0  12  -9    1.28    1.00
   0  12   9    0.13    1.60
   0  12  -9    0.62    1.48
   0  12   9    0.57    1.54
   0 -12   9    0.49    1.19
   0 -12  -9    1.67    1.29
   0  12   9   -0.14    1.68
   0  12   9    2.59    1.73
   0 -12   9    1.44    0.75
   0  12  -9    0.86    1.48
   0  13  -9   13.14    1.89
   0 -13  -9   13.02    1.99
   0  13  -9   10.43    1.53
   0 -13  -9   10.14    1.87
   0 -13  -9   12.87    1.81
   0  13  -9   11.57    1.97
   0 -13   9   11.65    1.74
   0  13   9   13.32    2.14
   0  13   9   16.39    2.23
   0  13  -9    9.17    1.93
   0 -13   9   11.46    1.27
   0 -14   9    2.34    0.97
   0  14   9    0.95    1.80
   0  14   9   -0.32    1.91
   0 -14  -9    3.03    1.55
   0 -14   9    1.87    1.48
   0  14  -9    0.83    1.24
   0 -14  -9    1.75    1.58
   0  14  -9    1.29    1.52
   0  14  -9    2.92    1.72
   0 -15   9    2.26    1.08
   0  15   9    7.47    2.17
   0  15   9    4.34    1.87
   0 -15  -9    4.14    1.58
   0 -15  -9    5.51    1.69
   0  15  -9    1.54    1.50
   0  15  -9    2.48    1.83
   0 -16  -9    3.71    1.69
   0  16   9    2.77    1.90
   0  16   9    1.02    2.06
   0 -16   9    1.28    1.13
   0  16  -9   -0.55    1.92
   0 -16  -9    3.87    1.73
   0  17   9    5.55    2.05
   0  18   9    1.03    1.88
   0   0 -10 5222.74  293.51
   0   0  10 4046.79  293.61
   0   0 -10 4126.20  293.23
   0   0  10 4039.19  293.32
   0   0 -10 4324.96  293.30
   0   0 -10 4585.84  293.32
   0   0 -10 4745.84  293.46
   0   0  10 4428.22  293.33
   0   0 -10 4685.30  293.34
   0   0  10 4638.36  293.22
   0   1  10    0.50    0.58
   0   1 -10   -0.08    0.49
   0  -1 -10    0.46    0.58
   0  -1 -10    1.01    0.90
   0   1 -10    0.72    0.80
   0  -1 -10    0.67    0.56
   0  -1 -10    0.51    0.33
   0   1 -10    0.48    0.48
   0   1  10    0.23    0.49
   0   1 -10    0.18    0.44
   0  -1  10    0.80    0.42
   0   1 -10    0.35    0.18
   0  -1 -10    0.84    0.91
   0   1  10    0.14    1.00
   0  -1  10    1.25    0.87
   0   1  10    1.18    0.63
   0   1 -10    0.55    0.64
   0   2  10 1843.41  128.68
   0  -2  10 1904.81  128.59
   0   2 -10 1902.44  128.49
   0   2  10 1885.01  128.50
   0   2 -10 1969.36  128.50
   0   2 -10 2012.56  128.52
   0   2  10 1919.01  128.53
   0  -2 -10 2357.95  128.75
   0   2 -10 2165.06  128.61
   0   2 -10 1806.77  128.44
   0  -2 -10 1830.04  128.45
   0  -2 -10 2015.54  128.55
   0   2 -10 2105.39  128.59
   0  -2  10 1963.70  128.44
   0   2 -10 1956.59  128.46
   0   3 -10   -0.08    0.34
   0  -3 -10   -0.30    0.65
   0   3 -10    0.09    0.56
   0   3 -10    0.13    0.58
   0   3  10    1.37    0.66
   0   3 -10    0.41    0.20
   0   3  10    1.34    0.53
   0   3 -10    0.44    0.66
   0  -3 -10    1.90    1.12
   0   3 -10    0.86    0.42
   0   3  10    2.12    1.00
   0   3 -10    0.76    0.41
   0  -3 -10   -0.07    0.49
   0  -3  10    0.54    0.34
   0   3 -10    0.35    0.39
   0   4  10 2499.86  165.07
   0   4 -10 2496.25  165.01
   0   4  10 2446.67  165.38
   0   4 -10 2227.68  165.06
   0  -4 -10 2306.64  165.08
   0  -4 -10 2539.69  165.11
   0   4 -10 2500.09  165.11
   0   4 -10 2494.26  165.09
   0   4  10 2485.01  165.14
   0   4 -10 2539.18  164.98
   0   4 -10 2513.11  165.00
   0   4 -10 2679.78  165.10
   0  -4 -10 3014.90  165.36
   0   4 -10 2437.88  165.00
   0   5 -10    0.43    0.40
   0   5  10    0.84    0.68
   0   5 -10    0.77    0.57
   0  -5 -10    0.70    0.62
   0   5 -10    0.89    0.71
   0   5 -10    1.59    0.65
   0   5  10    1.15    1.14
   0  -5 -10    0.46    0.70
   0   5 -10    2.21    0.74
   0   5  10    1.63    0.77
   0   5 -10   -0.02    0.35
   0   5 -10    0.19    0.36
   0  -5 -10    0.52    1.12
   0   5  10    3.06    1.30
   0   5 -10   -0.07    0.51
   0   5 -10    0.76    0.35
   0  -6 -10  623.19   39.92
   0   6 -10  597.99   39.98
   0   6  10  621.69   39.96
   0   6 -10  632.06   39.81
   0   6  10  561.07   39.98
   0   6 -10  594.23   39.81
   0   6  10  586.17   40.19
   0   6 -10  593.22   39.81
   0   6 -10  594.82   39.81
   0   6 -10  606.14   39.77
   0   6 -10  604.11   39.94
   0   6 -10  598.06   39.91
   0  -6 -10  559.48   39.94
   0   6 -10  566.36   39.93
   0   7 -10    1.03    0.77
   0   7 -10    1.31    0.83
   0  -7  10    0.34    0.41
   0   7 -10    0.53    0.94
   0   7  10    2.49    1.28
   0   7 -10    0.49    0.23
   0   7 -10   -0.21    0.49
   0   7 -10    0.45    0.47
   0  -7 -10    0.42    0.70
   0   7 -10    0.02    0.43
   0   7  10    1.61    0.89
   0  -7 -10    1.33    0.81
   0   7 -10    1.10    0.82
   0  -8 -10  393.09   28.46
   0   8 -10  393.66   28.46
   0  -8 -10  508.03   28.69
   0   8  10  418.57   28.69
   0   8 -10  403.65   28.32
   0   8 -10  434.00   28.35
   0   8 -10  463.95   28.63
   0   8 -10  443.88   28.51
   0  -8  10  412.24   28.28
   0   8  10  488.49   28.55
   0   8 -10  435.10   28.29
   0   8 -10  426.04   28.41
   0   8 -10  413.62   28.42
   0   9 -10    2.04    0.95
   0  -9  10    1.09    0.54
   0   9 -10   -0.45    0.89
   0   9 -10    1.33    1.26
   0   9 -10    2.03    1.21
   0  -9 -10    3.82    1.48
   0   9  10    0.14    1.50
   0   9 -10    1.09    0.70
   0   9  10    1.34    1.27
   0   9 -10    0.76    0.58
   0   9 -10    0.09    0.95
   0  -9 -10    1.35    1.03
   0   9  10    2.75    1.24
   0  10 -10    2.81    1.07
   0 -10  10    2.24    0.66
   0  10  10    5.31    1.68
   0  10  10    1.11    1.53
   0  10 -10    3.46    1.02
   0  10 -10    5.17    1.48
   0  10 -10    3.14    1.35
   0 -10 -10    3.70    1.54
   0  10 -10    3.82    0.85
   0  10  10    1.67    1.41
   0  10 -10    3.48    0.67
   0  10 -10    2.70    1.26
   0  10  10    4.51    1.38
   0 -10 -10    2.82    1.18
   0  11 -10    1.64    1.03
   0  11 -10    0.89    1.50
   0 -11 -10    0.97    1.19
   0  11 -10    0.99    1.30
   0 -11 -10    1.70    1.51
   0  11 -10    0.29    0.88
   0  11  10    0.72    1.51
   0  11  10    3.81    1.70
   0  11  10    2.97    1.58
   0 -11  10    0.60    0.65
   0  11  10   -0.11    1.31
   0  11 -10    1.55    1.14
   0  12 -10   10.00    1.33
   0  12 -10    6.69    1.76
   0  12 -10    4.73    1.53
   0 -12 -10    9.33    1.51
   0 -12 -10    6.68    1.76
   0  12 -10    7.41    1.20
   0  12  10    5.53    1.76
   0 -12  10    6.13    0.96
   0  12 -10    7.53    1.42
   0  12  10   12.20    1.72
   0  12  10   11.22    1.95
   0  12  10    7.23    1.95
   0 -13  10   -0.10    0.85
   0  13  10    2.26    1.86
   0  13  10    2.06    1.92
   0  13 -10    1.65    1.55
   0 -13 -10    2.74    1.42
   0  13 -10   -0.61    1.07
   0  13 -10    1.64    1.60
   0  13 -10   -0.16    1.58
   0 -14  10   25.16    1.98
   0  14  10   22.77    2.75
   0  14  10   25.57    2.87
   0 -14 -10   25.43    2.46
   0  14 -10   18.98    2.19
   0 -14 -10   29.67    2.55
   0  14 -10   15.86    2.60
   0  14 -10   27.46    2.59
   0 -15  10    1.66    1.00
   0  15  10    1.75    1.83
   0  15  10    1.83    2.15
   0 -15 -10    2.63    1.61
   0 -15 -10    3.43    1.71
   0  15 -10    0.29    1.63
   0  15 -10    2.42    1.83
   0  16  10    5.72    2.00
   0 -16  10    3.89    1.20
   0  17  10    2.00    1.94
   0   0 -11    0.42    0.49
   0   0  11    0.61    0.23
   0   0 -11    0.58    0.58
   0   0 -11    1.89    0.97
   0   0 -11    0.18    0.28
   0   0  11    1.02    0.58
   0   0 -11    2.27    0.92
   0   0  11    3.07    1.17
   0   0 -11    1.57    0.57
   0   0  11    1.39    0.57
   0  -1 -11  252.24   16.45
   0   1 -11  233.63   16.39
   0  -1 -11  256.29   16.41
   0  -1 -11  277.24   16.61
   0   1 -11  274.00   16.54
   0   1  11  256.90   16.78
   0  -1 -11  232.23   16.30
   0   1 -11  242.53   16.37
   0   1  11  237.14   16.39
   0   1  11  243.72   16.46
   0   1 -11  255.04   16.48
   0  -1  11  241.29   16.63
   0  -1 -11  266.80   16.58
   0  -1 -11  245.94   16.40
   0   1 -11  239.92   16.36
   0  -1  11  243.77   16.34
   0   2 -11    5.29    1.18
   0   2  11   13.88    1.03
   0   2  11   11.33    1.04
   0   2 -11   13.77    1.42
   0  -2  11   13.92    1.39
   0   2  11   25.02    1.88
   0   2 -11    6.81    1.03
   0  -3 -11  182.76   11.94
   0   3 -11  184.36   12.00
   0   3  11  179.01   11.89
   0   3 -11  177.12   11.90
   0   3 -11  174.21   11.90
   0   3  11  177.78   11.94
   0   3 -11  189.34   11.96
   0  -3 -11  214.59   12.17
   0  -3 -11  167.98   11.86
   0   3 -11  164.60   11.81
   0   3 -11  177.42   11.80
   0   3 -11  173.18   11.84
   0   3  11  176.54   12.16
   0  -3  11  180.30   11.81
   0   3 -11  178.42   11.82
   0   4  11    0.74    0.58
   0  -4 -11    1.11    0.64
   0   4 -11    0.23    0.47
   0   4 -11    0.26    0.39
   0   4  11    1.18    1.14
   0   4 -11    0.82    0.43
   0  -4 -11   -0.39    0.75
   0   4 -11    0.54    0.87
   0   4 -11    0.63    0.70
   0   4 -11   -0.50    0.70
   0   4  11    0.51    0.75
   0   4  11    0.80    0.63
   0   4 -11    0.23    0.28
   0  -4 -11    1.87    1.25
   0   4 -11   -0.14    0.66
   0   4 -11    0.09    0.41
   0   5  11  255.56   15.91
   0   5 -11  233.94   15.90
   0   5 -11  229.71   15.94
   0   5 -11  248.78   15.80
   0   5  11  241.43   16.21
   0  -5 -11  221.71   15.90
   0   5 -11  217.83   15.86
   0   5 -11  253.65   16.05
   0  -5 -11  246.95   15.94
   0   5 -11  230.53   15.93
   0   5  11  237.76   15.98
   0   5 -11  245.40   15.92
   0   5 -11  233.85   15.77
   0   5 -11  234.52   15.79
   0   5 -11  243.30   15.85
   0  -5 -11  290.38   16.21
   0   5  11  232.85   16.22
   0   5 -11  229.02   15.78
   0   6 -11    0.47    0.44
   0   6  11    1.40    0.79
   0   6 -11   -0.13    0.80
   0   6 -11    1.24    0.74
   0   6  11    2.12    1.35
   0  -6 -11    0.79    0.79
   0   6 -11    1.38    1.07
   0   6 -11    0.86    0.84
   0   6 -11   -0.68    0.87
   0   6  11    0.89    0.91
   0   6 -11    0.88    0.42
   0   6 -11    0.64    0.43
   0  -6 -11    0.56    0.79
   0   6 -11   -0.36    0.66
   0   6  11    2.44    1.51
   0   6 -11    0.83    0.46
   0   6 -11    0.57    0.35
   0   7  11  124.26    7.45
   0   7 -11  114.90    7.21
   0   7  11  109.10    7.47
   0   7 -11  110.67    7.22
   0   7 -11  108.52    7.22
   0   7 -11  101.04    7.34
   0  -7 -11  103.24    7.38
   0  -7 -11  110.61    7.35
   0   7 -11  115.03    7.56
   0   7 -11  118.41    7.48
   0   7 -11  108.17    7.35
   0   7 -11  108.61    7.37
   0   7 -11   98.08    7.15
   0   7  11  112.30    7.71
   0   8 -11    1.67    0.90
   0   8 -11    0.74    0.92
   0   8 -11    1.56    1.21
   0  -8 -11    2.32    1.48
   0   8  11   -0.70    1.47
   0   8 -11    0.90    0.61
   0   8 -11    0.82    0.66
   0  -8 -11   -0.08    0.94
   0   8 -11   -0.71    0.90
   0   8  11    2.37    1.20
   0   8 -11    0.58    0.52
   0   8 -11    2.75    1.30
   0   9 -11  113.74    7.63
   0   9 -11  106.35    7.48
   0  -9 -11   96.37    7.39
   0   9 -11   96.92    7.38
   0   9  11  109.41    7.71
   0  -9 -11  122.73    7.66
   0   9 -11   99.25    7.22
   0   9  11  124.62    7.57
   0  -9  11  108.97    7.17
   0   9 -11  105.60    7.18
   0   9  11  131.30    7.56
   0   9 -11  104.25    7.35
   0   9 -11   99.50    7.34
   0  10 -11    1.93    1.04
   0 -10  11    0.70    0.58
   0  10  11    1.86    1.62
   0  10 -11    2.31    1.04
   0  10 -11   -0.43    1.49
   0  10 -11    1.90    1.27
   0 -10 -11    0.12    1.52
   0  10 -11    1.51    0.78
   0  10  11    2.21    1.47
   0  10  11    0.82    1.30
   0  10 -11    0.83    0.62
   0 -10 -11    3.18    1.21
   0  10 -11    0.46    1.08
   0  11 -11   56.19    4.25
   0 -11  11   60.97    4.03
   0  11  11   69.21    4.71
   0  11 -11   54.74    4.22
   0  11 -11   55.97    4.65
   0  11 -11   54.83    4.43
   0 -11 -11   58.37    4.52
   0  11  11   65.45    4.67
   0  11 -11   53.92    4.12
   0  11  11   81.27    4.64
   0 -11 -11   49.86    4.31
   0  11 -11   50.58    4.32
   0  11  11   75.69    4.55
   0  11 -11   55.40    4.03
   0  12 -11    0.61    0.72
   0  12  11   -0.12    1.51
   0  12 -11    0.13    0.91
   0  12  11    2.17    1.68
   0  12  11   -0.15    1.73
   0  12 -11    0.98    1.24
   0 -12  11    1.45    0.74
   0  12 -11   -0.17    1.71
   0  12 -11    2.60    1.15
   0  12 -11   -1.01    1.38
   0 -12 -11    0.21    1.29
   0  13 -11   19.21    1.71
   0  13 -11   16.41    1.90
   0  13  11   24.95    2.64
   0  13  11   25.25    2.71
   0  13 -11   13.89    2.20
   0 -13 -11   24.09    2.29
   0 -13  11   24.07    1.74
   0  13 -11   19.45    2.64
   0  13 -11   21.78    2.06
   0  13 -11   21.00    2.10
   0 -14  11    1.74    0.90
   0  14  11    0.85    1.97
   0  14  11    0.65    1.94
   0  14 -11    0.90    1.54
   0 -14 -11    1.22    1.54
   0  14 -11    0.57    1.16
   0  14 -11    0.34    1.83
   0  14 -11    1.69    1.75
   0 -15 -11    7.11    1.77
   0 -15 -11    8.37    1.83
   0 -15  11    9.08    1.19
   0  15  11    9.19    2.29
   0  15  11   10.22    2.11
   0  15 -11    8.62    2.10
   0  15 -11    4.83    1.88
   0  16  11   -0.27    1.87
   0   0  12  248.24   18.98
   0   0 -12  340.62   19.16
   0   0 -12  324.86   19.11
   0   0 -12  372.34   19.36
   0   0  12  261.88   18.98
   0   0 -12  332.29   19.13
   0   0  12  308.41   19.14
   0   0  12  322.34   19.50
   0   0 -12  350.96   19.32
   0   0  12  321.36   19.13
   0   0 -12  303.30   19.00
   0  -1 -12    0.09    0.34
   0   1 -12    0.81    0.52
   0   1 -12    0.29    0.61
   0  -1 -12    0.30    0.64
   0  -1 -12    0.55    0.90
   0   1 -12   -0.08    0.83
   0  -1  12   -0.12    0.88
   0  -1 -12    0.71    0.96
   0   1 -12    0.22    0.74
   0   1  12    0.90    1.18
   0   1  12    0.07    0.67
   0   1  12    1.29    0.59
   0  -1 -12    0.38    0.71
   0  -1 -12    0.05    0.58
   0   1 -12   -0.11    0.51
   0  -1  12    0.31    0.45
   0  -2 -12   48.98    3.02
   0   2 -12   37.25    3.05
   0   2  12   37.99    3.11
   0   2  12   41.92    3.16
   0   2 -12   38.82    3.07
   0   2  12   62.65    3.96
   0   2 -12   46.17    3.28
   0  -2  12   43.42    3.27
   0   2 -12   46.75    3.20
   0   2  12   52.16    3.41
   0   2 -12   48.03    3.27
   0  -2 -12   56.15    3.26
   0  -2  12   31.61    2.95
   0  -2 -12   58.77    3.21
   0   2 -12   37.93    3.00
   0   3 -12    0.15    0.31
   0  -3 -12    0.94    0.49
   0   3 -12    0.63    0.63
   0   3  12    1.45    0.61
   0   3  12    0.24    0.67
   0   3 -12   -0.26    0.65
   0   3 -12    0.06    0.73
   0  -3 -12    1.33    1.09
   0   3 -12    0.47    0.41
   0   3  12    1.08    0.97
   0   3 -12    0.55    0.53
   0   3 -12    0.46    0.84
   0  -3 -12    0.61    0.76
   0  -3  12    0.02    0.41
   0   3 -12   -0.03    0.45
   0   4 -12  183.52   11.32
   0   4 -12  195.32   11.59
   0  -4 -12  180.56   11.49
   0   4  12  192.60   11.45
   0   4 -12  173.38   11.44
   0   4 -12  141.82   11.26
   0   4  12  190.03   11.52
   0   4 -12  175.91   11.44
   0   4 -12  189.35   11.44
   0  -4 -12  215.39   11.75
   0  -4 -12  168.87   11.41
   0   4 -12  173.56   11.33
   0   4  12  184.56   11.78
   0   4 -12  177.76   11.36
   0   4 -12  178.74   11.33
   0   5  12    0.94    0.68
   0   5 -12    0.60    0.78
   0   5 -12    0.82    0.74
   0   5  12    1.78    1.15
   0   5 -12    0.56    0.45
   0   5 -12    0.07    0.48
   0  -5 -12    0.83    0.65
   0   5 -12    0.83    0.87
   0   5 -12    0.36    0.98
   0  -5 -12    0.74    0.80
   0   5 -12    0.12    0.72
   0   5  12    0.31    0.83
   0   5 -12    1.13    0.76
   0   5  12    1.31    0.70
   0   5 -12    0.49    0.33
   0   5 -12    0.72    0.39
   0  -5 -12    1.77    1.19
   0   5 -12    0.16    0.54
   0   5 -12    0.33    0.39
   0   6  12    7.46    1.10
   0   6 -12    9.07    0.95
   0  -6 -12    9.74    1.11
   0   6 -12   10.16    1.10
   0   6 -12    8.20    1.12
   0   6  12    5.83    1.58
   0   6  12    9.03    1.66
   0   6 -12    8.57    0.81
   0   6 -12    9.89    1.40
   0  -6 -12   12.02    1.16
   0   6 -12    9.76    1.17
   0   6 -12   11.47    1.30
   0   6  12    5.41    1.22
   0   6 -12    8.89    1.08
   0   6 -12    8.40    0.77
   0   6 -12    9.26    0.79
   0   6 -12   10.10    0.85
   0  -6 -12   11.36    1.63
   0   6 -12    7.85    0.75
   0  -7 -12    1.06    0.84
   0   7 -12   -0.21    0.71
   0   7 -12    0.14    0.88
   0   7 -12    0.31    0.84
   0   7 -12    0.60    0.33
   0  -7 -12    0.25    0.85
   0   7 -12    0.98    1.14
   0   7 -12    1.47    1.05
   0   7 -12    1.45    0.95
   0   7  12   -0.57    0.91
   0   7 -12    0.63    0.49
   0   7 -12    0.57    0.48
   0   7  12    1.42    1.46
   0   7  12    0.68    1.24
   0   7 -12    0.65    0.37
   0   7  12    0.58    0.88
   0   7 -12    0.64    0.47
   0  -8 -12   58.92    4.42
   0   8 -12   52.48    4.33
   0   8 -12   68.01    4.70
   0   8 -12   62.72    4.52
   0   8 -12   57.74    4.46
   0   8  12   67.18    4.56
   0   8  12   62.51    4.77
   0   8 -12   58.12    4.21
   0   8  12   74.07    4.56
   0   8 -12   62.30    4.23
   0   8 -12   60.75    4.18
   0   8  12   70.40    4.52
   0   8 -12   58.37    4.39
   0   8 -12   63.01    4.38
   0   9 -12    0.49    0.98
   0   9  12   -0.15    1.50
   0   9 -12    0.20    1.22
   0  -9 -12    3.08    1.45
   0   9 -12    0.51    0.65
   0   9  12    2.22    1.26
   0   9 -12    0.97    1.01
   0   9 -12    1.23    1.40
   0   9 -12    0.63    0.56
   0   9  12    0.96    1.25
   0   9 -12   -0.15    0.90
   0  -9 -12    1.43    1.05
   0  10 -12   48.28    3.68
   0 -10  12   50.47    3.43
   0  10 -12   45.97    4.06
   0  10 -12   48.11    3.69
   0  10 -12   48.13    3.85
   0 -10 -12   53.41    4.02
   0  10  12   55.19    4.12
   0  10 -12   45.78    3.51
   0  10  12   59.25    3.96
   0  10 -12   49.66    3.45
   0  10  12   57.90    3.92
   0 -10 -12   47.35    3.73
   0  10 -12   44.99    3.68
   0  11 -12    2.08    1.17
   0 -11  12    1.50    0.63
   0  11  12    2.65    1.69
   0  11 -12    2.09    1.14
   0  11 -12    0.51    1.72
   0  11 -12   -0.45    1.36
   0 -11 -12    2.69    1.59
   0  11 -12    1.50    0.85
   0  11  12    1.29    1.51
   0  11 -12   -0.56    1.13
   0 -11 -12    0.77    1.24
   0  11  12   -0.44    1.36
   0  11 -12    0.73    0.66
   0  12 -12    2.04    0.74
   0  12 -12    2.75    0.98
   0  12  12    1.55    1.84
   0  12  12    2.51    1.86
   0 -12 -12    3.50    1.37
   0  12 -12    0.10    1.30
   0 -12  12    0.64    0.73
   0  12 -12    2.73    1.26
   0  12 -12    3.09    1.27
   0  12 -12    1.61    1.88
   0  13 -12    1.87    1.09
   0  13  12   -0.44    1.88
   0  13  12    3.83    1.92
   0  13 -12    1.25    1.34
   0 -13 -12    2.04    1.47
   0 -13  12    0.79    0.77
   0  13 -12    2.75    1.41
   0  13 -12    0.19    1.87
   0  13 -12    2.33    1.28
   0 -14 -12   23.40    2.27
   0  14 -12   19.01    2.31
   0 -14  12   19.51    1.72
   0  14  12   22.36    2.67
   0  14  12   26.55    2.83
   0  14 -12   18.60    2.00
   0  14 -12   19.47    2.74
   0  15  12    0.84    1.92
   0 -15  12    0.81    0.91
   0  15 -12   -0.88    1.85
   0 -15 -12    2.02    1.61
   0  16  12    4.09    2.07
   0   0 -13    0.37    0.60
   0   0  13    0.83    0.63
   0   0 -13    0.70    0.68
   0   0 -13    0.21    0.57
   0   0  13    0.44    0.18
   0   0  13    0.43    0.19
   0   0 -13   -0.18    0.94
   0   0  13   -0.42    1.04
   0   0 -13    1.64    0.99
   0   0  13    0.97    0.59
   0   0 -13    0.16    0.29
   0  -1 -13  200.01   13.96
   0   1  13  206.22   14.07
   0   1 -13  198.26   14.03
   0  -1 -13  216.07   14.08
   0   1 -13  210.89   14.07
   0  -1 -13  248.50   14.29
   0   1 -13  222.77   14.20
   0   1  13  204.83   13.94
   0  -1 -13  222.35   14.14
   0   1 -13  207.80   14.02
   0  -1 -13  214.09   14.07
   0   1 -13  201.79   14.17
   0   1  13  210.87   14.13
   0  -1  13  222.54   14.34
   0   1  13  217.38   14.47
   0  -1  13  211.35   14.01
   0  -2 -13    0.81    0.47
   0   2  13    2.85    0.71
   0   2 -13    0.09    0.61
   0   2 -13    0.82    0.66
   0   2  13    0.52    0.74
   0   2 -13   -0.07    0.83
   0  -2 -13    2.21    1.11
   0  -2 -13    2.26    0.73
   0   2  13    0.38    0.81
   0   2 -13    0.34    0.78
   0   2  13    0.61    1.25
   0  -2  13   -0.09    0.84
   0  -2 -13    0.27    0.80
   0   2 -13    1.56    0.89
   0  -2  13   -0.09    0.46
   0   2 -13    1.38    0.55
   0  -3 -13  263.57   17.00
   0   3  13  290.62   17.07
   0   3 -13  279.00   17.05
   0   3  13  262.67   17.08
   0   3 -13  300.23   17.09
   0  -3 -13  334.93   17.35
   0   3 -13  290.54   17.11
   0   3  13  283.44   17.46
   0   3 -13  287.37   16.95
   0   3 -13  268.97   17.05
   0   3  13  290.58   17.34
   0  -3 -13  285.20   17.12
   0   3 -13  295.39   17.20
   0  -3  13  282.28   16.95
   0  -3 -13  297.46   17.13
   0   3 -13  273.23   16.97
   0   4 -13    1.04    0.43
   0   4 -13   -0.09    0.96
   0  -4 -13    1.61    0.83
   0  -4 -13    0.14    0.38
   0   4 -13    1.26    0.72
   0   4  13    0.88    0.81
   0   4  13    0.06    0.66
   0   4 -13   -0.06    0.77
   0   4 -13    0.21    0.68
   0  -4 -13    1.31    1.20
   0   4 -13    0.35    0.36
   0  -4 -13    0.19    0.61
   0   4  13    0.27    1.08
   0   4 -13    1.11    0.58
   0   4 -13    0.58    0.47
   0  -5 -13  121.72    8.03
   0   5 -13  122.23    8.08
   0   5 -13  123.17    8.15
   0   5 -13  114.79    7.99
   0   5 -13  119.11    7.78
   0   5  13  120.20    8.07
   0   5  13  125.07    7.98
   0   5 -13  116.44    7.98
   0   5 -13  119.95    7.91
   0  -5 -13  141.45    8.28
   0   5 -13  106.85    7.83
   0  -5 -13  109.76    7.95
   0   5 -13  109.99    7.84
   0   5  13  126.11    8.33
   0   5 -13  117.78    7.86
   0   5 -13  108.51    8.02
   0   5 -13  119.03    7.98
   0   5 -13  117.32    7.83
   0   6  13    0.12    0.80
   0  -6 -13    0.89    0.79
   0   6 -13    0.88    0.54
   0   6 -13    0.68    0.82
   0   6 -13    0.52    0.91
   0   6  13    0.44    1.43
   0   6  13    0.28    1.26
   0   6 -13    0.84    0.51
   0  -6 -13    1.49    0.91
   0   6 -13    1.69    1.14
   0   6 -13   -0.35    1.00
   0   6 -13    0.78    0.84
   0   6 -13    0.19    0.85
   0   6  13    0.73    0.95
   0   6 -13    0.53    0.41
   0   6 -13    0.51    0.43
   0   6 -13    0.84    0.52
   0  -6 -13    0.12    1.32
   0   6 -13    0.68    0.41
   0  -7 -13   93.52    7.14
   0   7 -13   94.22    7.05
   0   7 -13  106.39    7.16
   0   7 -13  100.44    7.18
   0   7 -13  102.54    6.93
   0   7 -13  109.71    7.40
   0  -7 -13  108.39    7.17
   0   7 -13  107.26    7.28
   0   7 -13  104.93    7.20
   0   7  13  104.42    7.29
   0   7 -13  100.43    7.16
   0   7 -13  104.13    6.97
   0   7  13  127.39    7.29
   0   7 -13  105.93    6.98
   0   7 -13  105.76    6.98
   0   7  13  113.12    7.50
   0   7  13  116.49    7.55
   0   7 -13   97.59    6.94
   0   7  13  116.37    7.21
   0  -8 -13    1.40    0.96
   0   8 -13    0.61    0.78
   0  -8 -13    1.21    0.92
   0   8 -13    1.68    1.38
   0   8 -13    1.67    1.24
   0   8 -13    0.26    1.04
   0   8  13    0.11    1.08
   0   8 -13    1.31    0.58
   0   8 -13    0.90    0.61
   0   8  13    1.47    1.25
   0   8 -13   -0.08    0.99
   0   8 -13    1.58    0.99
   0   8  13    0.29    1.51
   0   8  13    1.55    1.46
   0   8 -13    0.42    0.22
   0   8  13    0.34    1.06
   0   8 -13    0.58    0.51
   0  -9 -13   49.04    3.69
   0   9 -13   42.87    3.58
   0   9 -13   48.85    4.03
   0   9 -13   48.29    3.74
   0   9 -13   51.20    3.83
   0   9  13   45.92    3.82
   0   9 -13   49.51    3.45
   0   9  13   61.09    3.90
   0   9 -13   43.66    3.66
   0   9 -13   49.99    3.66
   0   9  13   60.92    4.14
   0  -9 -13   51.50    3.98
   0   9  13   59.48    3.84
   0   9 -13   47.74    3.41
   0 -10 -13    1.63    1.12
   0  10 -13   -0.07    0.95
   0  10 -13    1.13    1.67
   0  10 -13    0.74    1.12
   0  10 -13    1.44    1.37
   0  10 -13    0.83    1.24
   0  10  13    0.87    1.29
   0 -10 -13    1.11    1.58
   0  10  13    0.22    1.35
   0  10 -13    1.42    1.15
   0  10  13    1.65    1.71
   0  10 -13    1.28    0.75
   0  10 -13    0.91    0.62
   0  10  13    0.10    1.33
   0  11 -13    6.11    1.94
   0  11 -13    8.24    1.38
   0  11  13   11.36    1.75
   0  11 -13    7.10    0.92
   0  11 -13    8.58    1.09
   0  11  13   10.62    1.79
   0  11  13   10.54    2.05
   0  11 -13    8.25    1.42
   0  11 -13    9.21    1.60
   0  11 -13    8.23    1.72
   0  11 -13    6.37    1.28
   0 -11 -13    8.50    1.53
   0  12 -13    2.87    1.60
   0  12 -13    0.28    1.20
   0 -12 -13    1.54    1.42
   0  12 -13    1.40    0.95
   0  12  13    3.00    1.86
   0  12 -13    2.74    1.28
   0  12 -13   -1.34    1.85
   0  12 -13    0.89    1.22
   0 -13 -13    8.10    1.62
   0  13 -13    2.70    1.38
   0  13 -13    2.57    1.18
   0 -13 -13    7.78    1.86
   0 -13  13    6.90    0.91
   0  13 -13    7.93    1.55
   0  13 -13    7.29    1.51
   0  13 -13    2.18    2.01
   0  13  13   10.56    2.14
   0  13  13    6.38    2.10
   0  14  13    2.29    2.05
   0  14  13    1.46    2.07
   0  14 -13    3.44    1.48
   0  14 -13   -0.80    2.05
   0 -14  13    1.57    0.84
   0 -14 -13    1.09    1.62
   0  15  13    0.14    2.06
   0  15 -13   -0.97    2.12
   0 -15 -13    0.67    1.58
   0   0  14   20.86    1.24
   0   0 -14   10.03    1.11
   0   0  14   23.56    1.17
   0   0 -14   11.50    1.37
   0   0 -14    9.09    1.35
   0   0  14   24.48    1.88
   0   0 -14   10.06    1.04
   0  -1 -14    0.38    0.42
   0   1  14    0.37    0.72
   0  -1 -14    0.65    0.74
   0   1 -14    1.16    0.79
   0   1 -14    0.23    0.60
   0  -1 -14    0.98    1.08
   0   1 -14    0.92    0.98
   0   1  14    0.66    0.34
   0  -1 -14    0.61    0.90
   0  -1  14   -0.50    1.06
   0   1 -14    0.33    0.95
   0   1  14   -0.31    1.20
   0   1  14    0.28    0.76
   0  -1  14    1.22    0.56
   0  -1 -14    1.40    0.75
   0   1 -14    0.53    0.60
   0  -2 -14  280.36   19.49
   0   2 -14  305.49   19.70
   0  -2 -14  308.60   19.66
   0   2  14  288.69   19.59
   0   2 -14  284.13   19.55
   0   2 -14  286.89   19.58
   0   2  14  296.14   19.63
   0  -2 -14  348.31   19.82
   0   2  14  279.72   19.93
   0   2 -14  314.73   19.68
   0   2  14  279.26   19.47
   0  -2  14  299.04   19.72
   0   2 -14  298.65   19.66
   0   2  14  287.89   19.72
   0  -2  14  292.15   19.50
   0   2 -14  283.55   19.51
   0  -2 -14  312.05   19.62
   0  -3 -14    0.33    0.57
   0  -3 -14    1.32    0.91
   0   3 -14    0.27    0.95
   0   3 -14    1.52    0.74
   0   3  14   -0.24    0.72
   0   3 -14    0.65    0.78
   0   3  14    1.31    0.80
   0  -3 -14    1.20    0.80
   0  -3 -14    2.16    1.20
   0   3 -14    0.52    0.81
   0   3  14    0.36    0.57
   0   3 -14    0.51    0.47
   0   3  14    1.47    1.01
   0   3  14    2.59    1.40
   0   3 -14    1.40    0.77
   0  -3  14    0.50    0.49
   0   3 -14    0.04    0.54
   0   4 -14   22.50    1.59
   0   4  14   31.89    2.27
   0   4 -14   20.85    1.72
   0   4 -14   26.52    2.06
   0  -4 -14   22.80    1.91
   0   4 -14   22.24    1.95
   0  -4 -14   18.25    1.58
   0   4 -14   22.91    1.81
   0   4  14   26.47    1.82
   0   4 -14   21.00    1.82
   0   4  14   24.34    1.90
   0   4 -14   24.82    1.81
   0  -4 -14   24.46    2.20
   0   4  14   27.05    1.78
   0  -4 -14   23.86    1.73
   0   4 -14   17.61    1.50
   0  -4 -14   29.49    1.97
   0   4 -14   21.54    1.63
   0   5 -14    1.27    0.82
   0   5 -14    0.72    0.98
   0   5 -14    0.22    0.45
   0   5 -14    0.83    1.13
   0  -5 -14    0.59    0.92
   0   5 -14    0.66    0.79
   0   5 -14    0.44    0.95
   0   5  14    0.43    0.78
   0   5  14    0.43    0.91
   0   5 -14    0.20    0.85
   0   5 -14    0.62    0.66
   0  -5 -14    0.69    1.28
   0  -5 -14    1.38    1.01
   0   5  14    0.81    0.82
   0   5 -14    1.10    0.58
   0   5  14    0.57    1.23
   0   5 -14    0.25    0.40
   0  -5 -14    0.06    0.71
   0   5 -14    0.20    0.49
   0  -6 -14   81.73    5.93
   0   6 -14   73.08    5.79
   0   6 -14   87.05    6.03
   0   6 -14   82.30    5.96
   0   6 -14   85.58    5.81
   0   6  14   84.86    6.30
   0  -6 -14   88.64    6.01
   0   6 -14   89.15    6.09
   0   6 -14   89.99    6.20
   0   6 -14   84.28    5.98
   0   6  14   95.06    5.97
   0   6 -14   89.41    5.98
   0   6  14   79.60    6.06
   0   6 -14   86.32    5.74
   0   6  14   95.30    6.03
   0   6 -14   87.79    5.78
   0  -6 -14   90.11    6.10
   0   6 -14   82.22    5.81
   0  -6 -14  100.19    6.28
   0   6 -14   87.56    5.78
   0   7 -14    0.96    0.62
   0  -7 -14    0.99    0.84
   0   7 -14    1.14    0.99
   0   7 -14    1.04    0.92
   0   7 -14    0.83    0.43
   0   7 -14    0.76    0.53
   0   7  14   -0.15    1.56
   0   7  14    0.99    1.39
   0  -7 -14    0.81    1.01
   0   7 -14    0.87    1.40
   0   7 -14    0.99    1.18
   0   7 -14    0.80    1.03
   0   7  14    1.06    1.14
   0   7 -14    1.36    0.98
   0   7 -14    0.66    0.47
   0   7 -14    0.16    0.48
   0   7  14    0.25    1.03
   0   7 -14    0.74    0.47
   0  -7 -14    2.29    1.39
   0   7  14    1.16    0.92
   0   8 -14   15.36    1.72
   0   8 -14   18.96    1.78
   0   8  14   19.30    2.18
   0   8 -14   18.54    1.40
   0   8 -14   16.10    1.50
   0  -8 -14   19.37    1.74
   0   8 -14   18.07    2.13
   0  -8 -14   20.58    1.78
   0   8 -14   19.73    1.99
   0   8 -14   17.91    1.80
   0   8 -14   19.59    1.76
   0   8  14   19.54    1.95
   0   8 -14   18.77    1.40
   0   8  14   23.89    1.94
   0   8 -14   18.30    1.42
   0   8  14   24.30    2.37
   0   8 -14   15.84    1.27
   0   8  14   22.34    1.85
   0   9 -14    0.46    1.53
   0   9 -14    1.63    1.23
   0   9 -14    2.43    1.37
   0   9  14   -0.62    1.27
   0   9 -14    0.48    0.65
   0   9  14    1.99    1.33
   0   9 -14    0.39    0.79
   0  -9 -14    1.42    1.10
   0   9  14    2.62    1.64
   0   9  14    3.48    1.75
   0   9  14    0.76    1.24
   0   9 -14    1.14    0.59
   0   9 -14    0.93    1.15
   0   9 -14    0.09    1.13
   0  10 -14   46.66    4.02
   0  10 -14   49.13    3.74
   0  10 -14   44.14    3.59
   0  10  14   55.27    4.07
   0  10 -14   41.31    3.25
   0  10  14   59.52    3.78
   0  10 -14   39.09    3.36
   0 -10 -14   46.23    3.54
   0  10  14   50.22    3.93
   0  10 -14   43.53    3.52
   0  10 -14   46.25    3.57
   0  10  14   57.46    3.74
   0  10 -14   46.02    3.20
   0  11 -14   -0.12    1.50
   0  11 -14    2.87    1.44
   0  11  14    2.47    1.56
   0  11 -14    1.64    0.65
   0  11 -14    0.96    0.82
   0  11  14    0.23    1.52
   0  11  14    1.52    1.88
   0  11 -14    0.81    1.27
   0  11 -14    0.76    1.87
   0  11 -14    1.22    1.26
   0 -11 -14    1.06    1.28
   0  11 -14    0.52    0.99
   0  12 -14    9.06    1.62
   0  12  14    7.27    2.10
   0 -12 -14    8.79    1.62
   0  12 -14    7.40    1.36
   0  12 -14    7.75    1.19
   0  12 -14   12.09    1.59
   0  12 -14    6.49    2.22
   0  12 -14   10.43    1.83
   0  12 -14   11.09    1.93
   0  13 -14    1.56    1.50
   0  13  14    2.99    1.94
   0 -13 -14    3.20    1.43
   0 -13 -14    4.71    1.83
   0  13 -14    2.22    1.39
   0  13 -14    2.11    2.21
   0  13 -14    2.20    1.80
   0  13 -14    0.13    1.62
   0 -14 -14   26.85    2.49
   0  14 -14   26.14    2.50
   0  14 -14   20.37    3.11
   0  14 -14   20.51    2.33
   0  14  14   26.72    2.97
   0  14 -14   20.34    2.68
   0  15 -14    0.21    2.23
   0 -15 -14    0.55    1.65
   0   0 -15    1.64    0.93
   0   0 -15    4.61    1.27
   0   0  15    4.25    1.51
   0   0  15    2.83    0.78
   0   0 -15    4.33    0.82
   0   1  15   10.63    1.13
   0  -1  15    9.46    0.96
   0   1  15    7.21    1.58
   0  -1  15   13.03    1.54
   0   1 -15    8.17    1.28
   0  -1 -15    6.35    0.77
   0  -1 -15    6.63    1.21
   0   1  15    8.92    1.07
   0  -1 -15    7.08    1.09
   0   1 -15    9.75    0.99
   0   1 -15    9.24    1.12
   0   1  15   10.17    0.72
   0   1  15    8.27    0.70
   0   1 -15    9.49    1.31
   0  -1 -15   11.16    1.42
   0   1 -15    7.24    0.95
   0  -1 -15    7.97    1.04
   0  -2 -15    1.76    0.55
   0  -2 -15    1.38    0.67
   0   2 -15    1.19    1.09
   0  -2 -15    1.54    1.05
   0   2  15    0.34    0.77
   0   2 -15    0.13    0.85
   0   2 -15   -0.05    0.67
   0   2 -15    1.24    0.96
   0  -2 -15    2.65    1.27
   0   2  15    1.00    0.47
   0   2 -15    0.71    0.54
   0   2  15    0.79    0.97
   0  -2  15    1.89    1.07
   0   2 -15    0.97    0.96
   0   2  15    1.10    1.36
   0  -2  15    2.00    0.58
   0   2 -15    0.38    0.63
   0  -2 -15    0.67    0.82
   0  -3 -15    9.37    0.94
   0   3 -15    8.97    1.39
   0   3 -15    9.52    1.24
   0  -3 -15    8.30    1.24
   0   3 -15   10.79    1.09
   0   3  15    9.13    1.11
   0  -3 -15    9.38    0.91
   0   3 -15    7.42    1.09
   0   3  15    7.65    1.25
   0   3 -15    7.69    1.16
   0  -3 -15   14.08    1.58
   0   3  15    7.81    0.89
   0   3 -15    8.88    0.87
   0   3 -15    9.19    1.20
   0   3  15    8.03    1.71
   0   3  15    8.30    1.39
   0  -3  15    8.64    0.87
   0  -3 -15   10.73    1.21
   0   3 -15    9.84    0.93
   0   4 -15    0.94    0.52
   0   4  15    1.51    1.28
   0   4  15    3.05    1.60
   0   4 -15    0.73    0.80
   0  -4 -15    2.15    1.10
   0   4 -15    0.62    1.22
   0  -4 -15    0.53    0.57
   0   4 -15    0.09    1.01
   0   4 -15    0.80    0.84
   0   4  15    1.88    0.90
   0   4 -15   -1.19    0.94
   0   4  15    1.28    0.93
   0  -4 -15    1.32    1.02
   0   4 -15    0.69    0.82
   0  -4 -15    2.94    1.42
   0   4  15    1.10    0.75
   0  -4 -15    2.11    0.76
   0   4 -15    0.66    0.59
   0   5 -15    4.44    0.97
   0   5 -15    2.53    1.12
   0   5 -15    2.36    0.56
   0   5 -15    2.35    0.75
   0   5  15    4.81    1.36
   0   5 -15    2.97    0.94
   0   5 -15    4.16    1.10
   0   5  15    3.98    0.97
   0   5  15    4.38    1.12
   0   5 -15    2.17    0.96
   0  -5 -15    3.61    1.31
   0  -5 -15    2.79    1.09
   0   5 -15    3.05    0.76
   0   5  15    3.88    0.90
   0  -5 -15    3.11    1.10
   0   5 -15    2.99    1.30
   0  -5 -15    2.41    0.80
   0   5 -15    1.67    0.40
   0   5 -15    2.83    0.62
   0   6 -15    0.61    1.05
   0   6 -15    1.83    0.95
   0   6  15    0.29    1.38
   0   6 -15    1.03    0.63
   0   6 -15    0.48    1.28
   0  -6 -15    0.40    1.03
   0   6 -15    1.05    0.97
   0   6 -15    1.30    1.19
   0   6  15   -0.41    0.85
   0   6  15   -0.20    1.06
   0   6 -15    0.88    0.31
   0   6 -15    0.58    0.97
   0   6 -15    0.87    0.62
   0  -6 -15    2.39    1.42
   0  -6 -15    1.36    1.07
   0   6  15    0.29    0.96
   0   6 -15    0.57    0.50
   0   6 -15    0.57    0.46
   0  -6 -15    1.73    0.86
   0   6 -15    1.23    0.53
   0  -7 -15   23.56    2.07
   0   7 -15   23.65    1.83
   0   7 -15   26.13    2.23
   0   7 -15   26.48    2.13
   0   7 -15   24.65    1.78
   0   7 -15   23.42    1.85
   0   7  15   22.75    2.62
   0   7  15   25.34    2.56
   0   7 -15   27.35    2.33
   0  -7 -15   24.66    2.16
   0   7 -15   27.82    2.47
   0   7 -15   27.24    2.19
   0   7 -15   27.43    2.16
   0   7  15   18.51    2.21
   0   7  15   21.84    2.09
   0   7 -15   26.32    1.77
   0   7  15   24.89    2.22
   0   7 -15   25.51    1.81
   0   7 -15   23.82    1.80
   0  -7 -15   26.99    2.49
   0  -7 -15   27.10    2.33
   0   8 -15    0.87    1.58
   0  -8 -15    1.41    1.17
   0   8 -15    1.34    1.28
   0   8 -15    1.26    1.08
   0   8 -15    1.60    1.11
   0   8  15   -0.49    1.27
   0   8 -15    0.10    0.55
   0   8  15    1.18    1.24
   0   8 -15    0.16    0.59
   0  -8 -15    1.31    1.03
   0   8 -15    0.48    0.67
   0   8 -15    0.90    0.59
   0   8  15    0.14    1.52
   0   8  15    2.28    1.71
   0  -8 -15    2.76    1.39
   0   8 -15    0.85    0.41
   0   8 -15    2.67    1.21
   0   8 -15    2.01    1.11
   0   9 -15   13.81    2.14
   0   9 -15   12.03    1.65
   0   9 -15   12.66    1.87
   0   9 -15   12.08    1.54
   0   9 -15   12.88    1.14
   0   9  15   11.66    1.74
   0   9 -15   12.18    1.24
   0  -9 -15   11.68    1.55
   0   9  15   12.53    2.17
   0   9  15   10.44    2.07
   0   9 -15   12.22    1.10
   0   9 -15   15.34    1.61
   0   9 -15   14.62    1.66
   0   9  15   12.19    1.70
   0  10 -15    1.73    1.56
   0  10 -15    0.42    1.31
   0  10  15    1.18    1.48
   0  10 -15    1.01    0.63
   0  10 -15    0.69    0.74
   0  10  15    2.05    1.51
   0  10  15    3.22    1.83
   0  10  15    0.90    1.75
   0  10 -15    1.69    1.27
   0  10 -15    1.96    1.89
   0  10 -15    2.50    1.27
   0 -10 -15    0.90    1.23
   0  10 -15    0.23    0.83
   0  11 -15    3.37    1.40
   0  11  15    4.29    2.00
   0  11  15    3.98    1.83
   0 -11 -15    6.76    1.51
   0  11 -15    3.89    1.04
   0  11  15    4.11    1.69
   0  11 -15    8.14    2.15
   0  11 -15    5.48    1.49
   0  11 -15    4.28    1.74
   0  11 -15    6.09    1.52
   0  12 -15    1.83    1.44
   0  12  15    3.97    2.07
   0 -12 -15    2.65    1.44
   0  12 -15    0.43    2.08
   0  12 -15    2.28    1.42
   0  12 -15    1.09    1.75
   0  12 -15    1.00    1.58
   0  13 -15   19.78    2.05
   0 -13 -15   16.34    2.28
   0  13  15   16.76    2.42
   0  13 -15   14.47    1.93
   0 -13 -15   13.96    1.91
   0  13 -15   12.08    2.12
   0  13 -15   15.54    2.27
   0  14  15    2.68    2.05
   0  14 -15   -0.45    2.31
   0  14 -15    0.21    1.52
   0 -14 -15    1.46    1.57
   0   0 -16  153.32   10.53
   0   0 -16  165.89   10.67
   0   0 -16  159.33   10.64
   0   0 -16  138.65   10.51
   0   0  16  163.89   10.87
   0   0  16  161.49   10.50
   0   0 -16  152.55   10.48
   0   1  16    0.38    0.87
   0  -1  16    0.61    0.68
   0  -1 -16    1.43    1.07
   0   1 -16    0.31    0.87
   0  -1 -16    1.09    0.72
   0   1  16    0.67    0.88
   0   1 -16   -0.14    0.90
   0  -1 -16    0.34    0.93
   0   1 -16    0.16    0.75
   0   1  16    0.44    0.35
   0   1  16    0.32    0.33
   0  -1 -16    0.76    0.49
   0  -1  16    2.92    1.34
   0   1 -16    0.27    1.08
   0   1  16    1.74    1.43
   0  -1 -16   -0.10    1.21
   0   1 -16    1.15    1.11
   0   1 -16    0.36    0.71
   0  -1 -16    0.38    0.79
   0  -2  16  253.28   16.45
   0   2 -16  237.98   16.43
   0   2  16  293.90   17.04
   0   2  16  276.02   16.71
   0  -2  16  277.17   16.74
   0   2 -16  253.51   16.65
   0  -2 -16  241.61   16.42
   0  -2 -16  226.79   16.49
   0  -2 -16  262.34   16.65
   0   2 -16  234.81   16.60
   0   2  16  259.59   16.60
   0   2 -16  229.49   16.49
   0   2 -16  244.78   16.56
   0   2  16  226.70   16.39
   0  -2 -16  298.70   16.82
   0   2 -16  266.14   16.63
   0  -2 -16  262.58   16.59
   0   2 -16  233.45   16.46
   0  -3 -16    0.72    0.63
   0  -3 -16    0.61    1.12
   0   3 -16    2.17    1.29
   0   3 -16    0.72    0.98
   0   3 -16    0.47    0.81
   0  -3 -16    0.58    0.63
   0   3  16   -0.37    0.89
   0   3  16    0.94    1.02
   0   3 -16    0.48    0.92
   0   3 -16    0.35    0.90
   0  -3 -16    1.78    1.36
   0   3  16    1.00    0.62
   0   3 -16    0.92    0.58
   0   3  16    0.75    1.13
   0   3  16    1.87    1.56
   0   3 -16    0.63    1.00
   0  -3  16    1.05    0.59
   0  -3 -16   -0.47    0.96
   0   3 -16    0.80    0.67
   0   4 -16   94.93    6.37
   0   4  16  101.81    6.86
   0   4 -16   88.95    6.54
   0  -4 -16  104.21    6.65
   0   4 -16   97.81    6.74
   0   4 -16   90.87    6.64
   0  -4 -16   84.39    6.36
   0   4  16  107.91    6.59
   0   4 -16   89.70    6.51
   0   4 -16   85.36    6.53
   0   4  16   96.85    6.64
   0   4 -16   96.67    6.51
   0  -4 -16  109.53    6.82
   0   4  16  104.01    6.98
   0   4  16  100.70    6.47
   0  -4 -16   86.27    6.44
   0  -4 -16  102.92    6.64
   0   4 -16   95.25    6.40
   0  -5 -16    0.06    0.76
   0   5 -16   -0.47    1.11
   0   5 -16    1.54    1.06
   0   5 -16    1.36    0.57
   0   5 -16    0.47    1.36
   0  -5 -16    0.69    1.16
   0   5 -16    0.35    1.01
   0   5  16    0.94    0.99
   0   5 -16   -0.10    1.21
   0   5 -16    0.76    1.07
   0   5  16    2.36    1.13
   0   5 -16    1.64    0.81
   0  -5 -16    1.66    1.48
   0   5  16    0.61    0.86
   0   5 -16    0.18    0.85
   0   5  16    0.59    1.39
   0   5 -16    0.79    0.23
   0  -5 -16    0.94    1.18
   0   5 -16    1.18    0.64
   0  -6 -16   12.91    1.33
   0   6 -16   15.90    1.95
   0  -6 -16   13.19    1.58
   0   6 -16   12.38    1.44
   0   6 -16   11.65    1.62
   0   6  16   11.96    1.40
   0   6  16   12.59    1.63
   0   6 -16   11.71    1.43
   0  -6 -16   13.65    1.94
   0  -6 -16   14.58    1.71
   0   6 -16   10.65    1.08
   0   6 -16    8.53    0.95
   0   6  16   13.54    1.47
   0   6 -16    9.16    1.42
   0   6 -16   14.33    1.59
   0   6  16   16.41    2.06
   0   6 -16    9.54    1.16
   0   6 -16    7.86    0.87
   0   6 -16   12.70    1.01
   0   7 -16    1.02    1.12
   0   7 -16    0.66    1.18
   0   7  16    0.29    1.52
   0   7 -16    0.90    0.68
   0  -7 -16   -0.34    1.15
   0   7 -16    1.25    1.56
   0   7 -16    1.68    1.10
   0   7 -16    0.90    1.34
   0   7  16   -0.07    0.97
   0   7 -16    0.08    1.11
   0   7  16   -1.05    1.29
   0   7 -16    1.12    0.39
   0  -7 -16    0.22    1.30
   0  -7 -16    0.87    1.48
   0   7 -16    1.03    0.58
   0   7  16    1.48    1.14
   0   7 -16    1.05    0.57
   0   7 -16    0.62    0.51
   0  -7 -16    0.99    0.99
   0   7 -16    0.52    0.53
   0  -8 -16   17.02    1.64
   0   8 -16   17.26    1.83
   0   8 -16   17.48    1.69
   0   8 -16   15.76    1.12
   0   8  16   17.60    2.11
   0   8  16   15.64    2.36
   0   8 -16   13.36    1.27
   0   8 -16   21.18    2.27
   0  -8 -16   18.34    1.76
   0   8 -16   17.95    1.77
   0   8 -16   21.08    2.00
   0   8  16   19.83    1.64
   0   8 -16   18.97    1.74
   0   8 -16   16.39    1.18
   0   8  16   17.66    1.89
   0   8 -16    9.72    1.25
   0   8 -16    9.44    1.12
   0   8 -16   15.12    1.24
   0   9 -16    3.49    1.57
   0   9 -16    0.79    1.29
   0   9 -16    3.03    1.24
   0   9 -16    1.34    0.63
   0   9  16    2.10    1.46
   0   9 -16   -0.16    0.71
   0  -9 -16    0.33    1.10
   0   9  16    2.15    1.93
   0   9  16    1.63    1.67
   0   9 -16    0.70    0.64
   0   9 -16    1.45    1.27
   0   9 -16    0.49    1.28
   0   9 -16    2.87    1.84
   0  10 -16   21.92    2.34
   0  10 -16   24.40    2.63
   0  10 -16   29.40    2.34
   0  10 -16   20.03    1.92
   0  10  16   27.48    2.52
   0 -10 -16   24.31    2.26
   0  10 -16   25.93    2.31
   0  10  16   25.19    2.74
   0  10  16   29.26    2.88
   0  10 -16   20.55    2.33
   0  10 -16   24.04    2.95
   0  11 -16    1.87    2.18
   0  11 -16   -1.63    1.43
   0  11  16    3.53    2.03
   0  11  16   -0.92    1.81
   0  11 -16    3.06    1.44
   0 -11 -16    3.24    1.38
   0  11 -16    2.30    1.39
   0  11 -16    4.41    1.58
   0  11 -16    1.78    1.80
   0  12  16    7.96    2.12
   0  12  16    2.68    1.96
   0  12 -16    4.52    1.51
   0 -12 -16    5.00    1.48
   0  12 -16    2.93    1.51
   0  12 -16    5.65    2.48
   0  12 -16    4.12    1.72
   0  12 -16    2.72    1.94
   0 -13 -16    2.59    1.53
   0  13 -16    4.66    1.75
   0  13  16    2.12    2.11
   0  13 -16    1.62    1.57
   0  13 -16    1.18    2.45
   0  14 -16   10.32    1.91
   0 -14 -16    9.85    1.82
   0  15 -16    2.58    1.73
   0   0 -17    2.39    0.99
   0   0 -17    2.25    1.09
   0   0 -17    0.88    1.30
   0   0 -17    3.06    1.36
   0   0  17    1.81    1.64
   0   0  17    1.00    0.93
   0   0 -17    1.57    0.94
   0  -1  17  121.41    6.72
   0   1  17  129.81    6.89
   0  -1 -17  105.55    6.77
   0   1 -17  112.96    6.87
   0  -1 -17  122.71    6.98
   0   1  17  120.24    6.88
   0  -1 -17  114.90    6.83
   0   1 -17  117.09    6.84
   0   1 -17  119.23    6.74
   0   1  17   91.07    6.49
   0   1  17   78.13    6.50
   0  -1 -17   83.88    6.53
   0  -1  17  117.74    7.17
   0   1  17  127.77    7.32
   0  -1 -17  130.64    7.05
   0   1 -17  128.17    6.97
   0  -1 -17  122.44    6.81
   0   1 -17  113.56    6.72
   0  -2  17    1.55    0.75
   0   2  17    1.90    1.19
   0  -2 -17    2.07    1.32
   0   2  17    1.20    1.07
   0   2 -17    2.00    1.14
   0  -2 -17    1.58    0.88
   0   2 -17    0.15    1.09
   0   2 -17    1.39    0.89
   0   2  17    0.65    0.54
   0  -2 -17    1.55    0.67
   0   2 -17    0.31    0.70
   0  -2  17    3.69    1.37
   0   2  17    1.29    1.61
   0   2 -17    1.58    1.29
   0  -2 -17    2.29    1.47
   0   2 -17    1.30    1.20
   0   2 -17    1.04    0.84
   0  -2 -17    0.30    1.05
   0  -3  17   52.74    3.83
   0  -3 -17   54.46    3.86
   0   3 -17   61.00    4.27
   0  -3 -17   58.24    4.19
   0   3 -17   54.54    4.13
   0  -3 -17   49.84    3.87
   0   3  17   57.60    4.08
   0   3 -17   53.35    3.95
   0   3  17   59.03    4.14
   0   3 -17   56.58    4.04
   0   3  17   53.52    3.83
   0   3 -17   55.69    4.03
   0  -3 -17   65.26    4.33
   0   3  17   48.16    4.20
   0   3 -17   55.53    4.11
   0   3  17   56.57    4.51
   0   3 -17   56.05    3.82
   0  -3 -17   56.27    4.08
   0   3 -17   56.81    3.89
   0   4 -17    0.92    0.65
   0   4 -17    0.70    1.53
   0  -4 -17    2.43    1.36
   0   4 -17    0.82    1.23
   0   4  17    1.49    1.11
   0  -4 -17    1.10    0.63
   0   4 -17    1.13    0.99
   0   4 -17    0.59    1.03
   0   4  17    1.30    1.25
   0   4 -17    0.24    0.91
   0  -4 -17    0.82    1.50
   0   4  17    1.57    0.83
   0   4  17    0.99    1.46
   0   4 -17    1.61    1.11
   0   4  17    1.71    1.79
   0  -4 -17    0.95    0.79
   0   4 -17    1.23    0.76
   0  -4 -17   -0.27    1.17
   0   5 -17   79.20    6.12
   0   5 -17   89.01    6.26
   0  -5 -17   87.99    6.10
   0   5  17   86.66    6.01
   0   5 -17   76.93    5.94
   0   5 -17   89.88    6.03
   0   5  17   81.36    6.10
   0  -5 -17   95.63    6.28
   0   5 -17   88.21    5.86
   0   5 -17   86.04    5.76
   0   5  17   80.38    5.89
   0   5 -17   84.44    6.00
   0   5 -17   84.75    6.10
   0   5 -17   77.86    5.94
   0   5  17   83.57    6.29
   0   5  17   92.13    6.44
   0  -5 -17   80.33    5.87
   0  -5 -17   93.84    6.12
   0   5 -17   86.86    5.80
   0  -6 -17    1.14    0.96
   0   6 -17    2.44    1.32
   0   6 -17    1.36    1.17
   0   6  17    0.46    1.65
   0   6 -17    0.12    0.96
   0  -6 -17    3.32    1.38
   0   6 -17    2.97    1.68
   0   6 -17    3.43    1.50
   0   6  17    1.17    1.14
   0   6 -17   -0.63    1.07
   0   6 -17    3.42    1.31
   0   6 -17    0.76    0.76
   0  -6 -17    0.25    1.60
   0   6 -17    1.38    0.61
   0   6  17    2.36    1.13
   0   6 -17    1.12    0.32
   0  -6 -17    2.31    1.40
   0   6 -17    0.77    0.67
   0   7 -17   31.79    2.61
   0   7 -17   33.48    2.53
   0   7 -17   29.49    2.09
   0   7 -17   24.76    2.23
   0   7  17   26.27    2.82
   0   7 -17   32.50    2.94
   0  -7 -17   31.86    2.59
   0   7 -17   34.56    2.76
   0   7 -17   28.66    2.48
   0   7  17   26.42    2.42
   0   7 -17   35.98    2.57
   0   7 -17   27.91    2.10
   0   7 -17   28.58    2.08
   0   7  17   27.18    2.49
   0   7 -17   27.69    2.03
   0  -7 -17   29.75    2.40
   0   8 -17    1.38    1.27
   0   8 -17    0.71    1.32
   0   8 -17    1.29    0.51
   0   8 -17    3.21    1.86
   0  -8 -17    2.35    1.38
   0   8 -17    2.14    1.60
   0   8 -17    2.24    1.27
   0   8 -17    1.17    1.25
   0   8  17    1.93    1.14
   0   8 -17    1.47    0.47
   0   8 -17    1.61    0.54
   0   8  17    1.55    1.30
   0   8 -17    0.95    0.64
   0   8  17    3.23    1.93
   0   8 -17    0.86    0.77
   0   8  17    0.60    1.64
   0   8 -17    0.70    0.60
   0  -8 -17    1.67    1.13
   0   9  17   15.03    1.83
   0   9 -17   16.90    1.97
   0  -9 -17   18.68    1.84
   0   9  17   17.34    2.07
   0   9 -17   17.64    1.92
   0   9 -17   18.65    2.03
   0   9  17   13.10    2.42
   0   9  17   17.57    2.34
   0   9 -17   15.84    2.22
   0   9 -17   15.63    1.94
   0   9 -17   22.18    2.66
   0  10  17    0.88    1.29
   0  10 -17    0.10    1.35
   0 -10 -17    0.77    1.31
   0  10  17    3.43    1.63
   0  10  17    1.98    1.90
   0  10  17    0.77    1.95
   0  10 -17    0.20    2.15
   0  10 -17    1.59    1.44
   0  10 -17    1.93    1.83
   0  10 -17    1.85    1.44
   0  10 -17    1.80    1.40
   0  11 -17   17.13    2.08
   0 -11 -17   14.69    1.91
   0  11  17   13.47    2.44
   0  11  17   14.51    2.52
   0  11 -17   14.67    2.85
   0  11 -17   16.00    2.06
   0  11 -17   17.92    2.01
   0  11 -17   23.08    2.51
   0  11 -17   16.96    2.13
   0  12 -17    2.20    1.57
   0 -12 -17    2.05    1.49
   0  12 -17    3.91    1.99
   0  12 -17    2.64    1.60
   0  12  17    1.53    2.12
   0  12  17    1.58    1.98
   0  12 -17    1.43    1.52
   0  12 -17    1.90    2.52
   0  12 -17    1.99    1.59
   0  13 -17    0.99    2.71
   0  13 -17    3.19    1.75
   0  13 -17    6.72    1.73
   0 -13 -17    4.93    1.55
   0  14 -17    2.31    1.75
   0  14 -17    0.76    2.66
   0 -14 -17    2.30    1.63
   0   0 -18 1281.55   78.90
   0   0 -18 1163.81   78.74
   0   0 -18 1180.30   78.79
   0   0  18 1258.68   79.09
   0   0 -18 1239.52   78.91
   0   0 -18 1045.72   78.77
   0   0  18 1218.93   78.76
   0  -1 -18    2.16    1.50
   0  -1 -18    1.15    0.98
   0   1 -18    1.26    1.14
   0   1 -18    2.03    1.22
   0   1 -18    1.65    1.31
   0  -1 -18    1.06    1.51
   0   1  18    2.58    1.83
   0  -1  18    1.96    1.62
   0   1  18    2.20    1.13
   0  -1  18   -0.05    0.92
   0  -1 -18    2.49    1.06
   0   1 -18    0.35    0.92
   0  -2  18  653.57   42.43
   0   2 -18  608.34   42.60
   0  -2 -18  688.69   42.67
   0  -2 -18  562.45   42.46
   0   2  18  654.97   42.59
   0   2 -18  637.12   42.56
   0   2 -18  610.81   42.48
   0   2  18  678.52   42.34
   0   2  18  631.43   42.33
   0  -2 -18  602.07   42.36
   0   2 -18  646.25   42.42
   0  -2  18  669.60   42.70
   0   2  18  653.01   42.65
   0   2  18  653.00   42.90
   0  -2 -18  706.07   42.72
   0   2 -18  657.34   42.58
   0   2 -18  612.77   42.45
   0  -2 -18  648.46   42.56
   0  -3  18    1.08    0.76
   0   3  18    1.88    1.42
   0  -3 -18    1.76    0.76
   0  -3 -18    0.19    0.81
   0   3  18    1.12    1.20
   0   3 -18    2.18    1.29
   0   3 -18    2.25    1.05
   0   3 -18    0.48    1.19
   0   3  18    0.37    0.68
   0   3 -18    1.12    0.71
   0   3  18    1.58    1.92
   0   3 -18    2.46    1.27
   0  -3 -18    1.10    1.36
   0   3 -18    2.26    1.53
   0   3 -18    1.10    1.14
   0  -3 -18    1.15    1.59
   0  -3 -18    0.61    1.20
   0   3 -18    1.84    0.84
   0  -4 -18  521.16   36.10
   0   4 -18  538.73   36.04
   0   4 -18  500.86   36.20
   0   4  18  555.30   36.53
   0   4  18  563.93   36.48
   0   4 -18  523.89   36.32
   0  -4 -18  563.78   36.32
   0   4 -18  572.21   36.41
   0   4 -18  529.70   36.17
   0   4  18  587.80   36.26
   0  -4 -18  514.01   36.02
   0   4 -18  538.71   36.22
   0   4  18  561.22   36.32
   0   4  18  551.33   36.09
   0   4 -18  550.17   36.15
   0  -4 -18  598.57   36.41
   0   4 -18  542.99   36.08
   0  -4 -18  585.88   36.30
   0   5 -18    2.33    1.41
   0   5 -18    3.18    1.26
   0   5 -18    0.81    0.67
   0  -5 -18    2.29    1.42
   0   5 -18    2.40    1.65
   0   5  18    1.08    1.20
   0   5 -18    0.70    1.35
   0   5 -18    1.42    1.11
   0   5 -18    0.89    1.21
   0   5 -18    1.25    0.91
   0   5  18    0.06    0.96
   0  -5 -18    1.01    0.94
   0   5  18    2.63    1.89
   0   5 -18    0.93    1.11
   0   5  18    1.06    1.63
   0   5 -18    1.47    0.77
   0  -5 -18    0.20    1.31
   0   6 -18  194.89   12.56
   0   6 -18  176.87   12.63
   0   6 -18  153.53   12.42
   0   6  18  196.12   12.91
   0   6  18  180.68   12.84
   0  -6 -18  179.86   12.44
   0  -6 -18  194.06   12.63
   0   6 -18  203.46   12.85
   0   6 -18  192.31   12.71
   0   6  18  193.31   12.55
   0   6 -18  175.77   12.50
   0   6 -18  195.52   12.60
   0   6  18  198.03   12.51
   0   6 -18  182.89   12.29
   0   6 -18  175.09   12.35
   0   6 -18  190.06   12.33
   0  -7 -18    0.68    1.47
   0   7 -18    1.55    1.78
   0   7  18    0.08    1.15
   0   7 -18    0.64    1.49
   0   7 -18    1.22    1.15
   0   7 -18    3.22    1.35
   0   7 -18    0.82    0.68
   0   7 -18    1.04    0.61
   0   7  18    1.32    1.21
   0   7  18    1.54    1.78
   0   7 -18   -0.28    0.91
   0   7 -18    2.06    0.65
   0  -7 -18    1.25    1.10
   0   7 -18    2.65    1.33
   0   7 -18    1.53    1.40
   0   8 -18   47.21    4.02
   0   8 -18   44.93    3.76
   0   8  18   46.60    3.72
   0   8 -18   45.07    3.81
   0   8  18   53.41    3.85
   0   8 -18   52.65    3.90
   0   8 -18   50.33    3.80
   0   8  18   62.44    4.26
   0  -8 -18   48.06    3.68
   0  -8 -18   46.26    3.85
   0   8 -18   52.50    4.33
   0   9 -18    1.59    1.44
   0   9  18    0.08    1.20
   0  -9 -18    0.87    1.19
   0   9  18    1.20    1.50
   0   9 -18    2.47    1.40
   0   9 -18    1.54    1.48
   0   9  18    1.55    2.00
   0   9  18    1.37    1.84
   0   9 -18   -0.61    1.36
   0   9 -18    2.23    1.77
   0   9 -18    2.44    2.20
   0  10 -18    1.88    1.55
   0  10  18    1.92    1.28
   0 -10 -18    3.32    1.42
   0  10  18    1.40    1.62
   0  10  18   -0.15    1.90
   0  10  18    5.25    2.07
   0  10 -18    3.93    2.35
   0  10 -18    3.59    1.57
   0  10 -18    1.90    1.87
   0  10 -18    2.86    1.56
   0  10 -18    6.46    1.56
   0  11 -18    3.25    1.64
   0 -11 -18    1.39    1.37
   0  11  18    2.16    2.07
   0  11  18    0.47    2.03
   0  11 -18    2.29    1.56
   0  11 -18   -0.91    2.41
   0  11 -18    3.40    1.60
   0  11  18    0.87    1.28
   0  11 -18    0.15    1.91
   0  11 -18    3.18    1.61
   0  12 -18    0.82    1.63
   0  12 -18    2.49    2.66
   0  12 -18    3.27    1.68
   0 -12 -18    4.17    1.53
   0  12 -18    0.34    1.56
   0 -13 -18    2.45    1.55
   0  13 -18    0.52    2.75
   0  13 -18    2.63    1.76
   0  14 -18    9.29    2.95
   0   0 -19    8.25    1.76
   0   0 -19    6.49    1.52
   0   0 -19    4.54    1.30
   0   0  19    5.14    2.02
   0   0 -19    3.54    1.34
   0   0 -19    4.93    1.17
   0   0  19    4.95    1.17
   0  -1 -19   14.58    1.82
   0   1 -19   10.25    1.55
   0  -1 -19    7.67    1.34
   0   1 -19   11.55    1.54
   0  -1 -19    9.37    1.73
   0   1 -19   11.12    1.67
   0   1  19   13.62    2.16
   0  -1  19    9.99    1.96
   0  -1  19   12.02    1.27
   0   1  19   11.51    1.47
   0  -1 -19   10.18    1.44
   0   1 -19   13.74    1.33
   0   2  19    3.42    1.39
   0  -2  19    0.83    0.86
   0  -2 -19    7.54    1.67
   0   2  19    1.41    1.34
   0   2 -19    2.37    1.31
   0  -2 -19    5.03    1.13
   0   2 -19   -0.17    1.25
   0   2 -19    0.06    1.05
   0   2  19    1.78    0.52
   0   2  19    1.74    0.49
   0  -2 -19    3.63    0.61
   0   2 -19    0.97    0.81
   0   2  19    6.73    2.11
   0   2 -19    1.44    1.28
   0  -2 -19    4.41    1.59
   0  -2 -19    3.30    1.27
   0   2 -19    1.73    0.96
   0  -3  19   23.25    1.80
   0   3  19   23.06    2.29
   0  -3 -19   20.49    1.73
   0   3 -19   20.59    1.97
   0   3 -19   20.19    2.21
   0  -3 -19   20.99    1.83
   0   3  19   19.35    2.10
   0   3 -19   23.66    2.13
   0   3  19   21.23    1.71
   0   3 -19   24.89    1.79
   0   3  19   20.39    2.66
   0   3 -19   23.69    2.43
   0  -3 -19   24.25    2.39
   0  -3 -19   21.48    2.38
   0   3 -19   24.28    2.09
   0  -3 -19   25.51    2.18
   0   3 -19   24.42    1.87
   0  -4 -19    3.18    0.91
   0   4 -19    0.32    0.73
   0   4  19    4.07    2.01
   0   4  19    2.63    1.69
   0  -4 -19    4.62    1.67
   0   4 -19   -0.67    1.64
   0   4 -19    2.23    1.39
   0   4  19    2.10    1.30
   0  -4 -19    1.18    0.71
   0   4 -19    1.13    1.26
   0   4 -19    1.36    1.09
   0   4  19    2.78    0.85
   0   4 -19    0.84    1.04
   0   4 -19    0.61    0.88
   0   5 -19    6.95    1.45
   0   5 -19    4.66    1.61
   0   5 -19    5.47    0.80
   0  -5 -19    7.35    1.63
   0   5 -19    6.93    1.87
   0   5 -19    5.26    1.28
   0   5 -19    5.96    1.65
   0   5  19    5.93    1.39
   0   5 -19    4.61    1.33
   0   5 -19    4.48    1.03
   0   5  19    5.76    1.06
   0   5 -19    3.12    1.18
   0   5  19    5.89    1.67
   0   5  19    6.52    1.93
   0  -5 -19    5.90    1.02
   0   5 -19    5.80    0.95
   0  -6 -19    0.11    1.51
   0   6 -19    0.76    1.83
   0   6  19    0.35    1.23
   0   6 -19    0.91    1.52
   0   6 -19    1.50    1.22
   0   6 -19    2.37    1.35
   0   6 -19    0.22    0.83
   0   6 -19    1.48    0.65
   0   6  19    2.37    1.13
   0   6 -19    3.26    1.32
   0   6 -19    0.24    1.49
   0   6  19    0.62    1.90
   0   6 -19    0.06    1.00
   0   6  19    1.27    1.77
   0  -6 -19    1.35    0.99
   0   6 -19    1.69    0.78
   0   7 -19    3.02    1.51
   0  -7 -19    3.78    1.11
   0   7  19    2.95    1.29
   0   7 -19    3.65    1.39
   0   7 -19    5.60    1.55
   0   7  19    2.19    1.78
   0   7  19    2.38    1.26
   0   7 -19    4.29    1.30
   0   7 -19    4.49    1.77
   0  -7 -19    3.45    1.59
   0   7 -19    3.12    1.96
   0   8 -19    1.93    1.45
   0  -8 -19   -0.21    1.14
   0   8  19    2.29    1.44
   0   8 -19    2.99    1.42
   0   8 -19    3.83    1.65
   0   8  19    3.73    1.90
   0   8 -19    2.49    1.35
   0   8  19    0.08    1.26
   0   8 -19    1.71    1.78
   0   8 -19   -0.18    2.08
   0  -8 -19    2.36    1.49
   0   9 -19   16.43    1.97
   0  -9 -19   12.12    1.63
   0   9  19   13.93    1.92
   0   9 -19   11.23    1.93
   0   9 -19   10.89    1.83
   0   9  19   14.12    2.29
   0   9  19   11.89    2.33
   0   9 -19   13.00    2.19
   0   9 -19   14.09    1.78
   0   9  19   13.14    1.68
   0   9 -19   11.97    2.53
   0  10 -19    0.87    1.50
   0  10  19    1.93    1.25
   0 -10 -19    0.80    1.30
   0  10  19    0.97    1.62
   0  10  19    0.47    1.93
   0  10  19    4.03    2.08
   0  10 -19    2.80    2.33
   0  10 -19    0.83    1.59
   0  10 -19    0.15    1.85
   0  10 -19    1.44    1.46
   0  10 -19    3.96    1.67
   0  11 -19   17.19    2.19
   0  11  19   20.44    2.57
   0  11 -19   15.16    2.20
   0 -11 -19   16.57    1.95
   0  11 -19   19.17    2.23
   0  11 -19   17.75    3.08
   0  11 -19   17.03    2.23
   0 -12 -19    1.32    1.44
   0  12 -19   -0.74    1.75
   0  12 -19    0.52    2.68
   0 -13 -19    3.72    1.61
   0   0 -20  171.22   11.35
   0   0 -20  168.08   11.26
   0   0  20  172.82   11.51
   0   0 -20  161.56   11.18
   0   0 -20  150.50   11.15
   0   0 -20  164.30   11.11
   0   0  20  162.84   11.11
   0   1 -20    1.49    1.53
   0  -1 -20    2.14    1.52
   0   1 -20    2.73    1.29
   0   1 -20    1.33    1.29
   0  -1 -20    2.85    1.45
   0   1  20    3.28    1.82
   0  -1  20    0.15    1.55
   0  -1 -20   -0.39    1.03
   0   1 -20    1.39    1.20
   0  -1 -20    1.42    1.11
   0   1 -20    0.97    1.00
   0  -1  20    1.27    0.99
   0   1  20    2.10    1.17
   0  -2 -20  238.02   15.55
   0  -2 -20  208.52   15.28
   0   2 -20  223.61   15.47
   0   2 -20  218.72   15.31
   0   2 -20  237.38   15.42
   0   2 -20  238.97   15.41
   0  -2 -20  243.60   15.56
   0   2  20  240.16   15.74
   0   2 -20  235.32   15.23
   0  -2  20  218.52   15.24
   0   2  20  232.56   15.48
   0  -2 -20  239.41   15.41
   0   2 -20  212.86   15.27
   0   3  20    1.40    1.42
   0  -3  20    0.76    0.78
   0  -3 -20    0.57    0.64
   0  -3 -20    0.77    0.85
   0   3 -20    0.70    1.34
   0   3  20   -0.30    1.31
   0   3 -20    0.82    1.31
   0   3 -20    1.76    1.08
   0   3  20    1.04    0.65
   0   3  20    1.00    0.61
   0   3  20    1.61    1.89
   0  -3 -20    3.02    1.62
   0   3 -20    1.35    1.65
   0   3 -20    1.16    0.78
   0   3 -20    0.15    1.17
   0   3 -20    0.65    0.90
   0  -4 -20  136.86    9.34
   0  -4 -20  155.98    9.73
   0   4 -20  139.69    9.83
   0  -4 -20  126.65    9.29
   0   4  20  150.09    9.63
   0   4 -20  139.88    9.72
   0   4 -20  128.51    9.48
   0   4 -20  152.61    9.62
   0   4  20  142.65    9.35
   0   4  20  138.76    9.82
   0   4  20  150.09    9.91
   0   4 -20  142.84    9.33
   0   4 -20  136.87    9.46
   0   4 -20  136.70    9.38
   0   5 -20    1.93    1.51
   0   5 -20    1.80    1.37
   0   5  20    0.16    1.85
   0   5  20    0.16    1.65
   0   5 -20    1.12    1.17
   0   5 -20    2.64    1.59
   0   5  20   -0.28    1.25
   0   5 -20    1.79    1.35
   0   5  20    1.26    0.93
   0  -5 -20   -0.10    0.83
   0  -5 -20    1.48    1.55
   0   5 -20   -0.90    1.71
   0   5 -20    0.74    0.96
   0   5 -20    0.41    0.83
   0   6 -20   63.06    4.77
   0   6  20   59.18    4.50
   0   6 -20   60.97    4.44
   0   6  20   57.74    4.36
   0  -6 -20   56.88    4.28
   0   6 -20   60.25    4.51
   0   6  20   56.19    4.84
   0   6  20   63.25    4.92
   0   6 -20   57.50    4.89
   0  -6 -20   67.27    4.68
   0   6 -20   59.54    4.65
   0   6 -20   66.09    4.56
   0   7  20    0.79    1.32
   0   7 -20    1.30    1.72
   0   7 -20    2.10    1.29
   0   7  20    0.08    1.23
   0  -7 -20    2.45    1.05
   0   7 -20    1.10    1.41
   0   7  20   -0.64    1.79
   0   7  20    0.15    1.89
   0  -7 -20   -0.44    1.55
   0   7 -20   -0.69    2.02
   0   7 -20    0.49    1.34
   0   7 -20    1.74    1.62
   0   8 -20   46.88    4.14
   0   8 -20   55.66    4.54
   0   8  20   56.12    4.15
   0   8 -20   54.10    4.29
   0   8  20   56.34    4.18
   0   8 -20   50.25    4.32
   0   8 -20   59.32    4.27
   0   8  20   56.34    4.56
   0  -8 -20   54.60    4.00
   0   8 -20   57.36    4.83
   0  -8 -20   57.37    4.29
   0   9 -20    2.91    1.64
   0  -9 -20    2.74    1.21
   0   9  20   -0.20    1.54
   0   9  20    3.62    1.99
   0   9 -20   -0.21    2.26
   0   9 -20    0.63    1.82
   0   9  20   -1.18    1.27
   0   9 -20    2.61    1.52
   0   9 -20    2.61    1.68
   0   9 -20    2.63    1.60
   0  10 -20    1.64    1.60
   0  10  20    0.32    1.99
   0  10 -20    1.30    2.01
   0  10 -20    4.01    1.58
   0 -10 -20    2.21    1.32
   0  10 -20    2.20    1.65
   0  10 -20    0.22    2.43
   0  10 -20   -0.25    1.70
   0 -11 -20    2.34    1.40
   0  11 -20    1.91    1.82
   0  11 -20    0.98    2.71
   0   0  21    1.35    1.04
   0   0 -21    0.42    1.40
   0   0  21    1.28    1.68
   0   0 -21    1.68    1.64
   0   0 -21    0.30    1.03
   0   0 -21   -0.46    1.16
   0   1 -21   44.77    4.34
   0  -1 -21   51.25    4.26
   0   1 -21   61.09    4.39
   0   1 -21   63.37    4.45
   0   1  21   61.40    4.79
   0  -1 -21   62.87    4.63
   0   1 -21   59.84    4.66
   0   1 -21   61.68    4.16
   0   1  21   58.74    4.38
   0  -1  21   64.56    4.24
   0  -1 -21   60.71    4.33
   0   1 -21   56.44    4.23
   0   2 -21    0.91    1.37
   0  -2 -21    0.91    0.93
   0   2 -21    3.60    1.41
   0   2 -21    0.18    1.26
   0   2  21    2.01    1.87
   0  -2 -21    3.63    1.65
   0   2 -21    1.16    0.86
   0   2  21    0.44    1.32
   0  -2  21    0.87    0.88
   0   2 -21    1.97    1.01
   0  -3  21   74.01    4.87
   0   3  21   71.08    5.28
   0  -3 -21   78.07    5.36
   0   3 -21   68.69    5.22
   0   3  21   73.86    5.20
   0  -3 -21   61.86    4.84
   0   3 -21   77.09    5.18
   0   3  21   72.28    4.74
   0   3 -21   68.85    5.00
   0   3  21   67.24    4.73
   0   3  21   71.78    5.49
   0   3 -21   70.10    4.85
   0   3 -21   69.22    5.05
   0   3 -21   69.04    4.91
   0   4  21    0.44    1.58
   0   4 -21   -0.53    1.50
   0   4  21    1.22    1.35
   0   4 -21    1.24    1.14
   0   4 -21    1.48    1.42
   0   4  21    0.07    0.71
   0   4  21    0.48    1.89
   0  -4 -21    1.34    1.63
   0   4 -21    0.60    1.76
   0   4 -21    0.14    1.54
   0   4 -21    0.90    1.09
   0   4 -21    0.74    0.90
   0   5  21   37.12    2.65
   0   5  21   40.55    3.42
   0   5  21   32.95    3.25
   0   5 -21   36.07    2.99
   0   5 -21   30.93    3.16
   0   5 -21   34.64    3.01
   0  -5 -21   32.61    3.12
   0   5 -21   35.65    3.40
   0   5 -21   33.06    2.81
   0   5 -21   29.12    3.09
   0   5  21   36.52    2.96
   0   6  21    1.57    1.05
   0   6  21    1.50    1.78
   0   6  21    2.18    1.92
   0   6 -21    1.54    1.50
   0   6 -21    2.43    1.69
   0   6 -21    2.24    1.44
   0   6 -21    3.05    1.99
   0  -6 -21    1.91    1.59
   0   6  21    1.23    1.36
   0   6 -21    0.87    1.70
   0   6 -21    0.79    1.28
   0   7  21   35.06    2.85
   0   7  21   35.66    3.39
   0   7  21   40.31    3.44
   0  -7 -21   32.57    3.11
   0   7 -21   34.23    3.53
   0   7 -21   34.64    3.02
   0   7 -21   35.12    3.18
   0   7 -21   29.39    3.26
   0   7 -21   33.14    2.89
   0   7  21   38.52    2.94
   0   7 -21   32.06    2.98
   0   8  21    0.49    1.91
   0  -8 -21    2.87    1.67
   0   8 -21    1.38    2.29
   0   8 -21    0.26    1.69
   0   8 -21    2.48    1.54
   0   8 -21    1.27    1.90
   0   8 -21    2.00    1.38
   0   8  21    1.68    1.27
   0   8 -21    1.98    1.55
   0   9  21   16.67    2.50
   0   9 -21   11.74    2.89
   0   9 -21   18.55    2.32
   0   9 -21   19.93    2.25
   0   9 -21   21.57    2.35
   0   9 -21   19.81    2.64
   0   9 -21   16.19    2.06
   0   0  22    2.26    1.85
   0   0 -22    3.15    1.29
   0   0  22    2.42    1.13
   0   0 -22    6.77    1.87
   0  -1 -22    2.44    1.72
   0   1 -22    1.41    1.68
   0   1 -22    3.04    1.42
   0   1 -22    0.70    1.39
   0   1  22    0.17    1.76
   0   1 -22    0.21    1.29
   0  -1 -22    0.91    1.12
   0   1 -22   -0.11    0.93
   0   1 -22   -0.79    1.07
   0  -1  22    0.73    1.04
   0   1  22    1.77    1.20
   0  -2 -22    3.75    1.06
   0   2 -22    0.93    1.39
   0   2 -22    2.92    1.35
   0   2  22    2.55    1.98
   0   2 -22    3.79    1.44
   0  -2 -22    4.14    1.75
   0   2 -22    1.91    1.08
   0  -2  22    1.99    0.97
   0   2  22    2.00    1.40
   0   3 -22    0.26    1.46
   0   3 -22    2.17    1.19
   0   3 -22    3.18    1.47
   0   3 -22   -0.33    1.22
   0   3  22    3.27    1.84
   0  -3 -22    2.24    1.80
   0   3  22   -0.78    1.44
   0  -3  22    0.78    0.86
   0   3 -22   -0.12    0.94
   0   4  22    5.16    0.86
   0   4 -22    4.51    1.26
   0   4 -22    8.66    1.67
   0   4  22    2.14    0.75
   0   4 -22    6.52    2.03
   0  -4 -22    3.37    1.79
   0   4 -22    2.88    1.58
   0   4  22    2.98    1.47
   0   4  22    1.91    2.05
   0   4 -22   -0.15    1.76
   0   4  22    4.62    1.77
   0   5  22    0.16    1.75
   0  -5 -22    0.77    1.71
   0   5 -22    4.69    2.13
   0   5 -22   -0.58    1.70
   0   5  22    1.22    1.43
   0   5  22    1.10    1.92
   0   5 -22    1.44    1.24
   0   5 -22    2.03    1.55
   0   5 -22    3.41    1.51
   0   5 -22    0.44    1.62
   0   6  22    0.84    1.80
   0   6 -22   -0.18    2.06
   0  -6 -22    1.89    1.79
   0   6  22    0.10    1.36
   0   6 -22    2.45    1.80
   0   6  22    3.28    2.00
   0   6 -22    1.08    1.30
   0   6 -22    1.97    1.58
   0   6 -22    1.30    1.69
   0   6 -22    3.99    1.55
   0  -7 -22    0.75    1.70
   0   7 -22    1.34    2.33
   0   7 -22   -0.16    1.88
   0   7 -22    0.67    1.31
   0   7  22    0.19    1.38
   0   7  22    0.62    2.01
   0   7  22   -1.03    1.96
   0   7 -22    3.24    1.57
   0   7 -22    3.75    1.60
   0   7 -22    3.26    1.76
   0  -8 -22    1.33    1.71
   0   8 -22    3.01    2.11
   0   8 -22    3.77    1.54
   0   8  22    0.67    2.00
   0   8 -22    1.70    1.62
   0   8 -22    3.63    1.72
   0   0 -23    1.55    1.28
   0   0  23    1.71    1.19
   0   0 -23    2.65    1.93
   0   1 -23   75.15    5.65
   0  -1 -23   75.43    5.62
   0   1 -23   70.64    5.36
   0   1 -23   62.19    5.32
   0   1  23   75.28    5.75
   0  -1  23   76.14    5.18
   0   1  23   75.85    5.32
   0   2  23    0.34    1.98
   0   2 -23    1.78    1.38
   0   2 -23    1.31    1.49
   0   2 -23    4.63    1.56
   0  -2 -23    2.26    1.85
   0   2  23   -0.11    1.37
   0  -2  23    0.65    0.97
   0   2 -23    0.21    1.10
   0   3 -23   24.36    2.80
   0   3 -23   31.97    2.82
   0   3  23   28.53    3.13
   0  -3 -23   32.93    3.08
   0   3  23   29.34    2.87
   0  -3  23   30.96    2.34
   0   4 -23   -0.43    1.64
   0   4 -23    1.77    1.28
   0   4 -23    2.43    1.59
   0   4  23    0.48    2.00
   0   4 -23    0.16    1.79
   0  -4 -23   -1.92    1.82
   0   4 -23    0.67    2.05
   0   4  23    1.05    1.64
   0   5 -23   23.36    2.48
   0   5 -23   25.42    2.89
   0   5  23   29.41    2.65
   0   5 -23   32.11    2.75
   0   5  23   27.84    3.03
   0   5 -23   25.76    2.98
   0   5 -23   30.09    2.73
   0   5 -23   25.33    3.14
   0  -5 -23   30.20    2.98
   0   5  23   27.44    2.96
   0   6 -23   -0.48    1.83
   0   6 -23    0.64    1.32
   0   6 -23    2.31    1.68
   0   6  23    0.16    1.92
   0   6 -23   -0.11    1.63
   0  -6 -23    0.13    1.86
   0   6  23    2.03    1.92
   0   7 -23    0.84    2.03
   0   7 -23    4.41    1.48
   0   7  23    0.52    2.06
   0  -7 -23   -0.26    1.90
   0   8  23    0.85    2.10
   0   8 -23    0.35    2.12
   0  -8 -23    0.13    1.82
   0   0  24    5.78    1.35
   0   0 -24    2.50    2.13
   0   1  24   -1.02    1.89
   0  -1  24    1.14    1.16
   0   1  24    2.34    1.30
   0   1 -24    3.37    2.02
   0  -1 -24    0.46    1.99
   0   1 -24    0.11    1.42
   0   2 -24    5.54    1.64
   0   2  24    6.06    2.14
   0   2 -24    8.11    2.30
   0  -2 -24    8.85    2.09
   0   2  24    3.10    1.56
   0  -2  24    6.36    1.19
   0   2 -24    5.62    1.68
   0   3  24    1.01    1.98
   0   3  24    1.60    1.59
   0  -3  24   -0.46    0.92
   0  -3 -24   -1.32    1.87
   0   3 -24   -0.66    1.61
   0   4 -24   -0.15    1.76
   0   4 -24    2.38    1.33
   0   4  24    2.61    2.17
   0  -4 -24   -0.58    1.95
   0   4  24   -0.15    1.72
   0   5 -24    1.40    1.83
   0   5 -24    4.25    1.77
   0   5 -24    1.37    1.40
   0   5  24    0.49    1.86
   0  -5 -24    0.71    2.00
   0   6 -24    3.34    1.45
   0   6  24    2.42    2.09
   0  -6 -24    6.86    2.02
   0   6 -24    3.16    2.04
   0   7  24   -0.53    2.07
   0  -7 -24    1.51    1.95
   0   7 -24    1.57    2.07
   0  -8 -24    2.77    2.00
   0   0  25    2.23    1.35
   0  -1  25    2.27    1.24
   0   1  25    1.41    1.45
   0   2  25    0.12    1.52
   0   2  25    1.91    2.07
   0   3  25   -0.40    1.70
   0   3 -25    0.54    1.70
   0   3  25    1.86    2.10
   0   4 -25    0.15    1.83
   0   4  25    1.98    1.82
   0   5 -25    2.57    1.47
   0   5  25    2.67    1.99
   0   5 -25    0.96    1.95
   0  -5 -25    2.69    2.11
   0   6  25    1.22    2.00
   0   6 -25   -0.35    2.12
   0  -6 -25    2.05    2.10
   0  -7 -25    2.86    2.10
   0  -8 -25    1.50    2.06
   0   1  26   -0.20    1.50
   0   2  26   68.55    5.24
   0   3  26    1.62    1.79
   0   4  26   36.76    3.58
   0   5  26    0.84    2.03
   0   4  27   -0.15    1.99
   1   2   0  282.32   18.90
  -1   2   0  266.69   18.85
  -1   2   0  293.21   18.86
   1  -2   0  295.67   18.86
   1   2   0  277.86   18.88
  -1   2   0  296.74   18.87
  -1  -2   0  305.95   18.93
   1   2   0  342.08   18.94
   1  -2   0  284.65   18.87
   1   2   0  284.64   18.93
   1  -2   0  262.24   18.86
  -1  -2   0  271.08   18.90
  -1   3   0   11.65    0.81
   1   3   0   12.02    0.93
  -1   3   0   12.14    0.84
   1  -3   0    9.71    0.82
  -1  -3   0   11.57    0.95
   1  -3   0   11.53    0.86
  -1   3   0   12.04    0.87
  -1  -3   0   10.10    0.80
  -1  -3   0   11.02    0.88
  -1   4   0  678.87   43.58
   1  -4   0  650.70   43.57
  -1  -4   0  610.66   43.66
  -1   4   0  655.44   43.62
   1   4   0  785.69   43.73
  -1  -4   0  629.93   43.54
  -1  -4   0  629.16   43.61
  -1   4   0  609.14   43.54
   1   4   0  630.47   43.63
  -1  -4   0  776.33   43.59
   1  -4   0  669.59   43.54
   1  -5   0    0.31    0.29
  -1   5   0    0.37    0.28
   1   5   0    0.09    0.45
  -1  -5   0    0.42    0.35
  -1   5   0   -0.17    0.36
  -1  -5   0    0.48    0.38
   1  -5   0    0.18    0.34
   1   5   0    1.49    0.64
  -1   5   0    0.41    0.48
  -1  -5   0    0.51    0.30
   1   5   0    0.40    0.41
  -1   6   0  856.96   58.22
   1   6   0  830.87   58.30
  -1  -6   0  924.25   58.24
   1  -6   0  876.57   58.22
  -1   6   0  898.81   58.29
  -1  -6   0  865.22   58.32
   1  -6   0  842.42   58.26
  -1  -6   0  802.07   58.26
  -1   6   0  859.46   58.35
   1   6   0 1016.66   58.44
  -1   6   0  862.50   58.18
  -1  -6   0  883.22   58.23
   1  -6   0  875.76   58.25
  -1   6   0  926.25   58.24
   1   6   0  928.17   58.29
   1   7   0    0.06    0.61
  -1  -7   0    0.90    0.44
   1  -7   0    0.88    0.39
  -1   7   0    1.03    0.43
  -1   7   0    1.09    0.54
  -1  -7   0    1.07    0.58
  -1  -7   0    1.01    0.54
   1  -7   0    0.76    0.51
   1   7   0    0.86    0.81
  -1   7   0    1.01    0.73
   1  -7   0    0.84    0.49
  -1  -7   0    0.37    0.41
  -1   7   0    0.19    0.30
   1   7   0    0.43    0.55
  -1   7   0    0.85    0.46
   1   8   0  554.14   36.46
  -1  -8   0  590.16   36.36
  -1   8   0  540.79   36.37
  -1  -8   0  538.72   36.47
  -1   8   0  576.68   36.47
   1  -8   0  569.37   36.47
  -1  -8   0  533.37   36.40
   1  -8   0  545.04   36.41
   1   8   0  696.32   36.65
  -1   8   0  611.98   36.59
   1  -8   0  575.97   36.40
  -1   8   0  433.02   36.28
  -1  -8   0  561.11   36.36
   1   8   0  591.69   36.43
  -1   8   0  596.71   36.39
   1   9   0    2.19    0.82
  -1   9   0    0.51    0.67
  -1  -9   0    0.41    0.58
  -1   9   0    1.80    0.85
  -1  -9   0    1.07    0.86
   1  -9   0    1.31    0.80
  -1  -9   0    1.18    0.72
   1  -9   0    0.12    0.73
   1   9   0    4.39    1.19
  -1   9   0    1.83    1.08
  -1  -9   0    0.59    0.62
   1  -9   0    2.08    0.74
  -1   9   0    0.28    0.37
   1   9   0    0.61    0.80
  -1   9   0    1.15    0.75
  -1 -10   0  331.80   18.73
   1  10   0  310.87   18.84
  -1  10   0  293.27   18.77
   1 -10   0  292.63   18.81
  -1 -10   0  293.84   18.81
   1  10   0  392.12   19.10
  -1  10   0  360.59   19.07
  -1  10   0  328.05   18.93
  -1 -10   0  297.98   18.86
   1 -10   0  307.83   18.85
   1 -10   0  315.35   18.79
  -1 -10   0  318.38   18.75
  -1  10   0  321.31   18.78
   1  10   0  331.55   18.83
  -1  11   0   12.44    1.53
  -1 -11   0   15.05    1.41
  -1 -11   0   15.85    1.61
  -1 -11   0   16.98    1.46
   1 -11   0   15.62    1.57
   1  11   0   15.28    1.57
   1  11   0   22.15    2.04
  -1  11   0   21.75    1.99
   1 -11   0   17.63    1.61
   1  11   0   14.89    1.78
  -1 -11   0   14.55    1.62
  -1  11   0   14.30    1.68
   1 -11   0   14.46    1.52
  -1  11   0   17.94    1.53
   1  11   0   17.31    1.64
  -1  12   0   90.72    6.14
   1  12   0   90.02    6.20
   1  12   0   88.31    6.15
  -1  12   0   88.79    6.18
  -1  12   0   82.04    6.31
   1  12   0   95.50    6.41
   1 -12   0   87.11    6.19
  -1 -12   0   84.28    6.22
  -1  12   0  110.98    6.52
   1  12   0  106.41    6.45
   1  12   0   80.37    6.28
   1 -12   0   81.51    6.19
  -1 -12   0   85.30    6.09
  -1 -12   0   81.29    6.18
   1 -12   0   81.59    6.12
  -1  13   0    2.75    1.30
   1 -13   0    3.04    1.15
  -1 -13   0    4.81    1.06
   1 -13   0    2.14    1.29
  -1 -13   0    1.24    1.24
   1  13   0    2.74    1.47
   1  13   0    4.82    1.14
  -1  13   0    3.97    1.69
   1  13   0    5.58    1.76
   1  13   0    2.66    1.60
   1 -13   0    3.40    1.26
  -1  13   0    2.32    1.53
  -1 -13   0    5.46    1.37
   1  13   0    2.19    0.52
   1 -13   0    2.99    1.14
   1  13   0    4.53    1.32
  -1  13   0    2.91    1.24
  -1  14   0   33.29    2.57
  -1 -14   0   25.64    2.39
   1 -14   0   25.95    2.44
   1  14   0   27.67    2.39
   1  14   0   26.56    2.80
   1 -14   0   29.08    2.71
   1 -14   0   29.85    2.61
  -1 -14   0   28.44    2.62
  -1  14   0   28.55    2.57
   1  14   0   31.94    2.66
   1 -14   0   29.14    2.45
  -1 -15   0   14.57    1.56
   1 -15   0   12.81    1.67
  -1  15   0    9.70    1.67
   1  15   0   13.88    1.51
   1  15   0   13.82    2.07
  -1  15   0   12.48    1.95
   1 -15   0   14.60    1.95
  -1 -15   0   16.93    1.96
  -1 -15   0    9.64    1.77
   1 -15   0   11.81    1.76
   1  15   0   15.67    1.96
  -1  15   0   10.94    1.78
   1 -15   0   11.56    1.59
  -1 -16   0    1.36    1.28
  -1 -16   0    1.31    1.18
   1 -16   0    1.61    1.31
  -1  16   0    0.14    1.69
   1  16   0    1.60    1.03
  -1  16   0    1.74    1.30
   1  16   0    0.44    1.68
  -1 -16   0    0.94    1.47
   1 -16   0    0.36    1.54
   1 -16   0    0.34    1.44
  -1 -16   0    0.48    1.46
   1 -16   0    0.51    1.24
  -1  16   0    3.59    1.54
   1  16   0    1.65    1.61
  -1 -17   0    4.99    1.77
   1 -17   0    2.36    1.62
  -1 -17   0    3.24    1.76
   1 -17   0    4.91    1.78
   1 -17   0    1.89    1.43
   1  17   0    8.35    1.85
  -1  17   0    3.08    1.74
   1  17   0    1.21    1.97
  -1  17   0    1.67    1.98
   1 -18   0    0.98    1.72
  -1 -18   0    3.10    1.87
  -1  18   0    3.55    1.85
  -1  18   0    0.16    2.10
   1  18   0   -0.15    2.05
   1 -19   0    1.79    1.90
  -1  19   0    1.99    1.92
   1   1  -1    0.20    0.07
  -1   1  -1    0.05    0.08
  -1  -1  -1    0.04    0.10
   1   1   1    0.56    0.13
  -1  -1  -1    0.17    0.11
   1   1   1    0.33    0.15
  -1  -1  -1    0.54    0.13
   1  -1   1    0.07    0.07
  -1   1  -1    0.53    0.11
  -1   1  -1    0.29    0.10
   1   1  -1    0.46    0.13
  -1   1   1    0.21    0.08
  -1   1   1    0.12    0.06
  -1  -1  -1    0.29    0.13
   1   1   1   -0.02    0.09
   1  -1  -1    0.27    0.07
  -1   1   1    0.01    0.05
   1  -1  -1    0.13    0.08
  -1   1   1    0.19    0.08
   1  -1  -1    0.04    0.06
  -1   2  -1  269.24   16.50
  -1   2  -1  226.76   16.50
  -1  -2   1  252.39   16.53
  -1  -2  -1  236.48   16.54
   1   2  -1  256.81   16.53
   1   2   1  263.52   16.61
  -1   2   1  241.33   16.50
  -1   2  -1  262.70   16.49
  -1  -2  -1  249.08   16.56
   1   2  -1  239.51   16.50
  -1   2   1  263.36   16.50
   1  -2  -1  256.42   16.51
  -1   2  -1  264.92   16.51
   1   2   1  313.58   16.59
  -1  -2  -1  248.44   16.57
   1   2  -1  293.49   16.55
   1   2   1  236.43   16.61
  -1   2   1  260.66   16.51
   1  -2   1  239.29   16.49
   1   2  -1  222.32   16.48
   1   2  -1  236.23   16.49
  -1   2  -1  232.06   16.49
   1   3  -1   49.60    3.39
   1   3   1   48.70    3.49
  -1   3   1   49.50    3.37
  -1   3  -1   46.88    3.34
  -1  -3   1   57.67    3.36
  -1   3  -1   45.69    3.37
   1  -3   1   47.86    3.37
   1   3   1   54.51    3.50
   1   3  -1   48.55    3.38
  -1   3  -1   49.56    3.37
  -1   3   1   52.51    3.39
   1   3   1   63.74    3.52
   1   3  -1   58.45    3.49
  -1   3   1   52.35    3.41
  -1   3  -1   49.66    3.40
   1  -3  -1   49.82    3.40
  -1  -3  -1   44.45    3.46
  -1  -3  -1   47.83    3.41
   1   3  -1   44.18    3.35
  -1  -3   1   51.24    3.42
  -1   3  -1   54.60    3.36
  -1   4  -1  536.95   36.64
   1   4  -1  500.65   36.70
  -1   4   1  552.56   36.67
   1  -4  -1  532.26   36.67
   1   4   1  551.22   36.78
  -1  -4   1  584.38   36.65
  -1  -4  -1  674.76   36.77
   1   4  -1  583.94   36.71
  -1   4   1  528.22   36.70
  -1   4  -1  537.64   36.68
  -1   4  -1  525.84   36.67
  -1  -4   1  568.24   36.66
   1  -4   1  572.96   36.69
  -1  -4  -1  475.96   36.76
  -1   4   1  575.70   36.73
   1   4   1  677.90   36.84
  -1   4  -1  519.28   36.72
   1   4  -1  651.02   36.84
   1  -4  -1  507.50   36.71
   1   4   1  594.46   36.72
  -1  -4  -1  501.53   36.71
  -1   5  -1   39.61    2.86
  -1  -5   1   44.28    2.87
   1  -5  -1   40.16    2.90
   1   5  -1   38.11    2.95
  -1   5   1   43.20    2.91
   1   5   1   39.67    3.02
  -1  -5  -1   47.92    2.99
  -1   5  -1   43.26    2.93
  -1  -5   1   45.04    2.97
  -1   5   1   43.58    2.96
   1  -5   1   41.95    2.92
  -1  -5   1   41.93    2.89
  -1   5   1   42.93    3.00
   1   5   1   45.93    3.09
   1  -5  -1   41.64    2.98
  -1  -5  -1   37.69    3.02
   1   5  -1   46.39    3.11
  -1   5  -1   39.66    3.00
   1   5   1   43.57    2.95
   1  -5   1   44.21    2.93
  -1  -5  -1   37.27    2.96
  -1   5   1   44.96    2.90
  -1   6   1  729.22   49.54
  -1   6  -1  705.01   49.50
   1   6   1  706.51   49.63
  -1  -6   1  756.99   49.50
   1   6  -1  691.31   49.57
  -1  -6  -1  795.93   49.58
   1  -6  -1  746.46   49.53
   1  -6   1  762.85   49.61
  -1   6   1  765.88   49.60
  -1   6  -1  731.96   49.57
  -1  -6   1  804.16   49.62
  -1  -6   1  736.71   49.52
   1  -6  -1  699.75   49.56
   1  -6   1  742.70   49.55
   1   6  -1  846.68   49.74
   1   6   1  863.54   49.73
  -1   6   1  747.38   49.65
  -1  -6  -1  677.35   49.65
  -1   6  -1  704.04   49.64
   1  -6  -1  678.60   49.61
   1   6   1  793.10   49.58
   1   6  -1  751.61   49.58
  -1   6  -1  773.12   49.55
  -1   6   1  793.52   49.53
   1  -6   1  754.78   49.55
  -1   7   1   28.61    2.03
   1   7   1   31.54    2.18
  -1   7  -1   24.06    1.96
   1   7  -1   28.97    2.09
  -1  -7  -1   28.99    2.06
  -1  -7   1   27.67    1.96
   1  -7  -1   27.93    2.01
  -1   7   1   28.15    2.11
  -1  -7  -1   26.99    2.12
  -1  -7   1   27.93    2.11
   1  -7   1   27.22    2.09
  -1   7  -1   27.68    2.07
   1  -7  -1   27.61    2.05
   1  -7   1   28.45    2.04
  -1  -7   1   26.20    1.99
  -1   7  -1   28.68    2.21
   1   7   1   35.96    2.33
  -1  -7  -1   28.47    2.19
   1   7  -1   31.56    2.31
  -1   7   1   31.26    2.23
   1  -7  -1   22.49    2.10
   1   7  -1   29.24    2.08
  -1   7   1   29.54    2.01
   1   7   1   27.44    2.07
  -1   7  -1   29.14    2.03
   1  -7   1   27.30    2.02
  -1   7  -1   24.35    1.96
   1   8  -1  409.41   28.63
  -1   8   1  417.10   28.60
  -1  -8  -1  443.31   28.61
   1   8   1  427.42   28.69
   1  -8  -1  430.99   28.58
  -1  -8   1  454.34   28.54
  -1   8  -1  407.38   28.55
  -1  -8  -1  395.57   28.67
  -1  -8   1  436.69   28.68
  -1   8   1  452.15   28.70
  -1   8  -1  421.87   28.65
   1  -8   1  425.54   28.65
  -1  -8   1  431.96   28.57
   1  -8  -1  402.47   28.61
   1  -8   1  433.92   28.62
  -1  -8  -1  393.13   28.62
   1   8   1  534.70   28.85
  -1   8  -1  451.56   28.78
   1   8  -1  506.21   28.85
  -1   8   1  477.90   28.80
  -1  -8  -1  400.39   28.73
  -1   8   1  454.24   28.59
   1   8  -1  442.45   28.64
   1   8   1  453.81   28.63
  -1   8  -1  433.15   28.60
  -1   8  -1  384.45   28.54
   1  -8   1  424.79   28.60
  -1  -8  -1  417.89   28.57
  -1   9   1   12.11    1.18
   1  -9  -1    9.58    1.09
  -1  -9   1   13.17    1.03
   1   9  -1   11.74    1.20
  -1   9  -1    9.65    1.08
   1   9   1   11.67    1.31
  -1  -9  -1   13.12    1.18
   1  -9  -1   11.25    1.32
  -1   9  -1   10.23    1.26
   1  -9   1   10.45    1.24
  -1  -9  -1   10.31    1.27
  -1   9   1   13.30    1.37
  -1  -9   1   11.21    1.26
  -1  -9   1   11.38    1.09
   1  -9   1    9.36    1.19
   1  -9  -1   10.40    1.17
  -1  -9  -1   14.04    1.23
  -1   9   1   13.68    1.52
  -1   9  -1   10.97    1.51
   1   9  -1   14.76    1.64
   1   9   1   17.22    1.61
   1   9  -1   11.90    1.25
  -1   9  -1   12.65    1.19
   1   9   1   11.37    1.22
  -1   9   1   12.30    1.17
  -1  -9  -1   12.28    1.11
  -1   9  -1    8.20    0.97
   1  -9  -1   11.96    1.18
   1  -9   1   10.92    1.16
  -1  10  -1  272.65   19.85
  -1 -10  -1  308.87   19.88
   1  10   1  308.00   19.99
   1  10  -1  280.15   19.90
  -1  10   1  285.38   19.91
   1 -10   1  299.04   19.92
  -1 -10   1  311.94   19.87
  -1 -10  -1  269.54   19.91
   1 -10  -1  278.58   19.91
  -1  10   1  356.01   20.16
  -1  10  -1  321.39   20.12
   1  10   1  396.76   20.20
   1  10  -1  354.45   20.17
  -1 -10  -1  276.61   19.96
   1 -10   1  289.60   19.93
   1  10  -1  295.50   20.04
  -1  10  -1  294.34   19.98
   1 -10  -1  290.96   19.96
  -1 -10   1  296.44   19.97
  -1  10   1  316.33   20.05
  -1  10  -1  304.54   19.89
   1  10  -1  305.35   19.93
   1  10   1  328.32   19.94
  -1  10   1  324.91   19.88
   1 -10  -1  291.37   19.90
  -1  10  -1  245.69   19.76
   1 -10   1  307.37   19.90
  -1 -10  -1  299.41   19.86
  -1  11  -1    3.19    0.93
  -1  11   1    4.03    1.07
  -1 -11  -1    5.03    0.95
   1 -11   1    4.21    1.00
  -1 -11   1    3.73    0.90
  -1 -11  -1    4.76    1.07
   1 -11  -1    4.27    1.03
   1  11   1    2.76    1.11
   1  11  -1    5.04    0.97
   1  11   1    5.15    1.20
  -1  11   1    4.29    1.45
  -1  11  -1    7.46    1.43
   1 -11   1    4.03    1.18
   1  11   1    4.83    1.38
   1  11  -1    5.75    1.46
   1  11   1    4.86    1.27
  -1 -11  -1    4.95    1.08
   1 -11  -1    4.36    1.07
  -1  11  -1    2.95    1.06
   1  11  -1    6.54    1.28
   1 -11   1    3.55    1.04
  -1 -11   1    2.79    1.04
  -1  11   1    5.48    1.27
  -1 -11  -1    3.10    0.86
  -1  11  -1    2.56    0.57
   1 -11   1    4.06    0.97
   1 -11  -1    4.36    0.98
  -1  11   1    5.33    1.00
   1  11   1    5.71    1.08
   1  11  -1    3.67    1.12
  -1  11  -1    4.52    0.99
   1 -12  -1   81.09    5.47
   1  12   1   57.76    5.19
  -1  12  -1   51.43    5.19
  -1 -12  -1   76.27    5.40
  -1  12   1   92.62    5.50
   1  12   1   92.97    5.57
   1  12  -1   85.69    5.55
  -1  12  -1   84.16    5.50
   1  12  -1   80.85    5.43
   1  12   1   92.88    5.57
  -1  12   1   86.27    5.58
  -1  12  -1   78.80    5.47
  -1 -12  -1   85.32    5.43
  -1  12  -1   76.66    5.64
  -1 -12   1   82.63    5.57
   1 -12  -1   79.04    5.54
   1  12   1   96.26    5.81
   1  12  -1   80.67    5.70
  -1  12   1   93.51    5.78
   1 -12   1   84.30    5.54
  -1 -12  -1   70.89    5.52
  -1 -12  -1   78.45    5.55
   1 -12  -1   76.92    5.54
   1 -12   1   84.80    5.54
   1 -12   1   92.51    5.52
  -1 -12   1   86.22    5.45
   1  12   1   80.34    5.67
   1  12  -1   81.51    5.63
   1 -12   1   93.41    5.44
   1  12   1  108.08    5.85
  -1  12   1  109.84    5.91
  -1  12  -1  101.21    5.88
  -1 -12   1   83.27    5.64
   1 -12   1   91.31    5.68
   1  12  -1  103.31    5.86
  -1  13   1    1.46    1.14
   1  13   1    3.02    1.31
  -1  13  -1    1.87    1.16
   1  13  -1    1.65    1.34
  -1  13   1    2.56    1.77
  -1  13  -1    2.36    1.70
   1  13  -1    4.08    1.67
   1 -13   1    2.05    1.46
   1  13   1    1.81    1.59
  -1 -13   1    2.39    1.38
  -1  13  -1    2.99    1.14
   1 -13  -1    2.23    1.10
  -1  13   1    1.91    1.30
   1 -13  -1    1.44    1.20
  -1  13   1    2.11    1.55
   1 -13   1    1.58    1.17
  -1 -13   1   -0.40    1.15
  -1  13  -1    0.90    1.41
  -1 -13  -1    2.75    1.29
   1  13  -1    0.13    1.46
   1  13   1    0.81    1.51
  -1 -13  -1    1.69    1.26
   1 -13   1    1.99    1.24
  -1 -13   1    2.88    1.05
   1 -13  -1    2.85    1.31
   1  13  -1    2.31    1.00
   1  13   1    3.12    1.51
   1  13   1    2.74    1.17
   1  13  -1    3.30    1.41
  -1 -13  -1    3.05    1.04
   1  13  -1    2.07    0.68
   1 -13  -1    2.65    1.09
   1 -13   1    1.87    1.12
   1 -13   1    0.97    0.93
   1  14  -1   37.84    3.05
  -1  14  -1   43.32    3.04
   1  14   1   42.68    3.11
  -1  14   1   38.51    2.98
   1 -14   1   39.74    3.17
  -1 -14   1   41.89    3.15
  -1  14   1   38.27    3.05
  -1  14  -1   37.22    2.93
  -1 -14  -1   37.45    3.06
   1 -14   1   35.87    3.01
   1 -14  -1   37.45    3.03
  -1 -14   1   33.02    3.03
  -1 -14  -1   33.72    2.81
   1 -14  -1   36.23    2.89
  -1 -14   1   35.66    2.84
   1 -14   1   41.92    2.94
   1  14   1   39.23    2.91
   1  14   1   37.99    3.27
   1  14  -1   36.71    2.76
   1  14  -1   37.53    3.15
   1  14  -1   25.77    2.51
   1 -14   1   41.29    2.85
   1 -14  -1   39.32    2.97
  -1 -15   1    2.41    1.50
   1 -15   1    3.33    1.56
   1 -15  -1    0.49    1.18
   1 -15  -1    0.64    1.38
  -1 -15   1    1.47    1.39
  -1 -15  -1   -0.23    1.41
   1 -15   1    0.95    1.28
  -1 -15  -1   -0.21    1.06
   1 -15   1    0.59    1.19
  -1 -15   1    0.15    1.14
   1  15   1    0.51    1.12
  -1  15  -1    0.99    1.19
  -1  15   1    1.35    1.60
   1  15  -1    1.13    0.96
   1  15  -1    1.60    1.64
   1  15   1    0.86    1.72
  -1  15   1    1.13    1.36
   1  15   1    2.22    1.46
  -1  15  -1    2.32    1.44
  -1  15   1    2.13    1.41
   1  15  -1    2.70    1.53
   1 -15   1    0.14    1.04
   1 -15  -1    0.28    1.29
   1 -16   1    5.81    1.67
   1 -16  -1    4.86    1.61
  -1 -16   1    4.48    1.55
  -1 -16  -1    2.41    1.41
   1 -16   1    5.56    1.57
   1 -16  -1    5.20    1.56
  -1 -16  -1    4.55    1.61
  -1 -16   1    5.11    1.63
   1 -16  -1    2.85    1.36
   1 -16   1    3.35    1.39
  -1 -16   1    5.60    1.30
  -1 -16  -1    1.79    1.19
  -1  16  -1    2.99    1.74
   1  16  -1    3.83    1.81
  -1  16   1    6.78    1.48
   1  16   1    7.18    1.92
  -1  16  -1    2.55    1.19
   1  16   1    6.65    1.25
  -1  16   1    3.08    1.75
   1 -16   1    4.61    1.19
  -1 -16   1    3.84    1.32
   1 -16  -1    3.33    1.36
  -1  16   1    4.40    1.56
   1  16  -1    3.22    1.72
   1  16   1    5.57    1.68
  -1  16  -1    5.25    1.55
  -1 -17   1   -0.12    1.63
   1 -17   1   -0.35    1.61
  -1 -17  -1    1.50    1.70
   1 -17  -1    0.12    1.67
   1 -17   1    0.97    1.42
   1 -17  -1    0.25    1.39
   1 -17  -1    2.21    1.74
  -1 -17   1    3.98    1.71
   1 -17   1    2.45    1.68
   1  17  -1    1.48    1.91
  -1  17  -1   -0.15    1.84
   1  17   1    3.73    2.05
  -1  17   1   -0.78    1.96
  -1  17   1    2.63    1.75
  -1  17  -1    0.90    1.71
   1  17  -1    2.51    1.86
   1  18  -1    5.41    1.97
  -1  18  -1    2.99    1.91
  -1  18   1    3.37    1.79
  -1  18   1    0.33    2.12
  -1  18  -1    0.16    2.05
   1  18   1    4.87    2.21
   1  18  -1    1.66    2.09
   1 -18   1    1.83    1.75
  -1 -18  -1    2.60    1.80
  -1 -18   1    3.19    1.77
   1 -18  -1   -0.12    1.74
  -1  19  -1    0.86    1.96
   1  19  -1    0.15    2.15
  -1 -19   1   -1.58    1.82
   1 -19   1   -0.13    1.84
  -1   0  -2    0.52    0.14
   1   0   2    0.15    0.13
   1   0  -2    0.02    0.08
   1   0  -2   -0.01    0.09
  -1   0   2    0.01    0.08
   1   0  -2    0.62    0.10
  -1   0   2    0.03    0.10
  -1   0  -2    0.02    0.08
   1   0  -2    0.27    0.09
  -1   0  -2    0.19    0.09
  -1   0  -2    0.23    0.11
   1   0   2    0.27    0.12
  -1   1  -2    3.37    0.28
   1  -1  -2    4.29    0.29
  -1  -1  -2    5.68    0.37
   1   1  -2    3.36    0.28
   1  -1   2    3.15    0.30
  -1   1  -2    3.69    0.31
   1   1  -2    3.56    0.28
   1   1   2    4.36    0.39
   1   1   2    4.56    0.44
  -1  -1  -2    4.40    0.43
  -1  -1  -2    4.68    0.39
   1   1   2    3.44    0.34
  -1   1  -2    3.36    0.33
  -1  -1   2    4.08    0.31
   1   1  -2    3.77    0.31
   1   1  -2    4.05    0.34
  -1   1   2    3.53    0.30
  -1   1  -2    3.68    0.28
   1  -1  -2    3.98    0.28
   1   1  -2    3.09    0.28
   1  -1  -2    3.72    0.30
  -1   1   2    3.54    0.31
   1  -1  -2    3.41    0.31
   1   2   2  107.46    8.44
  -1  -2   2  123.63    8.44
  -1   2  -2  143.46    8.44
   1   2  -2  141.27    8.45
   1   2   2  123.24    8.56
  -1   2   2  117.33    8.43
  -1   2  -2  132.55    8.41
   1   2  -2  126.96    8.40
   1   2   2  118.39    8.57
  -1  -2  -2  152.83    8.59
   1   2  -2  115.95    8.39
   1  -2  -2  135.97    8.42
   1   2  -2  150.62    8.45
  -1  -2  -2  124.19    8.48
  -1   2  -2  136.99    8.42
   1   2  -2  125.30    8.41
  -1   2  -2  124.38    8.42
   1  -2   2  116.09    8.41
   1   2  -2  124.26    8.41
  -1   2  -2  123.21    8.41
  -1   3   2   60.02    3.68
  -1   3  -2   51.65    3.72
   1   3  -2   55.73    3.75
  -1  -3  -2   51.72    3.75
  -1   3   2   54.21    3.73
   1   3   2   54.75    3.87
  -1   3  -2   55.71    3.70
   1   3  -2   55.05    3.71
   1  -3   2   59.73    3.72
   1   3   2   53.37    3.88
  -1  -3   2   53.97    3.68
  -1  -3  -2   50.90    3.79
   1   3  -2   68.50    3.83
   1  -3  -2   56.61    3.74
  -1   3  -2   54.74    3.74
  -1   3  -2   53.27    3.71
   1  -3   2   54.93    3.72
   1   3  -2   52.60    3.70
   1   3  -2   51.21    3.71
   1   4   2  399.83   27.82
  -1  -4  -2  421.01   27.83
  -1  -4   2  379.25   27.72
   1   4   2  374.73   27.90
   1   4  -2  438.07   27.78
  -1  -4  -2  552.03   27.94
  -1   4  -2  440.25   27.74
  -1   4   2  381.62   27.79
  -1   4  -2  458.85   27.79
  -1  -4   2  395.68   27.78
   1   4  -2  460.13   27.80
   1  -4   2  426.16   27.80
   1   4  -2  437.16   27.77
  -1   4  -2  439.70   27.79
  -1   4   2  413.46   27.75
   1   4   2  385.25   27.91
  -1   4   2  373.14   27.82
  -1   4  -2  453.86   27.84
  -1  -4  -2  423.59   27.88
   1  -4  -2  438.72   27.83
   1   4  -2  567.46   27.98
  -1   4  -2  447.60   27.79
  -1  -4   2  373.99   27.76
   1  -4   2  382.53   27.78
   1   4  -2  459.86   27.79
  -1  -5   2   23.68    1.54
   1   5   2   21.53    1.77
  -1   5   2   24.88    1.65
  -1  -5  -2   26.73    1.77
  -1   5  -2   21.44    1.55
   1  -5  -2   21.83    1.64
   1   5  -2   21.60    1.62
   1  -5  -2   21.84    1.69
  -1   5  -2   21.61    1.71
  -1  -5  -2   17.46    1.71
  -1   5   2   19.41    1.70
   1   5  -2   31.63    1.88
  -1  -5   2   25.29    1.64
  -1   5  -2   22.29    1.62
   1   5  -2   24.16    1.66
   1  -5   2   25.36    1.66
  -1   5   2   18.65    1.66
   1   5  -2   20.40    1.58
  -1  -5  -2   20.35    1.67
   1   5   2   22.70    1.78
   1  -5   2   20.59    1.63
  -1   5  -2   21.60    1.62
   1  -5   2   22.98    1.63
  -1  -5   2   21.83    1.60
   1   5   2   24.75    1.68
  -1   5   2   25.38    1.60
  -1  -6   2  485.76   33.09
  -1   6   2  486.44   33.13
   1  -6   2  488.62   33.10
  -1   6  -2  536.17   33.09
  -1   6  -2  525.31   33.18
  -1  -6  -2  481.24   33.19
   1  -6  -2  501.96   33.15
  -1   6   2  469.50   33.16
   1   6  -2  637.12   33.31
   1   6   2  519.37   33.22
   1  -6   2  459.54   33.06
   1  -6   2  469.68   33.07
  -1   6  -2  522.22   33.07
  -1  -6   2  462.92   33.04
  -1   6   2  501.53   33.04
   1   6   2  501.58   33.10
  -1  -6   2  477.85   32.99
   1   6  -2  497.15   33.07
  -1   6  -2  511.73   33.01
  -1  -6  -2  618.07   33.18
  -1   6   2  461.63   33.08
   1  -6  -2  538.44   33.09
   1   6   2  459.20   33.18
  -1  -7  -2   42.36    2.74
   1   7   2   38.91    2.81
  -1   7  -2   34.46    2.56
  -1   7   2   36.60    2.67
   1  -7  -2   39.03    2.66
   1   7  -2   29.64    2.63
  -1   7   2   41.64    2.76
   1  -7   2   36.03    2.68
  -1  -7   2   37.72    2.69
  -1   7  -2   33.49    2.65
   1  -7  -2   34.10    2.73
  -1   7   2   42.45    2.83
   1   7  -2   44.53    2.91
   1  -7   2   35.41    2.76
   1   7   2   47.58    2.92
  -1  -7  -2   35.86    2.78
  -1   7  -2   38.27    2.81
  -1   7  -2   37.82    2.66
   1  -7   2   35.86    2.64
  -1  -7   2   34.66    2.61
   1  -7   2   37.97    2.66
   1   7   2   41.05    2.70
   1   7  -2   36.66    2.69
  -1   7   2   40.12    2.62
   1   8  -2  374.05   22.60
  -1   8   2  282.62   22.58
  -1   8  -2  363.68   22.52
  -1  -8  -2  433.70   22.67
   1   8   2  286.75   22.66
   1  -8  -2  396.33   22.61
  -1   8   2  333.04   22.72
   1  -8  -2  349.46   22.68
   1   8   2  353.77   22.76
  -1   8  -2  410.76   22.80
   1  -8   2  290.13   22.66
  -1  -8  -2  369.01   22.74
   1   8  -2  446.94   22.87
  -1  -8  -2  372.86   22.70
   1  -8   2  294.04   22.59
  -1  -8   2  317.61   22.61
  -1   8   2  306.54   22.65
  -1   8  -2  370.87   22.63
  -1   8  -2  349.32   22.58
  -1   8  -2  399.02   22.61
   1  -8   2  286.80   22.55
  -1  -8   2  286.29   22.53
   1  -8   2  287.07   22.56
   1  -8  -2  362.59   22.63
   1   8   2  317.38   22.59
  -1   8   2  307.40   22.53
   1   8  -2  399.55   22.65
  -1  -9  -2    1.78    0.82
   1  -9  -2    0.70    0.69
  -1   9  -2    0.31    0.56
   1   9   2    0.94    0.97
  -1   9   2    0.72    0.80
  -1  -9  -2    0.64    0.95
   1   9   2    0.59    1.13
  -1   9   2    0.50    0.99
   1   9  -2    0.43    1.18
   1  -9   2    0.72    0.90
  -1  -9   2    2.90    0.96
   1  -9  -2    0.84    0.88
  -1   9  -2    1.44    1.06
  -1   9  -2    1.61    0.79
  -1  -9  -2   -0.16    0.86
  -1   9   2    1.87    1.00
  -1  -9   2    1.27    0.77
   1  -9   2    1.70    0.77
  -1   9  -2    1.07    0.61
   1  -9   2    1.12    0.69
   1   9  -2    1.28    0.70
   1   9   2    1.60    0.97
  -1  -9   2    0.70    0.64
   1  -9  -2    0.79    0.71
   1  -9   2    1.07    0.75
  -1   9  -2    0.27    0.76
   1   9   2    0.90    0.78
  -1   9   2    0.47    0.65
   1   9  -2    0.45    0.81
  -1  10  -2  308.54   18.64
  -1  10   2  263.40   18.58
   1  10  -2  307.06   18.68
   1  10   2  269.10   18.63
   1 -10  -2  315.63   18.64
  -1 -10  -2  332.59   18.68
   1  10   2  248.58   18.70
  -1  10  -2  271.85   18.56
   1  10  -2  298.51   18.61
  -1  10   2  235.17   18.63
  -1  10  -2  297.02   18.70
  -1 -10  -2  291.39   18.72
  -1 -10   2  259.27   18.66
   1 -10   2  247.47   18.63
   1 -10  -2  302.45   18.73
   1  10  -2  313.62   18.77
  -1  10   2  266.89   18.76
  -1  10  -2  255.89   18.55
  -1 -10  -2  294.36   18.60
   1  10   2  245.37   18.73
  -1  10   2  282.17   18.81
   1  10  -2  375.27   18.96
  -1 -10  -2  297.17   18.77
   1  10   2  322.22   18.85
  -1  10  -2  329.39   18.89
  -1 -10   2  253.74   18.71
   1 -10   2  244.76   18.71
   1 -10  -2  276.08   18.73
   1 -10   2  250.49   18.59
   1 -10  -2  288.12   18.67
   1 -10   2  244.38   18.61
  -1 -10  -2  287.88   18.68
  -1 -10   2  241.21   18.56
  -1  11  -2    1.00    0.81
  -1 -11  -2    2.21    0.93
   1 -11  -2    2.24    0.89
  -1  11   2    1.30    0.98
   1 -11  -2    2.18    1.06
   1  11   2    1.10    1.32
   1  11  -2    2.41    1.36
  -1 -11  -2    3.55    1.09
   1 -11   2    2.31    1.09
  -1 -11   2    0.30    1.10
  -1  11   2    0.83    1.28
  -1  11  -2    2.34    1.29
   1  11  -2    3.14    1.14
   1  11   2   -0.12    1.27
  -1  11   2    1.66    1.20
  -1 -11  -2    0.55    0.97
   1 -11  -2    1.67    1.05
  -1 -11   2    0.94    0.88
  -1  11  -2    1.75    0.99
   1 -11   2    1.42    0.89
  -1 -11  -2    1.38    0.79
   1 -11  -2    1.42    0.88
   1  11   2    0.88    0.30
  -1  11  -2    0.77    0.61
   1  11   2    1.19    1.08
   1  11   2    0.89    1.11
   1  11  -2    1.17    0.79
   1 -11   2    1.42    0.88
  -1 -11   2    0.84    0.79
   1 -11  -2    1.88    0.94
  -1 -11  -2    1.47    0.97
   1 -11   2    2.22    0.93
  -1  11  -2    2.87    0.91
   1  11  -2    2.20    1.03
  -1  11   2    2.00    0.86
   1  11   2    0.96    0.98
   1 -12  -2   96.97    5.96
  -1 -12  -2   96.39    5.95
  -1 -12   2   72.18    5.74
   1 -12   2   71.06    5.79
   1 -12   2   66.07    5.81
   1  12   2   65.44    5.93
   1  12  -2   96.94    5.75
  -1  12  -2  107.33    5.90
  -1  12   2   71.84    5.76
   1  12   2   74.20    5.82
   1  12  -2  102.57    5.95
  -1 -12  -2  106.38    5.88
  -1  12  -2   97.16    5.82
  -1  12   2   69.58    5.87
   1  12   2   74.51    5.87
  -1  12  -2   92.31    5.99
   1 -12  -2   95.99    5.94
   1 -12   2   61.16    5.78
  -1 -12  -2   90.44    5.95
   1  12   2   81.22    6.05
  -1 -12   2   68.27    5.83
   1  12  -2   97.72    6.06
  -1  12   2   75.90    6.03
   1 -12   2   71.99    5.67
   1 -12  -2   90.94    5.82
  -1  12  -2   74.36    5.63
  -1 -12  -2   91.73    5.78
   1 -12   2   69.38    5.92
  -1 -12   2   69.29    5.90
  -1 -12  -2   94.77    6.01
   1  12  -2  120.58    6.28
  -1  12   2   81.66    6.05
  -1  12  -2  117.31    6.28
   1  12   2   82.79    6.02
   1  13  -2    5.54    0.94
  -1 -13  -2    6.17    1.12
   1 -13  -2    8.19    1.27
  -1  13  -2    4.48    0.76
  -1  13   2    8.51    1.82
  -1 -13   2    5.52    1.47
   1 -13   2   10.61    1.62
  -1  13  -2   11.12    1.90
   1  13  -2   10.20    1.88
   1  13   2    6.37    1.64
  -1  13  -2    7.55    1.25
   1 -13  -2    7.03    1.39
  -1 -13  -2    6.53    1.25
  -1  13   2    7.40    1.52
  -1 -13  -2    6.36    1.47
  -1  13   2    7.79    1.72
   1 -13   2    5.50    1.31
  -1 -13   2    5.36    1.33
   1  13  -2    8.29    1.66
   1 -13  -2    6.19    1.36
   1  13   2    7.47    1.79
  -1  13  -2    6.07    1.46
  -1  13   2    6.07    1.26
  -1  13  -2    5.36    1.39
   1  13  -2    6.19    1.47
   1  13   2    7.66    1.45
   1  13  -2    5.22    1.53
   1  13   2    5.71    1.67
   1  13   2    7.00    1.40
   1  13  -2    6.59    1.03
   1 -13   2    7.86    1.04
   1 -13   2    8.14    1.28
  -1 -13   2    6.84    1.16
   1 -13   2    5.76    1.36
   1 -13  -2    5.86    1.43
  -1 -13  -2    6.40    1.46
   1  14  -2   47.55    3.54
   1 -14  -2   51.75    3.78
  -1 -14   2   45.25    3.93
   1 -14   2   50.71    4.00
  -1  14  -2   55.40    3.78
  -1  14   2   48.03    3.93
  -1 -14  -2   51.28    3.91
   1 -14  -2   53.42    3.92
  -1 -14   2   47.72    3.88
   1 -14   2   39.88    3.82
   1  14   2   55.43    3.90
   1  14  -2   55.80    3.96
  -1  14  -2   58.54    3.91
  -1  14   2   48.10    3.82
   1  14   2   46.12    4.11
   1  14   2   54.49    3.85
   1  14  -2   54.19    4.02
   1  14  -2   52.69    3.60
  -1  14   2   43.68    4.01
   1 -14  -2   58.12    3.92
   1 -14   2   48.12    3.62
  -1 -14   2   44.09    3.72
   1 -14   2   48.57    3.78
  -1 -14  -2   48.18    3.70
   1 -15   2    3.20    1.57
  -1 -15   2    4.74    1.60
   1 -15   2    2.13    1.31
  -1 -15   2    2.69    1.19
   1  15   2    6.01    1.84
  -1  15   2    3.95    1.70
   1  15  -2    4.05    0.90
   1  15   2    4.04    1.30
  -1  15  -2    3.22    1.17
  -1  15   2    4.10    1.52
   1  15  -2    4.64    1.62
  -1 -15  -2    3.54    1.52
   1 -15   2    3.54    1.39
  -1 -15   2    4.46    1.41
   1 -15  -2    3.46    1.42
  -1  15   2    4.62    1.44
  -1  15  -2    3.28    1.48
   1  15  -2    3.66    1.53
   1 -15  -2    3.69    1.35
   1 -15   2    2.95    1.01
  -1 -15  -2    3.42    1.20
   1 -15  -2    2.03    1.27
   1 -16  -2    4.24    1.38
  -1  16   2    5.86    1.59
   1  16  -2    7.51    1.80
  -1  16  -2    6.35    1.65
   1 -16   2    7.59    1.75
  -1 -16   2    6.50    1.66
  -1 -16  -2    6.35    1.48
  -1 -16  -2    5.75    1.60
   1 -16   2    5.95    1.52
  -1 -16   2    3.38    1.55
   1 -16  -2    6.02    1.64
  -1  16   2    3.04    1.98
  -1  16  -2    3.66    1.74
   1  16  -2    6.32    1.80
   1  16   2    6.12    2.02
   1  16   2    4.45    1.30
  -1  16   2    5.40    1.59
   1 -16  -2    5.60    1.54
   1 -16   2    3.96    1.10
  -1 -16   2    3.67    1.20
   1 -16   2    5.64    1.42
  -1 -16  -2    5.90    1.26
  -1 -16   2    3.75    1.33
  -1  17   2    2.30    1.62
   1  17  -2    4.24    2.01
  -1  17  -2    4.06    1.78
   1 -17   2    1.97    1.45
  -1 -17   2    2.19    1.16
   1 -17   2    4.87    1.70
   1 -17  -2    2.15    1.75
  -1 -17   2    1.71    1.65
  -1 -17  -2    2.13    1.69
  -1 -17  -2    3.34    1.55
   1 -17   2    1.59    1.78
  -1 -17   2    4.36    1.71
   1 -17  -2    1.35    1.39
  -1  17  -2    0.85    1.87
  -1  17   2    3.07    2.02
   1  17   2    6.32    2.10
   1  17  -2    2.59    2.01
  -1  18  -2    2.47    1.94
   1  18  -2    5.28    2.08
  -1  18  -2    3.78    2.10
  -1  18   2    0.17    2.09
   1  18   2    2.08    2.18
   1  18  -2    3.96    2.04
   1 -18   2   -1.08    1.74
   1 -18  -2    1.00    1.82
  -1 -18  -2    2.09    1.89
  -1 -18   2    1.27    1.74
  -1  19  -2    2.71    1.97
  -1 -19   2    3.41    1.86
   1 -19   2    0.99    1.79
   1  19  -2    2.93    2.15
  -1  19  -2    0.79    2.17
  -1   0  -3    0.07    0.09
   1   0  -3    0.35    0.14
  -1   0  -3    0.08    0.13
  -1   0   3    0.06    0.13
   1   0  -3    0.14    0.13
   1   0  -3    0.22    0.13
   1   0  -3    0.16    0.15
  -1   0  -3    0.29    0.22
  -1   0  -3    0.01    0.14
   1   0   3    0.32    0.20
  -1   0  -3    0.04    0.18
   1   0  -3    0.17    0.13
   1  -1  -3    3.00    0.24
  -1   1  -3    2.77    0.23
  -1  -1  -3    2.47    0.29
   1   1  -3    2.66    0.23
  -1   1  -3    2.86    0.30
   1   1   3    2.45    0.32
   1   1  -3    2.27    0.28
  -1  -1   3    2.68    0.26
   1   1  -3    2.44    0.25
  -1   1  -3    2.52    0.24
  -1   1   3    2.55    0.26
  -1   1  -3    2.46    0.21
   1   1  -3    2.09    0.22
   1  -1  -3    3.04    0.27
   1   1   3    2.51    0.45
  -1  -1  -3    3.48    0.36
  -1   1  -3    2.17    0.25
  -1  -1  -3    3.13    0.49
  -1   1   3    2.12    0.29
   1  -1  -3    3.06    0.30
   1   1  -3    2.62    0.23
  -1   2  -3   34.21    2.10
   1   2  -3   30.46    2.10
   1   2   3   32.90    2.11
   1   2  -3   27.93    2.03
   1   2   3   34.81    2.31
   1  -2  -3   33.81    2.11
  -1  -2  -3   33.46    2.27
  -1   2   3   33.41    2.11
  -1   2  -3   30.59    2.04
   1   2  -3   27.98    2.04
   1   2   3   36.53    2.31
  -1  -2  -3   36.64    2.27
  -1   2  -3   29.86    2.05
  -1  -2  -3   26.10    2.11
   1   2  -3   32.66    2.08
   1  -2  -3   32.56    2.07
  -1   2  -3   27.84    2.07
   1   2  -3   27.35    2.05
  -1   3  -3   36.77    2.59
  -1   3  -3   35.72    2.58
   1  -3   3   39.70    2.59
   1   3  -3   37.90    2.58
   1   3  -3   34.48    2.57
   1   3  -3   34.23    2.54
   1   3   3   36.70    2.80
   1  -3  -3   39.80    2.55
   1   3  -3   38.38    2.63
   1   3   3   36.65    2.61
  -1  -3  -3   36.67    2.61
  -1   3   3   42.33    2.55
  -1   3   3   38.47    2.63
   1   3   3   40.24    2.80
  -1   3  -3   37.79    2.57
   1   3  -3   36.95    2.56
   1  -3   3   38.88    2.55
  -1  -3   3   36.17    2.56
   1  -3  -3   39.29    2.60
   1   3  -3   46.07    2.69
  -1   3  -3   37.19    2.60
  -1  -3  -3   37.23    2.66
   1  -3   3   38.77    2.63
  -1  -3   3   37.97    2.54
   1   4  -3  120.51    8.82
   1  -4  -3  125.22    8.74
  -1   4  -3  111.34    8.78
   1   4   3  155.78    8.83
  -1  -4  -3  101.90    8.80
  -1   4   3  163.92    8.77
   1   4   3  160.32    9.02
  -1   4   3  157.02    8.86
  -1   4  -3  119.21    8.77
  -1  -4   3  158.06    8.79
   1   4  -3  111.22    8.77
   1  -4   3  163.08    8.78
   1   4   3  140.33    9.00
  -1  -4   3  153.70    8.75
  -1  -4  -3  110.63    8.85
   1  -4   3  150.56    8.88
   1   4  -3  139.78    8.92
   1  -4  -3  110.81    8.81
  -1   4  -3  111.76    8.82
   1   4  -3  113.73    8.77
   1   4  -3  110.51    8.77
   1  -4   3  165.78    8.81
  -1   4  -3  109.67    8.77
  -1  -5  -3    0.40    0.37
  -1   5   3    0.37    0.30
  -1  -5  -3    1.34    0.68
  -1   5  -3    1.12    0.21
   1  -5  -3    0.73    0.44
  -1   5   3    0.79    0.43
   1   5   3    1.50    0.59
   1  -5   3    1.48    0.49
  -1   5  -3    1.01    0.46
  -1  -5  -3    0.66    0.48
  -1  -5   3    1.13    0.50
   1  -5  -3    0.18    0.40
   1   5  -3    0.87    0.65
   1   5  -3    1.25    0.38
  -1  -5   3    1.08    0.32
  -1   5  -3    1.05    0.35
   1  -5   3    1.00    0.32
   1   5   3    1.24    0.62
  -1  -5   3    0.58    0.22
   1  -5   3    1.24    0.40
   1   5  -3    0.89    0.35
  -1  -5   3    0.98    0.33
   1  -5   3    0.65    0.37
  -1   5  -3    0.41    0.36
   1   5   3    1.69    0.35
   1   5  -3    0.43    0.30
  -1   5  -3    0.54    0.35
  -1   6   3  162.36    8.71
   1   6   3  161.62    8.79
  -1  -6  -3  146.04    8.86
   1  -6  -3  119.47    8.75
  -1   6   3  139.45    8.78
   1   6   3  151.29    8.92
   1   6  -3  111.54    8.67
  -1   6  -3  114.19    8.63
  -1   6  -3  116.62    8.70
   1  -6   3  165.61    8.75
  -1  -6   3  153.48    8.74
   1   6  -3  127.33    8.74
  -1  -6   3  133.53    8.71
   1   6  -3  115.80    8.70
   1  -6   3  149.37    8.75
   1  -6   3  148.58    8.74
  -1   6  -3  116.50    8.70
   1   6   3  152.82    8.94
   1  -6   3  142.54    8.85
  -1  -6  -3  115.68    8.81
  -1   6  -3  117.45    8.80
   1  -6  -3  114.04    8.77
  -1  -6   3  152.36    8.87
   1   6  -3  137.59    8.92
  -1   6  -3  116.04    8.70
   1   6   3  151.02    8.71
   1   6  -3  112.98    8.68
  -1  -6  -3  106.04    8.73
   1   7   3   28.91    1.97
  -1   7   3   26.81    1.87
   1  -7  -3   25.87    1.96
  -1   7  -3   24.23    1.79
   1   7  -3   20.52    1.84
  -1  -7  -3   29.58    2.08
  -1   7   3   26.31    1.97
   1   7   3   26.18    2.11
  -1   7  -3   25.73    1.91
   1  -7   3   29.12    1.94
  -1  -7   3   29.09    1.92
  -1   7  -3   22.69    1.89
  -1  -7   3   28.40    1.89
   1  -7   3   26.74    1.93
   1  -7   3   26.17    1.90
   1   7   3   26.55    2.13
  -1  -7   3   25.60    2.05
  -1   7  -3   26.52    2.08
   1  -7   3   22.49    2.02
  -1  -7  -3   24.58    2.04
   1  -7  -3   24.18    1.99
   1   7  -3   30.47    2.22
  -1   7  -3   25.64    1.93
   1   7   3   24.86    1.83
   1   8   3  184.66    9.90
  -1   8   3  184.99    9.83
   1   8  -3  127.80    9.85
  -1   8   3  166.84    9.92
   1  -8  -3  124.34    9.83
   1   8  -3  108.23    9.75
   1   8   3  175.95   10.04
  -1  -8  -3  134.97    9.89
  -1   8  -3  118.28    9.72
  -1   8  -3  118.57    9.81
   1  -8   3  191.06    9.90
  -1  -8   3  184.39    9.89
   1  -8   3  180.35    9.88
   1  -8   3  180.97    9.86
  -1  -8   3  175.86    9.83
   1   8   3  165.24   10.05
  -1  -8   3  164.47    9.99
   1  -8  -3  121.19    9.88
  -1  -8  -3  116.07    9.90
   1   8  -3  138.76   10.02
   1  -8   3  163.31   10.00
  -1   8  -3  129.95    9.96
  -1   8  -3  122.58    9.83
   1   8   3  158.68    9.74
  -1   8  -3  125.32    9.81
  -1   9  -3    0.23    0.51
   1  -9  -3    0.63    0.80
   1   9   3    0.74    0.98
  -1  -9  -3    1.07    0.87
  -1   9   3    0.44    0.80
  -1  -9  -3    0.27    0.90
  -1   9   3    1.57    1.08
   1   9  -3    2.39    1.18
   1  -9  -3    0.17    0.86
   1  -9   3    0.83    0.89
  -1   9  -3    1.75    1.06
  -1  -9   3    0.80    0.98
  -1  -9   3    0.99    0.69
   1  -9   3    0.68    0.67
  -1   9   3    0.94    0.93
  -1   9  -3    0.81    0.71
  -1  -9  -3    0.67    0.88
   1   9  -3    0.22    0.77
   1  -9   3    1.18    0.75
  -1  -9   3    0.19    0.62
   1  -9   3   -0.05    0.71
   1   9  -3    0.63    0.59
   1   9   3   -0.61    0.93
   1   9   3    0.45    0.37
  -1   9  -3    0.55    0.69
   1   9   3    1.60    0.82
  -1   9   3    0.50    0.66
   1   9  -3    0.60    0.85
  -1   9  -3    0.23    0.77
   1  10  -3   92.87    6.59
  -1  10   3  116.99    6.55
   1  10   3  122.33    6.63
  -1  10  -3   92.98    6.55
  -1 -10  -3  100.89    6.62
  -1  10   3  104.63    6.67
  -1  10  -3   82.37    6.43
   1 -10  -3   97.73    6.58
   1  10   3  111.32    6.75
   1  10  -3   83.68    6.44
  -1  10  -3   83.44    6.55
   1  10  -3   81.93    6.59
  -1 -10  -3   92.40    6.64
   1 -10   3  116.05    6.62
  -1  10   3  121.81    6.84
  -1 -10   3  115.59    6.63
   1 -10  -3   84.77    6.59
   1 -10   3  111.82    6.58
   1 -10   3  112.82    6.60
  -1 -10   3  112.22    6.54
   1  10   3  103.60    6.78
  -1  10  -3   92.56    6.77
  -1  10   3  133.59    6.89
   1 -10  -3   83.39    6.62
   1  10  -3  106.50    6.84
   1 -10   3  112.12    6.77
  -1 -10  -3   88.86    6.66
  -1 -10   3  112.94    6.74
   1  10   3   71.14    6.34
  -1  10  -3   73.32    6.50
   1  11  -3    5.34    1.14
  -1  11  -3    4.78    1.05
   1  11   3    4.77    1.06
  -1  11   3    4.25    0.95
  -1  11   3    4.43    1.18
   1 -11  -3    5.67    1.04
  -1 -11  -3    5.41    1.10
  -1  11  -3    1.98    0.81
   1 -11   3    3.52    1.19
  -1 -11   3    3.78    1.15
   1  11   3    1.84    1.31
  -1 -11  -3    3.88    1.22
  -1  11  -3    4.08    1.34
   1  11  -3    3.91    1.41
  -1  11   3    4.90    1.41
   1 -11  -3    2.17    1.10
  -1 -11   3    4.72    1.01
  -1  11  -3    3.37    1.03
   1  11  -3    4.48    1.07
   1 -11  -3    3.86    1.14
  -1 -11  -3    3.97    1.15
   1 -11   3    4.12    0.98
  -1  11   3    3.57    1.28
   1 -11  -3    2.68    0.98
   1 -11   3    3.20    1.01
   1 -11   3    1.91    0.93
  -1 -11   3    3.58    0.89
  -1 -11  -3    4.07    1.02
   1  11   3    4.84    1.31
   1  11  -3    3.90    0.73
   1  11   3    3.14    1.14
  -1  11  -3    2.72    0.79
  -1 -11  -3    4.38    0.88
   1 -11   3    3.52    0.65
   1  12  -3   40.22    3.26
  -1  12  -3   36.35    3.22
   1  12   3   59.23    3.34
  -1 -12   3   50.32    3.11
   1 -12   3   41.70    3.10
  -1 -12  -3   28.99    2.97
   1 -12  -3   29.63    3.00
  -1 -12  -3   27.31    2.75
  -1  12  -3   26.60    2.71
   1 -12  -3   30.51    2.84
  -1  12   3   47.80    2.92
   1  12  -3   30.14    2.94
  -1  12  -3   35.28    2.92
   1  12   3   42.40    2.96
   1 -12  -3   34.56    2.90
  -1  12  -3   30.87    2.77
  -1  12   3   43.68    3.11
  -1 -12  -3   34.53    2.92
   1  12   3   47.92    3.09
  -1  12  -3   33.54    2.96
   1 -12  -3   29.44    2.94
   1 -12   3   41.64    2.94
  -1 -12   3   44.18    2.88
   1 -12   3   50.57    3.01
  -1 -12  -3   30.12    2.93
   1  12  -3   28.72    2.66
   1  12   3   45.25    3.25
  -1  12   3   51.75    3.36
   1  12  -3   29.52    2.99
   1 -12   3   43.77    2.96
  -1 -12  -3   31.82    2.98
  -1 -12   3   45.02    3.00
   1 -12  -3   32.34    2.96
   1  12   3   55.14    3.40
   1 -12   3   44.04    2.69
  -1  12   3   57.80    3.38
   1  13  -3    1.07    0.90
   1 -13  -3    1.51    1.10
  -1 -13  -3    0.91    0.95
  -1  13  -3    0.23    0.70
  -1 -13  -3    3.02    1.39
   1  13   3   -0.46    1.44
  -1  13   3    1.71    1.69
  -1 -13   3    2.17    1.37
   1  13  -3    1.07    1.72
  -1  13  -3    1.84    1.65
   1 -13   3    2.92    1.37
   1 -13  -3    1.90    1.37
   1 -13  -3   -0.10    1.22
  -1 -13  -3    1.11    1.17
  -1  13  -3    0.32    0.98
  -1  13   3    1.43    1.40
  -1  13   3    1.17    1.59
   1  13  -3    1.96    1.38
   1 -13  -3    2.76    1.28
  -1 -13   3    2.22    1.23
  -1  13  -3   -0.46    1.26
   1  13   3    0.95    1.60
   1 -13   3    2.07    1.13
  -1 -13  -3   -0.10    1.29
   1  13  -3    1.73    1.34
  -1  13   3    2.03    1.11
  -1  13  -3    1.98    1.30
   1  13   3    1.44    1.31
   1  13  -3    0.70    0.74
  -1  13   3    3.38    1.47
   1  13   3   -0.13    1.47
   1  13  -3    1.04    1.27
   1 -13   3    1.88    0.74
  -1 -13  -3    1.66    1.29
   1 -13   3    1.05    1.12
   1 -13   3    1.65    1.27
   1 -13  -3    0.89    1.20
  -1 -13   3    2.29    1.04
  -1  14  -3   15.12    1.69
  -1 -14  -3   17.00    1.95
   1 -14  -3   20.16    2.07
   1  14  -3   15.29    1.81
  -1  14  -3   26.05    2.27
  -1  14   3   26.89    2.20
   1  14  -3   24.65    2.36
  -1 -14  -3   22.95    2.31
   1 -14  -3   21.08    2.33
  -1 -14   3   25.62    2.37
   1 -14   3   27.87    2.41
  -1  14   3   24.96    2.39
  -1 -14  -3   20.70    2.15
  -1  14  -3   20.99    1.94
   1 -14   3   24.18    2.19
  -1 -14   3   25.48    2.25
   1 -14  -3   19.98    2.21
  -1 -14  -3   23.61    2.29
   1  14  -3   20.15    2.32
   1  14  -3   18.82    1.72
   1  14   3   34.29    2.33
  -1  14   3   31.36    2.60
   1  14   3   23.22    2.52
  -1 -14   3   24.70    2.06
   1 -14   3   26.22    2.15
   1 -14  -3   24.30    2.26
   1 -14   3   24.26    1.80
   1  15  -3    1.81    0.80
   1 -15  -3    1.62    1.28
  -1 -15  -3    2.08    1.14
  -1  15   3    3.13    1.40
  -1  15  -3    4.00    1.52
   1  15  -3    4.31    1.64
  -1 -15   3    3.70    1.54
   1 -15   3    4.59    1.59
  -1 -15  -3    3.75    1.50
  -1 -15   3    2.51    1.05
   1 -15  -3    1.64    1.42
  -1 -15  -3    2.41    1.52
  -1 -15   3    3.71    1.41
   1 -15   3    3.60    1.36
  -1  15   3    3.30    1.63
   1  15   3    4.05    1.78
  -1  15   3    5.57    1.86
   1  15   3    1.94    1.32
  -1  15  -3    2.53    1.03
   1  15  -3    3.12    1.55
  -1 -15   3    2.74    0.94
   1 -15   3    1.79    0.85
   1 -15  -3    2.34    1.42
  -1 -15   3    2.00    1.24
   1 -15   3    2.11    1.29
   1  16  -3    5.26    1.80
  -1  16   3    3.01    1.45
  -1  16  -3    2.87    1.58
   1 -16   3    2.53    1.38
  -1 -16   3    0.63    1.29
  -1 -16   3    0.80    0.97
   1 -16   3    3.13    0.90
   1  16   3    4.35    1.37
   1  16  -3    0.53    1.68
  -1  16   3    3.93    1.99
   1  16   3    3.13    1.88
  -1  16   3    5.42    1.57
  -1  16  -3    1.51    1.66
   1 -16   3    3.38    1.60
  -1 -16  -3    3.36    1.60
  -1 -16   3    4.41    1.66
   1 -16  -3    2.75    1.52
   1 -16   3    2.05    1.42
  -1 -16   3    3.91    1.51
  -1 -16  -3    4.33    1.62
   1 -16  -3    3.40    1.36
  -1 -16  -3    2.05    1.23
   1 -16  -3    3.10    1.53
   1 -16   3    2.29    0.89
  -1 -16   3    1.73    1.05
   1  17  -3    2.34    1.94
  -1  17  -3    1.66    1.78
   1 -17   3   -0.83    1.50
  -1 -17   3    1.73    1.03
   1 -17  -3    0.72    1.64
   1 -17   3   -0.11    1.45
  -1 -17   3    0.24    1.56
  -1 -17  -3    2.13    1.68
   1 -17  -3    0.23    1.58
  -1 -17  -3    0.51    1.49
   1 -17   3    1.10    1.70
  -1 -17   3    3.05    1.66
   1 -17  -3    0.67    1.39
  -1  17   3    0.29    1.62
  -1  17  -3   -1.10    1.80
  -1  17   3    0.33    2.03
   1  17   3    2.85    1.39
   1  17   3    1.12    2.13
   1  17  -3    2.92    1.93
  -1  18  -3    1.28    2.00
   1  18  -3    6.05    2.06
  -1 -18  -3    2.87    1.91
   1 -18   3    2.48    1.69
  -1 -18   3    2.63    1.77
   1 -18  -3    4.26    1.90
   1  18  -3    1.85    1.94
  -1  18  -3   -0.29    1.97
   1  18   3    4.37    2.16
  -1 -19   3    0.26    1.74
   1 -19   3    1.83    1.75
  -1  19  -3    0.31    2.11
  -1   0  -4    0.34    0.22
   1   0  -4    0.14    0.16
  -1   0  -4    0.13    0.13
  -1   0  -4    0.16    0.17
   1   0  -4    0.08    0.15
   1   0  -4    0.49    0.18
  -1   0   4    0.05    0.18
   1   0  -4   -0.02    0.22
  -1   0  -4    0.70    0.39
  -1   0  -4    0.23    0.18
   1   0  -4    0.32    0.17
   1  -1  -4    6.40    0.49
  -1   1  -4    7.08    0.50
   1   1   4    6.47    0.51
  -1  -1  -4    6.92    0.53
   1   1  -4    6.76    0.49
  -1   1  -4    6.79    0.56
   1   1   4    6.34    0.76
  -1  -1  -4    8.06    0.64
   1   1  -4    7.45    0.52
  -1  -1   4    6.43    0.46
  -1   1  -4    7.71    0.57
   1   1   4    6.38    0.58
   1   1  -4    7.06    0.54
   1   1  -4    6.37    0.52
  -1   1  -4    5.87    0.51
   1   1   4    5.81    0.53
  -1   1   4    6.20    0.52
   1   1  -4    5.62    0.52
  -1   1  -4    6.62    0.47
   1  -1   4    6.28    0.46
  -1   1   4    6.15    0.48
   1  -1  -4    7.66    0.60
   1   1  -4    6.72    0.52
  -1  -1  -4    6.53    0.80
   1  -1  -4    6.45    0.53
   1   1  -4    6.29    0.49
  -1   2  -4    5.94    0.38
   1   2  -4    7.93    0.43
  -1   2  -4    6.10    0.38
   1  -2  -4    5.69    0.41
   1  -2   4    3.56    0.41
  -1  -2  -4    5.49    0.48
   1   2  -4    5.76    0.41
  -1   2  -4    4.80    0.44
   1   2  -4    5.90    0.38
   1   2   4    5.41    0.75
  -1   2  -4    5.98    0.40
  -1  -2  -4    5.53    0.71
  -1  -2   4    2.53    0.46
   1   2  -4    6.87    0.48
   1   2   4    3.07    0.45
   1   2  -4    5.71    0.44
  -1   2  -4    5.26    0.36
   1   2  -4    5.13    0.36
  -1   2  -4    6.61    0.34
   1  -2  -4    6.77    0.54
  -1   2   4    3.01    0.47
   1   2  -4    5.56    0.36
  -1  -2  -4    4.31    0.73
   1  -3  -4   26.84    1.63
  -1  -3  -4   24.45    1.69
   1   3  -4   25.13    1.71
   1   3   4   21.15    1.68
  -1  -3   4   22.87    1.60
  -1   3   4   24.66    1.73
   1   3   4   20.34    1.87
  -1   3  -4   24.03    1.62
   1  -3   4   21.71    1.59
   1  -3   4   25.59    1.62
  -1   3  -4   23.00    1.60
   1   3  -4   24.40    1.62
   1   3   4   24.92    1.96
   1   3  -4   23.22    1.60
  -1  -3   4   23.19    1.61
  -1  -3  -4   23.32    1.73
  -1   3  -4   24.42    1.66
   1   3  -4   30.74    1.75
   1  -3   4   23.83    1.70
   1  -3  -4   23.54    1.66
  -1   3  -4   22.92    1.65
   1   3  -4   21.98    1.64
  -1   3  -4   22.84    1.66
   1   3  -4   22.90    1.64
   1   4  -4   67.93    3.10
   1   4  -4   68.79    3.10
  -1   4  -4   68.46    3.13
  -1   4  -4   65.33    3.11
   1   4  -4   71.58    3.19
   1  -4  -4   65.80    3.05
  -1  -4  -4   63.15    3.13
  -1   4  -4   70.98    3.08
   1   4  -4   69.53    3.07
   1   4  -4   85.55    3.34
   1  -4  -4   65.82    3.15
  -1  -4  -4   63.26    3.22
  -1   4  -4   68.06    3.17
   1   5  -4   16.70    1.24
  -1   5  -4   14.81    1.16
   1   5   4   12.54    1.13
  -1   5   4   15.53    1.10
  -1  -5  -4   14.66    1.16
  -1  -5  -4   23.11    1.49
  -1   5   4   13.77    1.23
   1   5   4   14.70    1.39
  -1   5  -4   16.01    1.13
   1   5  -4   16.60    1.13
   1  -5   4   14.42    1.08
  -1  -5   4   15.38    1.11
   1   5   4   12.42    1.38
  -1  -5   4   13.56    1.04
  -1   5  -4   14.19    1.23
   1   5  -4   22.21    1.45
  -1  -5  -4   17.22    1.28
   1  -5   4   12.87    1.24
  -1  -5   4   15.78    1.27
   1  -5  -4   15.09    1.20
   1  -5   4   13.32    1.15
   1   5  -4   14.02    1.13
  -1   5  -4   15.18    1.15
   1   5  -4   17.08    1.16
   1  -5   4   13.83    1.15
   1   6   4   30.53    2.69
  -1   6  -4   50.54    2.77
   1   6  -4   49.10    2.73
  -1  -6  -4   46.56    2.79
  -1   6   4   33.99    2.68
   1   6   4   29.27    2.88
   1  -6  -4   57.92    2.91
  -1   6   4   31.98    2.78
  -1   6  -4   53.23    2.64
  -1  -6  -4   64.63    3.07
  -1   6  -4   51.06    2.75
  -1  -6   4   29.97    2.68
   1   6  -4   55.04    2.77
   1  -6   4   29.10    2.66
   1   6   4   28.08    2.89
  -1  -6   4   29.02    2.62
  -1  -6  -4   48.16    2.90
  -1  -6   4   25.11    2.77
   1  -6  -4   51.85    2.86
   1  -6   4   30.40    2.81
   1   6  -4   64.06    3.09
  -1   6  -4   51.30    2.90
  -1  -6   4   29.27    2.69
  -1   6  -4   52.58    2.77
   1  -6   4   29.76    2.71
   1   6  -4   54.92    2.77
   1  -6   4   29.09    2.71
  -1   7   4    0.72    0.48
  -1  -7  -4    2.27    0.86
  -1   7   4    0.77    0.63
   1  -7  -4    2.42    0.71
   1   7   4    1.01    0.79
  -1   7  -4    1.24    0.28
  -1  -7  -4    1.65    0.70
   1  -7  -4    1.67    0.65
  -1  -7   4    0.80    0.64
   1   7  -4    1.77    0.82
  -1   7  -4    0.68    0.67
   1  -7   4    0.99    0.71
  -1  -7   4    1.03    0.44
  -1   7  -4    1.83    0.50
   1   7  -4    0.97    0.54
   1  -7   4    1.80    0.44
   1   7   4    2.52    0.90
   1   7  -4    0.88    0.29
   1  -7   4    0.85    0.23
  -1  -7   4    1.45    0.31
  -1   7  -4    1.78    0.51
   1   7   4    1.33    0.39
   1   7  -4    1.06    0.47
   1  -7   4    1.22    0.53
   1  -7   4    0.18    0.55
  -1  -7   4    1.00    0.51
   1   7  -4    1.42    0.55
  -1   7  -4    0.69    0.51
  -1   8  -4   84.37    3.90
  -1   8  -4   83.35    3.85
   1   8  -4   73.43    3.72
  -1   8   4   44.24    3.66
  -1   8  -4   77.14    3.62
   1   8   4   39.10    3.87
  -1  -8  -4   87.55    4.01
  -1   8   4   37.02    3.74
   1  -8  -4   89.67    3.95
  -1   8  -4   76.98    3.78
  -1  -8   4   41.16    3.65
   1  -8   4   42.04    3.65
   1   8  -4   77.81    3.84
   1   8   4   38.09    3.86
   1   8  -4   63.47    3.63
  -1  -8   4   39.50    3.57
   1   8  -4   91.09    4.18
  -1  -8   4   36.60    3.77
   1  -8  -4   72.84    3.90
   1  -8   4   37.01    3.79
  -1  -8  -4   74.08    3.95
  -1   8  -4   78.01    4.03
   1  -8   4   38.72    3.68
  -1  -8   4   35.55    3.65
   1  -8   4   42.38    3.68
  -1   8  -4   78.57    3.78
  -1   9  -4   12.72    1.31
   1   9   4   11.53    0.99
   1   9  -4   13.23    1.36
  -1   9   4   14.64    1.20
  -1   9  -4   12.91    1.30
  -1   9  -4   12.85    1.04
  -1  -9  -4   16.03    1.48
   1   9   4   17.85    1.62
   1  -9  -4   12.15    1.37
  -1   9   4   12.00    1.37
  -1   9  -4   12.38    1.23
   1   9  -4   14.15    1.32
   1  -9   4   16.41    1.22
  -1  -9  -4   13.43    1.46
  -1  -9   4   11.94    1.18
   1   9  -4    9.50    1.01
   1   9   4   12.32    1.55
  -1  -9   4   11.54    1.00
   1  -9   4   12.43    1.46
   1  -9  -4   15.06    1.41
  -1  -9   4   12.85    1.41
  -1   9  -4   15.04    1.54
   1   9  -4   16.79    1.74
  -1  -9  -4   13.40    1.42
   1  -9   4   12.07    1.21
   1  -9   4   11.79    1.27
  -1  -9   4   12.97    1.19
  -1 -10   4   42.05    3.21
   1 -10   4   42.46    3.26
   1 -10   4   44.24    3.23
  -1 -10   4   41.91    3.05
   1  10  -4   46.20    3.07
   1  10   4   42.04    3.49
   1  10   4   27.37    2.99
  -1  10  -4   51.22    3.33
  -1  10   4   42.25    3.19
   1  10  -4   55.20    3.39
  -1  10  -4   61.63    3.36
  -1  10  -4   50.44    3.12
   1 -10  -4   63.32    3.44
   1  10   4   40.91    3.42
  -1  10   4   36.58    3.34
  -1 -10  -4   64.38    3.48
  -1  10  -4   55.95    3.31
   1  10  -4   55.04    3.36
  -1 -10   4   45.49    3.23
   1 -10   4   42.95    3.22
  -1 -10  -4   53.90    3.42
   1 -10   4   47.08    3.43
  -1  10  -4   62.81    3.66
  -1 -10   4   37.76    3.34
   1  10  -4   65.18    3.72
   1 -10  -4   49.82    3.39
  -1 -10  -4   57.08    3.48
   1 -10   4   41.41    3.03
  -1  11  -4    1.00    0.83
   1  11  -4    0.34    1.01
  -1  11  -4    1.27    0.98
  -1  11   4    2.28    0.89
  -1 -11  -4    1.30    1.02
   1 -11  -4    1.35    1.02
  -1  11   4    0.41    1.07
  -1  11  -4    0.83    0.68
   1 -11  -4   -0.20    1.06
   1 -11   4    1.45    1.14
  -1  11  -4    1.61    1.31
   1  11  -4    2.73    1.47
  -1 -11   4    0.49    1.03
  -1 -11  -4    1.02    1.08
  -1 -11  -4    0.75    1.03
  -1  11  -4    1.37    0.92
  -1 -11   4    0.93    0.83
   1  11  -4    0.73    0.96
   1 -11   4    0.92    0.84
   1 -11  -4    0.58    1.06
   1  11   4    1.78    1.18
   1  11   4    1.98    1.30
   1  11  -4    0.95    0.49
  -1 -11   4    0.89    0.53
   1 -11  -4    0.75    0.97
   1 -11   4   -0.15    0.90
  -1 -11   4    0.64    0.83
   1 -11   4    1.81    0.90
   1 -11   4    0.52    0.46
   1 -12   4   15.16    1.90
  -1 -12  -4   24.70    2.05
   1 -12   4   19.06    1.87
  -1 -12   4   15.75    1.79
   1 -12  -4   25.44    2.04
  -1 -12   4   17.14    1.57
   1  12   4   16.99    2.22
  -1  12   4   16.26    2.13
   1  12  -4   22.14    1.56
  -1  12  -4   23.70    1.85
  -1  12   4   15.99    1.83
   1  12  -4   27.69    2.11
  -1  12  -4   26.29    2.03
  -1  12   4   17.31    2.13
  -1 -12  -4   32.12    2.13
  -1  12  -4   21.72    1.76
   1 -12  -4   30.62    2.09
   1  12   4   22.81    2.15
  -1  12  -4   24.49    2.00
   1  12   4   17.18    2.21
  -1 -12   4   16.87    1.85
   1 -12  -4   26.45    2.07
   1  12  -4   25.62    2.08
  -1 -12  -4   24.25    2.08
   1 -12   4   17.25    1.85
  -1 -12  -4   25.14    2.12
  -1  12  -4   27.59    2.36
  -1 -12   4   16.62    2.00
   1 -12  -4   25.59    2.11
   1  12  -4   35.08    2.48
   1 -12   4   12.93    1.97
   1 -12   4   15.16    1.52
   1 -13   4    6.95    1.44
  -1 -13  -4    5.30    1.42
   1 -13  -4    5.72    1.42
   1 -13   4    5.82    1.33
  -1 -13   4    6.88    1.24
  -1 -13   4    6.80    0.89
   1 -13   4    8.03    0.81
   1  13   4    7.94    1.76
   1  13   4    8.63    1.55
  -1  13   4    7.90    1.70
  -1  13  -4    4.59    1.05
   1 -13  -4    4.99    1.24
  -1 -13  -4    5.96    1.14
   1  13  -4    4.10    1.15
  -1  13  -4    4.07    1.02
   1  13  -4    8.14    1.53
  -1  13   4    7.75    1.35
  -1  13  -4    6.66    1.43
   1 -13  -4    7.17    1.48
  -1  13   4    5.95    1.65
  -1 -13  -4    6.34    1.46
   1 -13  -4    6.94    1.44
  -1  13  -4    5.34    1.41
  -1 -13   4    9.64    1.34
   1 -13  -4    6.89    1.49
  -1  13   4    8.36    1.86
   1  13  -4    6.38    1.50
   1  13   4    8.59    1.82
  -1 -13  -4    6.47    1.46
   1 -13   4    7.63    1.32
   1 -13   4    7.51    0.81
  -1 -13  -4    8.76    1.54
  -1 -13   4    7.48    1.51
   1 -13  -4    8.55    1.55
  -1  13  -4    8.12    1.93
   1  13  -4    7.25    1.86
   1 -13   4    8.90    1.56
   1 -14  -4   19.95    1.94
   1  14  -4   18.80    1.80
  -1  14  -4   18.17    1.68
  -1 -14  -4   20.24    1.86
   1  14  -4   25.28    2.27
  -1  14   4   19.26    1.98
  -1  14  -4   24.94    2.22
  -1 -14   4   20.09    2.15
   1 -14  -4   19.37    2.20
  -1 -14  -4   19.88    2.13
   1 -14   4   18.00    2.14
  -1  14   4   20.38    2.31
  -1  14  -4   19.91    1.68
  -1 -14  -4   22.42    2.14
   1 -14  -4   22.37    2.19
   1 -14   4   18.73    1.98
  -1 -14  -4   20.51    2.18
  -1 -14   4   17.12    2.02
   1  14  -4   19.80    2.23
   1 -14  -4   21.56    2.13
  -1  14   4   21.63    2.50
   1  14   4   18.51    2.43
   1  14  -4   20.35    2.14
   1  14   4   20.12    2.14
   1 -14   4   18.18    1.53
  -1 -14   4   19.71    1.61
   1 -14   4   18.24    2.03
  -1 -14   4   17.11    1.90
   1 -14   4   16.15    1.53
  -1 -15  -4    0.35    1.13
   1  15  -4    1.49    0.91
   1 -15  -4   -0.49    1.23
   1  15  -4    1.40    1.60
  -1  15  -4    3.39    1.51
   1 -15  -4    2.16    1.54
  -1 -15  -4    1.25    1.43
  -1 -15   4   -0.35    1.41
   1 -15   4    1.88    1.47
  -1 -15  -4    1.30    1.38
   1 -15  -4    1.10    1.41
  -1 -15  -4    0.92    1.46
   1 -15   4   -0.10    1.25
  -1 -15   4    1.81    1.39
   1  15   4    0.77    1.73
   1  15   4    1.33    1.35
  -1  15   4    3.50    1.65
  -1  15   4    1.83    1.78
  -1  15  -4    0.53    0.79
   1  15  -4    1.44    1.52
   1 -15   4    1.46    0.69
  -1 -15   4    1.91    0.79
   1 -15   4    0.53    0.69
  -1 -15   4   -0.05    0.90
   1 -15  -4    1.69    1.45
   1 -15   4    0.27    1.29
  -1  16  -4    1.26    1.63
   1  16  -4    7.01    1.81
   1 -16   4    1.02    1.36
   1 -16   4    1.87    0.72
  -1 -16   4    1.77    0.84
  -1  16   4    1.94    1.96
   1  16  -4    2.82    1.66
   1  16   4    3.52    1.45
   1  16   4    2.70    1.92
  -1  16   4    4.24    1.64
   1 -16  -4    0.73    1.62
   1 -16   4    1.68    1.67
  -1 -16   4    3.35    1.59
  -1 -16  -4    4.76    1.57
   1 -16   4    3.89    1.40
  -1 -16  -4    1.93    1.57
   1 -16  -4    2.20    1.53
  -1 -16   4    2.26    1.49
   1 -16  -4    1.98    1.54
   1 -16  -4    3.15    1.37
  -1 -16  -4    1.70    1.21
   1 -17  -4    1.26    1.40
   1 -17   4    2.56    1.53
  -1 -17   4    2.25    1.57
   1 -17  -4    1.81    1.71
   1 -17   4    3.66    1.53
  -1 -17  -4    1.13    1.73
  -1  17   4    1.96    1.62
  -1  17  -4    1.19    1.75
   1  17   4    1.20    1.42
   1  17   4    5.34    2.18
   1  17  -4   -0.27    1.80
  -1  17   4    2.37    2.25
  -1 -17   4    2.95    1.76
   1 -17   4    1.23    1.69
  -1  17  -4    0.98    1.81
   1  17  -4    2.27    1.96
   1 -17  -4    1.20    1.68
   1  18  -4    4.55    2.10
  -1  18  -4    2.83    1.97
   1 -18   4    2.31    1.69
   1 -18  -4    2.39    1.91
  -1 -18   4    1.36    1.76
   1  18  -4    5.33    2.17
  -1  18  -4    4.85    2.02
  -1 -19   4    0.51    1.74
   1 -19   4    0.12    1.71
  -1   0  -5    0.09    0.17
   1   0   5    0.24    0.19
  -1   0   5    0.21    0.23
  -1   0  -5    0.26    0.21
   1   0  -5    0.04    0.20
   1   0  -5    0.11    0.19
   1   0  -5    0.46    0.31
   1   0  -5    0.31    0.39
  -1   0   5    0.43    0.30
  -1   0  -5    0.44    0.24
  -1   0  -5    0.53    0.29
   1   0  -5    0.50    0.21
   1  -1   5   40.41    2.76
   1  -1  -5   42.47    2.75
   1   1  -5   42.25    2.81
  -1  -1   5   41.02    2.74
  -1   1  -5   41.72    2.76
  -1  -1  -5   44.45    2.88
  -1  -1  -5   36.21    2.78
   1   1   5   39.56    2.75
  -1   1  -5   41.56    2.83
   1   1   5   36.65    2.83
   1  -1  -5   38.43    2.75
   1   1   5   39.96    2.76
  -1   1  -5   39.69    2.78
   1   1  -5   39.73    2.78
   1   1  -5   41.84    2.79
   1  -1  -5   41.25    2.79
  -1   1  -5   41.57    2.73
  -1   1   5   39.66    2.79
  -1   1  -5   40.77    2.78
   1  -1   5   40.66    2.73
  -1   1   5   40.38    2.75
  -1  -1  -5   45.53    3.02
   1  -1  -5   44.31    2.86
   1   1  -5   44.31    2.81
  -1   1  -5   43.19    2.88
  -1  -1   5   40.37    2.92
   1   1  -5   43.67    2.77
   1  -1  -5   41.93    2.79
  -1  -2   5   18.65    1.83
   1  -2   5   19.07    1.85
  -1   2  -5   33.36    1.87
  -1   2   5   18.62    1.86
  -1   2  -5   32.71    1.86
  -1  -2  -5   32.35    1.95
   1  -2  -5   33.91    1.89
   1  -2   5   19.76    1.85
   1   2   5   18.97    1.88
   1   2  -5   37.89    1.89
   1   2  -5   33.48    1.87
  -1   2  -5   32.21    1.84
  -1  -2  -5   35.73    2.15
  -1   2  -5   34.44    1.94
   1   2  -5   34.00    1.84
  -1   2  -5   34.57    1.98
   1   2   5   19.76    1.92
   1   2  -5   35.17    1.96
   1   2  -5   34.41    1.93
  -1   2   5   19.79    1.90
  -1   2  -5   32.91    1.91
   1  -2   5   19.35    1.84
  -1   2  -5   31.99    1.85
   1   2  -5   32.51    1.84
  -1  -2   5   19.50    1.85
  -1   2  -5   36.54    1.86
   1   2  -5   31.90    1.87
  -1  -2  -5   38.83    2.22
  -1  -2   5   22.22    1.96
  -1   2   5   18.89    1.95
   1   2  -5   35.02    1.89
   1  -2  -5   36.44    2.04
   1   2   5   19.20    2.10
   1  -3  -5    2.79    0.38
   1   3  -5    3.09    0.45
   1  -3   5    4.51    0.44
  -1   3  -5    2.84    0.36
   1   3   5    3.61    0.48
  -1  -3  -5    2.64    0.43
  -1   3  -5    2.06    0.38
   1   3  -5    2.74    0.37
  -1   3  -5    2.81    0.39
  -1  -3   5    3.53    0.31
   1  -3   5    3.00    0.26
  -1   3  -5    3.20    0.33
   1  -3  -5    2.59    0.35
   1   3   5    4.03    0.47
  -1  -3  -5    3.60    0.45
  -1   3  -5    3.59    0.47
   1   3  -5    3.02    0.46
   1   3   5    3.72    0.72
  -1   3   5    3.39    0.50
   1   3  -5    2.72    0.27
   1  -3  -5    2.32    0.54
  -1   3  -5    2.66    0.30
  -1   3  -5    2.51    0.25
   1   3  -5    2.63    0.31
   1   3  -5    2.88    0.30
   1  -3   5    3.84    0.31
  -1   3  -5    2.49    0.31
   1   3  -5    2.45    0.26
  -1   3   5    3.52    0.40
  -1  -3   5    3.84    0.29
  -1   3  -5    2.50    0.24
   1   3  -5    3.22    0.28
   1  -4  -5    7.25    0.68
   1  -4   5    8.41    0.73
   1   4   5    6.92    0.77
  -1   4  -5    6.83    0.68
  -1  -4  -5    8.81    0.74
   1   4  -5    9.40    0.84
   1   4  -5    7.47    0.64
  -1   4  -5    8.70    0.65
   1   4  -5    6.75    0.62
  -1   4  -5    5.84    0.64
   1  -4   5    5.72    0.52
  -1  -4   5    7.15    0.56
   1   4  -5    6.26    0.52
   1  -4  -5    7.30    0.60
  -1  -4  -5    7.19    0.68
   1   4  -5    7.15    0.72
   1   4   5    6.47    0.67
  -1  -4  -5    5.87    0.61
  -1   4   5    7.00    0.78
   1   4   5    6.02    0.95
  -1   4  -5    6.68    0.58
   1   4  -5    7.42    0.57
  -1   4  -5    7.00    0.55
   1   4  -5    6.77    0.58
   1   4   5    8.42    1.00
  -1   4   5    7.69    0.69
  -1  -4   5    6.84    0.53
  -1   5  -5   41.69    2.88
  -1   5  -5   44.28    2.90
   1   5  -5   44.59    2.88
   1  -5   5   37.18    2.88
   1   5  -5   43.54    2.88
   1   5   5   39.03    3.14
  -1  -5  -5   37.45    2.88
   1   5   5   40.88    3.13
  -1   5   5   39.93    2.99
  -1   5  -5   44.26    2.85
   1   5  -5   41.83    2.86
  -1  -5   5   40.34    2.83
   1   5  -5   42.57    2.85
   1  -5   5   38.60    2.80
   1   5  -5   47.29    2.97
   1   5   5   33.50    2.87
   1  -5  -5   43.74    2.85
   1  -5   5   41.80    2.98
   1   5   5   48.26    3.04
   1  -5  -5   42.88    2.93
   1   5  -5   52.83    3.11
  -1  -5   5   44.74    2.94
  -1   5  -5   42.09    2.94
  -1  -5  -5   44.92    3.00
  -1  -5   5   39.44    2.79
   1   6  -5   57.03    3.05
  -1   6  -5   53.22    3.06
   1  -6   5   32.55    3.01
   1   6  -5   56.52    3.06
   1   6   5   34.26    3.23
  -1   6  -5   53.23    3.07
   1   6   5   30.60    2.98
  -1  -6  -5   50.53    3.05
  -1   6   5   36.10    2.97
   1   6   5   35.96    3.24
   1  -6  -5   64.54    3.25
  -1  -6  -5   71.43    3.41
  -1   6   5   34.40    3.10
  -1   6  -5   54.20    3.02
   1   6  -5   57.75    3.03
   1  -6   5   35.95    2.94
   1   6  -5   56.40    3.05
  -1  -6   5   34.80    2.96
   1  -6  -5   54.97    3.14
   1  -6   5   35.65    3.11
  -1  -6  -5   52.13    3.18
  -1  -6   5   39.78    3.11
   1   6  -5   63.52    3.35
   1   6   5   40.76    3.17
  -1   6  -5   56.48    3.18
  -1  -6   5   34.71    2.91
   1   7  -5    8.98    0.87
  -1   7  -5    9.68    0.91
   1   7   5    7.20    0.79
  -1   7   5    8.62    0.85
   1   7   5    9.95    1.26
   1  -7  -5   10.78    1.13
  -1  -7  -5   11.23    1.23
  -1   7   5    9.53    1.08
  -1   7  -5    7.85    0.68
  -1   7  -5   10.66    0.87
   1   7  -5    9.30    0.89
   1   7  -5    8.11    0.87
   1  -7   5   10.12    0.80
  -1  -7   5    8.33    0.81
   1   7   5    9.77    1.24
  -1  -7   5    8.86    0.70
  -1  -7   5    9.87    1.04
   1  -7   5    8.66    1.08
   1  -7  -5    7.96    1.00
  -1   7  -5   10.17    1.07
   1   7   5   12.07    1.21
   1   7  -5    9.06    1.21
  -1  -7  -5   10.70    1.09
  -1   7  -5   10.37    0.92
   1  -7   5    9.37    0.93
   1   7  -5   10.70    0.91
   1   8   5   21.55    2.15
  -1   8  -5   40.41    2.47
  -1   8  -5   37.62    2.30
   1   8  -5   34.90    2.26
  -1   8   5   25.39    2.22
  -1  -8  -5   42.04    2.59
   1   8   5   27.91    2.52
   1  -8  -5   43.30    2.52
  -1   8  -5   34.02    2.11
  -1   8   5   27.40    2.40
  -1   8  -5   36.16    2.28
  -1  -8   5   25.92    2.20
   1  -8   5   26.86    2.19
   1   8  -5   34.68    2.30
   1   8   5   24.22    2.51
  -1  -8   5   26.49    2.10
  -1   8  -5   38.21    2.52
   1  -8  -5   33.26    2.39
   1   8  -5   39.53    2.63
  -1  -8   5   24.89    2.36
  -1  -8  -5   38.05    2.47
   1  -8   5   27.98    2.43
  -1   8  -5   35.20    2.30
   1   8  -5   35.45    2.30
   1  -8   5   25.91    2.26
   1  -9   5   21.93    1.77
  -1   9  -5   24.54    1.76
   1  -9   5   15.29    1.47
  -1  -9   5   22.01    1.52
   1   9   5   22.80    2.12
  -1   9  -5   22.73    1.84
   1   9  -5   23.37    1.69
   1   9   5   18.83    1.55
  -1   9  -5   22.48    1.89
  -1   9   5   26.16    1.72
  -1   9   5   20.08    1.92
   1   9   5   28.23    2.14
   1  -9  -5   26.91    1.98
  -1   9  -5   23.85    1.56
  -1  -9  -5   29.72    2.04
  -1   9  -5   23.62    1.75
  -1  -9   5   23.04    1.68
   1  -9   5   25.05    1.68
   1   9  -5   23.75    1.78
   1  -9   5   26.21    1.98
   1  -9  -5   24.31    1.90
  -1  -9  -5   22.08    1.93
   1   9  -5   28.91    2.19
  -1  -9   5   23.02    1.91
  -1   9  -5   21.80    2.01
   1  -9   5   19.22    1.47
   1 -10   5   42.63    2.95
  -1 -10   5   41.34    2.92
   1 -10   5   33.26    2.65
  -1 -10   5   39.00    2.70
   1  10   5   43.13    3.27
  -1  10  -5   39.83    2.99
  -1  10  -5   33.67    3.00
  -1  10   5   45.19    2.91
   1  10  -5   40.42    3.04
  -1 -10  -5   48.24    3.16
   1  10   5   41.27    3.20
   1 -10  -5   50.13    3.16
  -1  10   5   39.82    3.13
  -1  10  -5   36.43    2.74
  -1  10  -5   39.48    2.91
   1 -10   5   44.87    2.87
   1  10  -5   42.79    2.97
  -1 -10   5   43.10    2.88
  -1 -10  -5   39.90    3.08
  -1 -10   5   39.27    3.06
  -1 -10  -5   43.71    3.13
   1 -10  -5   37.98    3.04
   1  10  -5   47.13    3.31
   1 -10   5   40.23    3.10
  -1  10  -5   45.53    3.23
   1 -10   5   36.43    2.65
  -1 -11   5    9.23    1.14
   1 -11   5    8.99    1.18
   1 -11   5    6.28    0.69
  -1 -11   5    7.17    0.77
   1  11   5    9.47    1.61
   1  11   5    9.16    1.53
  -1  11   5    6.98    1.54
  -1  11  -5    8.92    1.26
   1  11  -5    9.22    1.37
  -1  11  -5   10.04    1.31
  -1  11   5    8.44    1.11
  -1  11  -5    7.74    0.93
  -1  11   5    9.25    1.44
  -1 -11  -5    9.84    1.39
   1 -11  -5   12.16    1.43
  -1  11  -5    9.52    1.18
  -1 -11  -5   11.33    1.41
  -1 -11   5    8.37    1.07
   1  11  -5    8.12    1.21
   1 -11   5    8.77    1.05
  -1 -11  -5    8.42    1.39
  -1  11  -5   10.42    1.59
  -1 -11   5   10.00    1.38
   1  11  -5   11.53    1.75
   1 -11  -5    8.76    1.35
   1 -11   5    8.67    1.43
   1 -11   5    7.01    0.69
   1 -12   5   11.37    1.42
   1 -12  -5   11.62    1.55
   1 -12   5    9.39    0.86
  -1 -12   5    8.87    0.94
   1  12   5    7.79    1.70
  -1  12   5   10.77    1.74
   1  12   5   10.62    1.68
  -1  12  -5   10.00    1.34
  -1  12  -5   14.20    1.52
   1  12  -5   15.08    1.61
  -1  12   5   12.03    1.32
  -1  12  -5   11.09    1.12
  -1 -12  -5   14.89    1.64
   1 -12  -5   15.21    1.65
  -1  12   5   12.67    1.76
  -1  12  -5   10.65    1.42
   1 -12   5   11.15    1.28
  -1 -12   5   12.55    1.30
   1 -12  -5   12.56    1.55
  -1 -12  -5   11.36    1.57
   1  12  -5   10.02    1.46
   1 -12  -5   11.44    1.56
  -1 -12  -5   13.10    1.64
   1  12  -5   14.92    1.92
  -1  12  -5   11.32    1.83
   1 -12   5    9.01    1.54
  -1 -12   5   10.33    1.54
   1 -12   5    8.68    0.86
  -1 -13  -5    8.10    1.58
   1 -13  -5    8.41    1.63
   1 -13   5   12.48    1.50
  -1 -13   5    9.54    0.99
   1 -13   5    8.77    0.88
  -1  13  -5    9.33    1.10
   1  13   5   12.64    1.94
   1  13   5   11.53    1.75
  -1  13   5    9.65    1.88
   1  13  -5    8.95    1.47
  -1  13  -5   12.04    1.38
   1  13  -5   13.05    1.70
  -1  13  -5   12.29    1.62
  -1 -13  -5   12.35    1.68
   1 -13  -5   14.60    1.73
  -1  13   5    8.51    1.85
   1 -13  -5   12.40    1.64
  -1  13  -5    9.93    1.55
  -1 -13   5   13.43    1.42
   1  13  -5    9.22    1.59
   1 -13   5   12.22    1.42
   1 -13  -5   12.02    1.61
  -1 -13  -5   13.55    1.71
  -1  13  -5   13.14    1.92
   1 -13  -5   12.06    1.65
  -1 -13  -5   10.33    1.64
  -1 -13   5   12.43    1.65
   1 -13   5   12.12    1.66
   1  13  -5   15.72    2.14
   1 -13   5    8.49    0.88
   1 -14   5   10.90    1.63
   1 -14   5   10.63    0.94
  -1 -14   5   10.54    1.06
   1  14   5    9.91    2.06
   1  14   5   13.58    1.83
  -1  14  -5    8.71    1.06
  -1  14   5   13.98    2.02
  -1  14   5   12.41    2.14
   1  14  -5    9.19    1.66
   1 -14  -5    9.46    1.52
   1  14  -5    8.47    1.49
  -1  14  -5   10.80    1.36
  -1 -14  -5   10.19    1.42
  -1  14  -5   12.57    1.81
   1  14  -5   15.78    1.90
   1 -14  -5   10.40    1.80
  -1 -14  -5   10.88    1.82
  -1  14  -5    8.10    1.71
  -1 -14  -5   10.53    1.73
   1 -14   5   12.02    1.57
  -1 -14   5   12.92    1.61
   1 -14  -5   12.40    1.75
   1  14  -5    9.68    1.83
  -1 -14   5   11.59    1.18
   1 -14   5   10.05    0.94
   1 -14   5   11.82    1.76
  -1 -14   5   11.46    1.80
   1 -14  -5   12.01    1.78
  -1 -14  -5   14.77    1.76
   1 -15  -5    6.75    1.37
   1  15  -5    3.35    1.13
  -1 -15  -5    6.18    1.26
  -1  15  -5    3.73    0.99
  -1  15  -5    6.44    1.62
   1  15  -5    5.85    1.70
  -1 -15   5    7.02    1.63
  -1 -15  -5    6.57    1.58
   1 -15  -5   11.19    1.70
   1 -15   5    6.44    1.64
  -1 -15  -5    5.81    1.58
   1 -15  -5    4.35    1.53
   1 -15   5    5.09    1.32
  -1 -15  -5    7.04    1.70
  -1 -15   5    4.54    1.39
  -1  15   5    6.03    1.77
  -1  15   5    3.92    1.89
   1  15   5    4.22    1.95
   1  15  -5    5.53    1.60
   1  15   5    5.77    1.57
   1 -15   5    3.54    0.60
  -1 -15   5    3.03    0.76
  -1 -15   5    3.72    0.85
   1 -15   5    3.12    0.60
   1 -15  -5    6.38    1.56
   1 -15   5    4.30    1.41
   1  16  -5    1.67    1.81
  -1  16  -5    1.88    1.68
   1 -16   5   -0.29    1.38
  -1 -16  -5   -1.05    1.41
   1 -16   5    2.34    1.37
  -1 -16   5    0.54    1.33
   1 -16  -5    1.87    1.52
  -1 -16  -5    1.81    1.65
   1  16   5    2.41    1.42
  -1  16   5    0.50    1.81
   1  16  -5    1.24    1.57
   1  16   5    1.28    1.85
  -1  16   5    0.83    1.66
  -1 -16  -5    2.19    1.53
   1 -16  -5    1.82    1.58
  -1 -16   5    1.32    1.56
   1 -16   5    1.08    1.55
  -1 -16  -5    0.71    1.20
   1 -16  -5   -0.33    1.29
  -1 -16   5    1.25    0.70
   1 -16  -5    0.97    1.57
  -1 -17   5    4.08    1.76
   1 -17   5    4.42    1.79
   1  17  -5    2.59    1.83
  -1  17  -5    3.31    1.81
   1  17   5    3.43    2.14
  -1  17   5    8.48    1.90
   1  17   5    2.76    1.54
  -1  17   5    4.50    2.38
  -1  17  -5    5.04    1.97
   1  17  -5    2.63    2.04
  -1 -17   5    2.42    1.58
  -1 -17  -5    3.54    1.75
   1 -17   5    1.29    1.51
   1 -17  -5    2.31    1.72
  -1  18  -5    1.10    1.93
   1 -18   5    0.56    1.60
  -1 -18   5    0.12    1.69
  -1 -19   5    0.62    1.70
  -1   0  -6    0.14    0.21
   1   0   6    0.63    0.24
   1   0  -6    0.07    0.23
  -1   0   6    0.47    0.29
  -1   0  -6    0.02    0.27
   1   0  -6   -0.02    0.25
   1   0  -6    0.70    0.38
  -1   0  -6    1.01    0.60
  -1   0   6    0.25    0.33
   1   0  -6    0.44    0.49
  -1   0  -6    0.03    0.28
   1   0   6    0.02    0.25
   1   0  -6    0.51    0.26
   1  -1  -6   49.20    3.15
   1  -1   6   46.16    3.16
   1   1   6   46.23    3.14
   1  -1   6   49.44    3.25
  -1  -1  -6   52.12    3.31
  -1  -1   6   47.46    3.15
  -1   1  -6   47.99    3.17
   1   1  -6   47.80    3.24
  -1   1   6   46.26    3.38
  -1  -1  -6   42.13    3.17
  -1   1  -6   47.18    3.25
   1   1   6   44.70    3.17
   1   1  -6   46.80    3.19
  -1   1  -6   45.03    3.18
  -1   1   6   42.89    3.19
  -1   1  -6   46.95    3.19
   1   1  -6   44.91    3.19
   1  -1  -6   47.97    3.20
  -1  -1  -6   44.71    3.20
   1  -1   6   47.11    3.13
  -1   1   6   45.15    3.14
  -1  -1  -6   46.37    3.41
  -1   1  -6   45.35    3.33
   1  -1  -6   55.58    3.31
  -1  -1   6   48.50    3.39
   1   1  -6   50.88    3.23
   1  -1  -6   50.78    3.21
   1   1  -6   46.96    3.17
  -1  -2   6  136.75    7.50
   1  -2   6  135.70    7.53
  -1   2  -6  103.38    7.52
  -1   2  -6  104.09    7.50
  -1  -2  -6  102.34    7.57
   1  -2  -6  100.93    7.53
   1   2   6  134.90    7.56
  -1   2  -6  103.14    7.50
   1   2  -6  101.67    7.52
   1   2  -6  102.52    7.51
  -1  -2  -6  115.02    7.73
   1   2   6  122.39    7.63
  -1  -2  -6  113.45    7.60
  -1   2  -6  113.45    7.62
   1   2  -6  103.37    7.57
  -1   2  -6  101.16    7.55
   1   2   6  126.04    7.60
  -1   2   6  129.39    7.60
  -1   2  -6  101.06    7.50
   1  -2   6  135.96    7.51
   1   2   6  126.55    7.89
  -1   2  -6  103.60    7.62
   1   2  -6  109.06    7.55
   1  -2  -6  115.60    7.66
  -1  -2   6  145.17    7.72
  -1  -2  -6  125.03    7.80
  -1   2  -6  108.40    7.51
   1   2  -6  102.25    7.52
  -1  -2   6  129.33    7.54
  -1   3   6    7.34    0.65
   1   3  -6    7.27    0.54
  -1   3  -6    7.27    0.59
   1  -3  -6    7.93    0.65
   1   3  -6    7.76    0.69
   1   3   6    7.88    0.70
   1  -3   6    8.34    0.62
  -1   3  -6    7.89    0.62
  -1  -3  -6    7.54    0.71
  -1   3  -6    7.88    0.70
   1   3  -6    6.65    0.64
  -1  -3   6    6.82    0.58
   1   3  -6    7.30    0.58
  -1  -3  -6    9.30    1.02
  -1  -3   6    7.29    0.59
   1   3   6    6.71    0.98
  -1   3  -6    7.65    0.66
   1   3  -6    8.99    0.74
   1  -3  -6    8.28    0.65
  -1  -3  -6    7.11    0.72
   1   3   6    7.53    0.72
  -1   3  -6    8.69    0.76
   1   3  -6    7.50    0.68
  -1   3   6    5.64    0.69
   1   3  -6    7.57    0.56
  -1   3  -6    6.85    0.56
  -1   3  -6    7.10    0.54
   1  -3   6    7.08    0.58
  -1   3  -6    7.83    0.55
  -1  -3   6    7.43    0.58
   1   3  -6    7.06    0.57
  -1   3   6    6.45    0.81
   1  -3  -6    9.13    0.86
   1   3  -6    7.59    0.59
  -1  -3  -6    7.92    1.03
   1   4  -6   92.65    6.65
   1   4  -6   93.27    6.66
  -1   4  -6   93.97    6.66
  -1   4  -6   91.21    6.67
   1  -4   6  104.82    6.58
  -1  -4   6  108.82    6.62
   1   4  -6   94.22    6.59
  -1   4  -6   97.12    6.62
   1  -4  -6   99.68    6.64
  -1  -4  -6  106.66    6.70
   1   4   6  101.86    6.72
   1   4  -6  101.92    6.72
  -1  -4   6  110.53    6.60
   1   4  -6   87.50    6.57
   1   4   6  108.26    6.96
  -1   4   6  102.10    6.80
  -1   4  -6   97.16    6.61
  -1   4  -6   93.89    6.59
   1   4  -6   96.58    6.61
   1   4  -6   95.16    6.61
   1   4  -6   99.00    6.59
  -1   4   6  116.99    6.71
  -1   4  -6   96.55    6.61
  -1  -4  -6   92.72    6.72
   1   4  -6  111.22    6.78
   1  -4   6  126.65    6.72
  -1   4  -6   97.40    6.67
   1   4   6  120.51    6.76
   1  -4  -6   95.88    6.67
  -1   5  -6   89.31    5.78
  -1  -5  -6   89.08    5.82
   1   5  -6  106.15    5.94
   1   5   6   91.03    5.85
   1  -5   6   88.50    5.80
   1  -5  -6   84.58    5.77
   1   5  -6   82.44    5.72
  -1   5  -6   85.24    5.74
  -1   5  -6   88.97    5.75
   1   5  -6   84.21    5.73
  -1  -5   6   81.35    5.67
   1  -5   6   77.45    5.64
   1   5  -6   94.75    5.82
   1   5   6   71.81    5.75
   1  -5  -6   89.07    5.70
  -1  -5  -6   81.16    5.71
  -1   5   6   78.61    5.85
   1   5   6   81.85    5.99
  -1   5  -6   86.12    5.69
   1   5  -6   84.22    5.69
  -1   5  -6   94.55    5.69
   1   5  -6   88.34    5.69
   1   5   6   75.07    6.00
  -1   5   6   86.78    5.78
  -1  -5   6   81.05    5.64
   1   6   6  376.84   18.98
   1  -6   6  345.43   18.90
  -1  -6   6  361.03   18.88
   1  -6  -6  239.91   18.81
  -1   6  -6  248.18   18.82
  -1  -6  -6  251.63   18.85
   1   6  -6  292.85   18.95
  -1   6  -6  247.67   18.76
   1   6  -6  247.50   18.75
   1   6  -6  246.02   18.76
  -1   6  -6  250.12   18.77
   1   6   6  319.81   19.09
   1   6  -6  273.20   18.84
   1  -6  -6  276.82   18.73
   1   6   6  279.27   18.79
  -1  -6  -6  229.92   18.74
  -1  -6  -6  323.80   19.01
   1   6   6  327.82   19.08
  -1   6   6  306.55   18.94
  -1   6  -6  247.71   18.73
   1  -6   6  316.90   18.71
  -1  -6   6  328.36   18.74
   1   6  -6  243.61   18.74
   1   6  -6  252.57   18.73
  -1   6   6  347.94   18.90
  -1  -6   6  319.95   18.68
   1   7   6    1.81    0.53
   1   7  -6    1.77    0.56
  -1   7  -6    2.01    0.80
  -1   7  -6    1.73    0.60
  -1  -7   6    1.89    0.32
   1  -7  -6    3.91    0.90
  -1  -7  -6    5.00    1.05
  -1   7  -6    2.12    0.30
   1   7   6    3.10    1.03
  -1   7   6    2.26    0.88
  -1   7  -6    2.74    0.52
   1   7  -6    3.50    0.57
   1  -7   6    2.23    0.42
   1   7  -6    2.49    0.55
  -1   7   6    1.75    0.81
   1   7   6    2.72    1.00
  -1  -7   6    2.00    0.47
   1  -7   6    2.30    0.62
   1   7  -6    2.10    0.60
  -1   7  -6    2.80    0.63
  -1   7   6    3.96    0.85
  -1  -7   6    2.58    0.77
  -1   7  -6    2.41    0.76
  -1  -7  -6    3.47    0.78
   1   7   6    4.52    0.97
   1   7  -6    3.31    0.95
   1  -7  -6    3.54    0.73
   1  -7   6    3.03    0.78
  -1   8  -6  127.85    9.42
   1   8   6  141.01    9.27
   1   8  -6  113.68    9.27
  -1   8  -6  124.12    9.29
  -1  -8   6  160.14    9.18
  -1   8   6  157.11    9.52
   1   8   6  166.73    9.63
  -1  -8  -6  150.40    9.52
   1  -8  -6  142.48    9.47
  -1   8  -6  113.22    9.16
  -1   8  -6  115.27    9.26
  -1   8   6  174.36    9.57
  -1  -8   6  165.65    9.28
   1   8  -6  114.87    9.28
   1  -8   6  162.82    9.26
  -1   8  -6  118.28    9.29
   1  -8   6  159.27    9.36
   1   8  -6  121.89    9.29
   1   8   6  164.93    9.65
  -1   8   6  184.96    9.55
   1  -8   6  171.85    9.50
   1   8  -6  137.43    9.52
   1  -8  -6  123.52    9.38
   1   8   6  213.28    9.62
  -1  -8   6  169.85    9.47
  -1   8  -6  124.76    9.42
  -1  -8  -6  119.09    9.39
   1   9  -6   22.41    1.67
  -1   9  -6   21.79    1.71
  -1   9  -6   21.61    1.94
  -1  -9   6   17.54    1.47
   1  -9  -6   31.42    2.06
  -1   9  -6   18.24    1.48
  -1  -9  -6   28.59    2.08
  -1   9   6   20.69    1.98
   1   9   6   20.11    2.07
  -1   9  -6   22.05    1.70
   1  -9   6   21.05    1.60
  -1   9   6   24.77    2.06
   1   9  -6   20.30    1.70
  -1  -9   6   20.47    1.62
  -1   9  -6   19.97    1.73
   1  -9   6   19.95    1.74
   1   9  -6   23.01    1.75
  -1   9   6   19.94    2.01
   1   9   6   18.24    2.08
  -1   9   6   21.86    2.00
   1  -9  -6   20.62    1.88
   1   9   6   27.59    2.06
   1   9  -6   25.61    2.12
  -1  -9   6   19.47    1.87
  -1   9  -6   22.50    1.97
   1  -9   6   20.58    1.88
  -1  -9  -6   24.13    1.95
   1  10  -6  129.85    8.72
  -1 -10  -6  107.96    8.54
  -1  10  -6  116.01    8.62
   1  10   6  182.59    8.77
  -1 -10   6  140.38    8.60
   1 -10  -6  108.32    8.52
   1 -10   6  147.13    8.63
   1  10  -6  106.29    8.38
  -1  10  -6  112.05    8.58
  -1  10  -6  117.29    8.49
   1  10  -6  116.97    8.53
  -1  10  -6   87.51    8.27
   1  10   6  154.89    8.77
  -1  10   6  145.15    8.72
   1 -10  -6  123.09    8.61
  -1 -10  -6  133.02    8.62
  -1  10  -6  109.47    8.41
   1 -10   6  143.29    8.39
  -1  10   6  160.21    8.81
   1  10  -6  108.25    8.43
  -1 -10   6  143.25    8.42
   1 -10   6  140.90    8.49
  -1  10  -6  109.11    8.42
  -1  10   6  145.01    8.74
   1  10   6  140.78    8.78
  -1  10   6  168.65    8.77
  -1 -10   6  132.17    8.27
   1 -11   6    4.12    1.04
   1  11   6    3.59    1.44
  -1  11   6    4.77    1.38
   1  11   6    3.09    1.43
  -1  11  -6    2.53    1.18
   1  11  -6    4.97    1.31
  -1  11  -6    5.45    1.21
  -1 -11  -6    5.03    1.30
  -1  11   6    5.66    1.47
   1 -11  -6    2.75    1.27
  -1  11  -6    2.92    0.68
  -1  11  -6    4.13    0.98
  -1 -11  -6    5.92    1.23
  -1 -11   6    5.40    0.88
   1 -11   6    4.08    0.82
   1  11  -6    2.94    0.99
   1 -11   6    4.66    1.24
  -1  11  -6    3.95    1.38
  -1  11   6    5.14    1.45
   1 -11  -6    4.56    1.16
  -1 -11  -6    3.63    1.25
  -1 -11   6    5.51    1.20
   1  11  -6    4.39    1.49
   1  11   6    7.49    1.38
  -1 -11   6    3.17    0.53
   1 -12   6   48.74    3.02
  -1 -12   6   44.39    3.03
  -1 -12   6   39.90    2.61
  -1  12  -6   26.50    2.96
  -1  12  -6   31.11    2.96
   1  12  -6   31.00    3.02
  -1 -12  -6   34.98    3.09
  -1  12   6   49.31    3.32
  -1  12  -6   24.52    2.61
   1 -12  -6   37.06    3.12
   1  12   6   48.99    3.27
   1  12  -6   29.76    2.91
  -1  12  -6   29.24    2.87
  -1 -12  -6   29.78    3.01
  -1 -12   6   51.03    2.91
   1 -12   6   50.61    2.87
   1 -12  -6   34.40    3.06
   1  12   6   63.03    3.34
  -1 -12   6   46.89    3.12
  -1  12  -6   28.86    3.12
   1 -12  -6   32.91    3.02
   1  12  -6   35.99    3.26
  -1 -12  -6   32.60    3.06
   1 -12   6   43.84    3.13
  -1  12   6   64.78    3.46
   1  12   6   44.18    3.36
  -1  12   6   46.15    3.33
   1  13  -6    3.39    1.27
  -1  13  -6    2.57    1.19
  -1  13  -6    5.00    1.46
   1  13  -6    5.22    1.54
  -1 -13  -6    3.99    1.53
   1 -13  -6    4.76    1.46
   1 -13  -6    4.25    1.52
  -1  13   6    5.69    1.69
  -1  13  -6    2.54    1.22
   1 -13  -6    5.30    1.41
  -1 -13   6    5.25    1.11
   1  13  -6    2.84    1.25
  -1 -13  -6    5.11    1.45
   1 -13   6    4.42    1.08
  -1 -13  -6    6.77    1.53
  -1  13  -6    4.03    1.71
   1  13  -6    3.46    1.76
  -1 -13   6    4.96    1.45
   1 -13  -6    2.20    1.34
   1 -13   6    4.99    1.42
   1  13   6    5.14    1.64
  -1  13   6    6.35    1.84
  -1  13  -6    2.72    0.56
   1  13   6    6.33    1.78
   1 -13   6    4.62    1.34
   1 -13  -6    3.13    1.39
  -1 -13   6    3.04    0.70
  -1 -13   6    3.02    0.60
  -1  14  -6   16.68    2.13
   1  14  -6   15.21    2.18
   1  14  -6   23.25    2.45
  -1  14  -6   20.68    2.37
   1 -14  -6   25.39    2.50
  -1  14   6   34.27    2.70
  -1 -14  -6   24.14    2.45
  -1  14  -6   20.06    2.29
   1 -14   6   29.28    2.16
   1  14  -6   22.22    2.39
   1 -14  -6   22.54    2.36
  -1 -14   6   27.88    2.17
  -1 -14  -6   21.95    2.39
   1 -14  -6   22.92    2.45
  -1 -14   6   27.81    2.44
  -1 -14  -6   22.57    2.37
   1 -14   6   22.43    2.35
   1  14   6   26.98    2.71
   1  14  -6   19.91    2.29
  -1  14   6   24.70    2.71
   1  14   6   27.97    2.44
   1 -14  -6   19.19    2.41
  -1 -14   6   23.59    1.76
  -1 -14   6   23.95    1.73
   1 -14   6   24.59    2.30
  -1 -15  -6    1.91    1.15
   1 -15  -6    1.80    1.29
  -1  15  -6    0.29    1.06
   1  15  -6    1.76    1.19
  -1 -15  -6    3.37    1.60
   1 -15  -6    3.84    1.50
  -1 -15   6    2.50    1.26
   1 -15   6    1.77    1.20
  -1 -15  -6    3.27    1.58
   1  15   6    2.24    1.61
  -1  15   6    3.73    1.76
   1  15  -6    0.88    1.47
  -1  15   6    1.94    1.87
   1  15   6    1.74    1.88
   1 -15   6    1.87    1.49
  -1 -15   6    1.88    1.50
   1 -15  -6    3.14    1.56
  -1 -15  -6    3.96    1.54
   1  15  -6    3.94    1.71
  -1  15  -6    4.06    1.61
  -1 -15   6    1.18    0.61
  -1 -15   6    1.86    0.56
   1 -15  -6    1.34    1.59
  -1 -16  -6    3.22    1.58
  -1 -16  -6    3.78    1.69
   1 -16  -6    0.94    1.55
   1 -16   6    3.95    1.35
  -1 -16   6    4.68    1.36
  -1  16   6    3.56    2.03
   1  16  -6    0.83    1.58
   1  16   6    6.93    2.06
  -1  16   6    4.34    1.79
   1  16   6    8.20    1.66
   1 -16   6    6.97    1.71
   1 -16  -6    4.87    1.72
  -1 -16   6    3.51    1.63
  -1 -16  -6    4.03    1.71
   1 -16  -6    0.50    1.37
  -1 -16  -6    3.68    1.28
   1  16  -6    2.52    1.78
  -1  16  -6    2.67    1.71
   1 -17   6    1.85    1.78
   1  17   6    1.64    2.19
  -1  17  -6    0.37    1.73
  -1  17   6    1.63    1.85
   1  17  -6   -0.25    1.70
   1  17   6    2.35    1.62
  -1  17   6    5.44    2.30
  -1 -17  -6    2.92    1.77
  -1 -17   6    0.74    1.45
   1 -17  -6    1.35    1.75
   1 -17   6    0.30    1.43
   1  17  -6    6.20    2.13
  -1  17  -6    3.50    1.95
   1 -18   6    1.06    1.59
  -1 -18   6    1.71    1.59
  -1   0   7    0.50    0.32
  -1   0  -7    0.29    0.26
   1   0   7    0.17    0.28
  -1   0   7    0.50    0.34
  -1   0  -7    0.33    0.33
   1   0  -7    0.05    0.30
   1   0  -7    0.47    0.29
  -1   0  -7    1.11    0.66
   1   0  -7    0.60    0.46
  -1   0   7    0.08    0.63
  -1   0  -7    0.42    0.39
  -1   0   7    0.37    0.36
   1   0  -7    1.20    0.59
   1   0   7    0.38    0.30
   1   0  -7    0.30    0.31
   1  -1  -7   42.65    2.75
   1  -1   7   39.69    2.76
   1   1   7   40.01    2.73
   1  -1   7   41.33    2.88
   1   1  -7   45.12    2.89
  -1  -1  -7   44.83    2.94
   1   1   7   39.09    2.86
  -1   1   7   39.93    2.98
  -1   1  -7   40.89    2.78
  -1  -1   7   41.12    2.75
  -1  -1  -7   37.79    2.77
  -1   1  -7   42.68    2.87
   1   1   7   37.30    2.77
   1   1  -7   41.76    2.80
  -1   1  -7   41.69    2.79
  -1   1   7   36.65    2.79
  -1   1  -7   38.63    2.79
   1  -1  -7   39.56    2.81
  -1  -1  -7   43.49    2.82
  -1   1   7   38.67    2.81
   1   1  -7   40.11    2.80
   1  -1   7   39.91    2.72
  -1   1   7   39.58    2.74
  -1  -1  -7   47.78    3.09
   1  -1  -7   48.30    2.94
   1   1  -7   44.91    2.86
  -1   1  -7   42.55    3.00
  -1  -1   7   37.12    3.01
   1  -1  -7   43.10    2.81
   1   1  -7   40.37    2.77
  -1  -2   7  143.48   10.79
   1  -2   7  142.66   10.81
  -1   2  -7  170.31   10.82
   1   2   7  145.12   10.82
  -1   2  -7  169.99   10.78
  -1  -2  -7  161.06   10.86
   1  -2  -7  169.92   10.83
  -1   2  -7  173.55   10.79
   1   2  -7  175.03   10.82
  -1  -2  -7  177.96   11.05
   1   2  -7  176.62   10.83
  -1   2   7  146.24   11.07
   1  -2  -7  175.89   10.88
  -1   2  -7  182.45   10.94
  -1  -2  -7  169.02   10.90
   1   2  -7  171.38   10.87
  -1   2  -7  171.95   10.86
   1   2   7  137.57   10.82
  -1   2  -7  168.72   10.79
   1   2  -7  170.39   10.87
   1   2   7  138.20   10.87
  -1   2  -7  168.08   10.86
  -1   2   7  141.43   10.86
   1  -2   7  141.50   10.78
  -1  -2  -7  196.59   11.12
   1   2  -7  180.94   10.87
  -1   2  -7  163.30   10.98
   1  -2  -7  204.05   11.02
  -1  -2   7  148.97   10.98
   1   2  -7  175.83   10.82
  -1   2  -7  177.31   10.81
  -1   3   7    7.74    0.65
  -1   3  -7    7.07    0.59
   1  -3  -7    6.39    0.64
   1   3   7    7.59    0.68
  -1  -3  -7    7.13    0.70
   1   3  -7    9.27    0.70
  -1   3  -7    6.59    0.59
  -1   3  -7    6.56    0.70
  -1   3  -7    6.58    0.53
   1   3  -7    7.28    0.58
   1   3   7    8.92    1.10
  -1  -3   7    7.79    0.64
   1   3  -7    6.89    0.54
  -1  -3  -7    8.80    1.05
  -1   3  -7    7.53    0.78
  -1  -3  -7    7.20    0.74
   1   3  -7    6.98    0.74
   1  -3  -7    7.77    0.67
   1   3  -7    7.27    0.70
  -1   3   7    6.65    0.72
   1   3   7    7.81    0.75
  -1   3  -7    5.79    0.66
   1   3  -7    6.52    0.53
  -1   3  -7    6.55    0.55
   1  -3   7    6.92    0.56
  -1  -3   7    6.96    0.58
  -1   3  -7    7.49    0.55
   1   3  -7    6.86    0.57
  -1  -3  -7    9.38    1.09
   1   3  -7    8.76    0.63
  -1   3   7    8.06    0.88
   1  -3  -7    8.02    0.92
  -1   3  -7    7.98    0.82
  -1  -4  -7  194.09   13.19
   1  -4   7  196.95   13.11
   1  -4  -7  198.10   13.14
  -1   4  -7  199.81   13.12
   1   4   7  195.37   13.17
   1   4  -7  221.25   13.24
  -1   4  -7  193.92   13.16
   1   4  -7  199.49   13.15
  -1   4  -7  195.01   13.14
   1   4  -7  195.98   13.13
  -1  -4   7  172.27   13.07
  -1   4  -7  197.57   13.15
   1   4  -7  203.04   13.20
   1   4   7  171.55   13.17
  -1   4  -7  218.50   13.24
   1  -4  -7  207.59   13.12
  -1  -4  -7  212.30   13.18
   1   4  -7  198.97   13.17
  -1   4   7  170.24   13.25
   1   4  -7  202.16   13.06
   1  -4  -7  238.42   13.33
   1   4   7  180.51   13.39
   1   4  -7  199.56   13.07
  -1   4  -7  192.00   13.07
  -1   4  -7  197.07   13.05
   1   4  -7  201.26   13.08
  -1   4   7  185.08   13.14
   1   4  -7  207.05   13.05
  -1   4  -7  204.63   13.08
  -1   4  -7  194.87   13.04
   1   4  -7  202.69   13.06
  -1  -4   7  175.52   13.06
   1  -5   7   58.87    3.81
  -1  -5  -7   57.64    3.87
   1  -5  -7   55.42    3.81
   1   5   7   55.86    3.87
   1   5  -7   61.68    3.95
  -1   5  -7   57.42    3.80
  -1   5  -7   54.62    3.79
  -1   5  -7   55.87    3.81
   1   5  -7   54.38    3.78
   1   5  -7   54.19    3.78
   1   5  -7   52.76    3.67
   1  -5   7   49.96    3.67
  -1  -5   7   52.40    3.70
  -1   5  -7   57.00    3.74
   1   5   7   44.01    3.80
   1  -5  -7   57.09    3.76
   1   5  -7   62.08    3.89
  -1  -5  -7   57.89    3.82
  -1   5  -7   65.32    3.93
  -1  -5  -7   52.97    3.72
  -1   5   7   51.40    3.95
   1   5   7   50.02    4.08
   1   5  -7   57.06    3.72
  -1   5  -7   57.39    3.72
  -1   5  -7   57.47    3.70
   1   5  -7   51.70    3.71
  -1   5  -7   57.76    3.72
   1   5  -7   59.81    3.69
  -1   5   7   55.48    3.83
  -1  -5   7   49.44    3.67
  -1  -6  -7  447.71   29.46
   1  -6  -7  452.07   29.42
   1   6  -7  521.70   29.57
   1  -6   7  435.72   29.41
   1   6   7  471.03   29.47
  -1   6  -7  459.61   29.42
  -1   6  -7  470.42   29.37
  -1   6  -7  471.90   29.39
   1   6  -7  465.54   29.37
   1   6  -7  474.36   29.37
  -1  -6   7  405.68   29.29
   1  -6   7  404.22   29.26
  -1   6  -7  446.23   29.29
   1   6   7  398.44   29.60
  -1   6  -7  517.31   29.51
   1  -6  -7  484.72   29.34
   1   6  -7  508.96   29.46
  -1  -6  -7  429.55   29.32
   1   6   7  399.50   29.58
  -1   6   7  403.52   29.50
   1   6  -7  464.47   29.32
  -1   6  -7  477.72   29.32
   1   6  -7  486.63   29.32
  -1   6   7  416.45   29.41
  -1  -6   7  384.91   29.25
  -1   7  -7    3.46    0.71
   1   7  -7    4.10    0.69
  -1  -7   7    4.22    0.55
   1  -7   7    4.30    0.48
  -1   7  -7    4.92    0.97
  -1  -7  -7    2.94    0.56
  -1   7  -7    3.44    0.72
   1   7  -7    3.40    0.70
   1   7  -7    5.30    0.91
  -1  -7  -7    5.84    1.19
   1   7   7    2.84    1.11
   1  -7  -7    5.20    1.05
  -1   7   7    5.56    1.01
  -1   7  -7    3.49    0.60
   1   7  -7    4.00    0.61
  -1   7   7    4.07    0.93
   1   7  -7    3.86    0.61
   1   7   7    3.49    1.08
  -1   7   7    5.98    1.13
  -1   7  -7    2.64    0.43
   1   7  -7    3.46    0.98
   1   7   7    3.85    0.95
   1  -7   7    3.25    0.80
  -1   7  -7    4.15    0.80
  -1  -7   7    6.39    0.81
   1  -7  -7    2.46    0.78
  -1   7   7    4.87    0.91
  -1  -7  -7    5.44    0.84
  -1  -7   7    3.78    0.40
   1   8  -7  221.01   13.09
  -1   8  -7  225.86   13.11
  -1   8  -7  245.11   13.31
  -1  -8   7  166.68   12.92
   1  -8  -7  288.72   13.41
  -1   8   7  179.04   13.25
  -1   8  -7  151.48   12.92
  -1  -8  -7  275.73   13.41
   1   8   7  187.82   13.31
   1   8  -7  229.40   13.08
  -1   8  -7  220.41   13.06
   1   8  -7  233.65   13.09
  -1   8   7  209.05   13.27
   1  -8   7  184.51   12.98
  -1  -8   7  184.09   13.00
  -1  -8   7  196.71   13.09
  -1   8  -7  227.72   13.11
   1   8  -7  229.68   13.11
   1   8   7  185.71   13.35
  -1   8   7  188.16   13.29
  -1   8   7  205.47   13.22
   1   8   7  231.92   13.27
  -1  -8   7  207.14   13.18
   1  -8   7  192.02   13.17
  -1  -8  -7  210.83   13.21
   1  -8  -7  221.45   13.20
   1   8  -7  252.21   13.37
  -1   8  -7  222.65   13.22
  -1   9  -7   21.40    1.66
   1   9  -7   21.17    1.62
  -1   9  -7   25.46    2.00
  -1  -9   7   15.61    1.35
   1   9   7   22.59    2.12
  -1  -9  -7   29.67    2.10
   1  -9  -7   26.06    2.05
  -1   9   7   21.03    2.02
  -1   9  -7   11.47    1.35
   1   9  -7   20.69    1.62
  -1   9  -7   22.77    1.61
  -1  -9   7   21.07    1.53
   1  -9   7   21.14    1.49
  -1   9   7   22.84    2.00
  -1   9  -7   20.75    1.69
   1   9  -7   22.60    1.68
  -1  -9   7   21.14    1.71
   1   9   7   22.64    2.11
  -1   9   7   20.36    2.02
  -1   9   7   28.16    1.98
   1   9  -7   26.48    2.10
   1  -9  -7   23.27    1.83
  -1  -9   7   22.44    1.83
   1   9   7   29.60    2.03
  -1  -9  -7   23.23    1.85
   1  -9   7   22.09    1.84
  -1   9  -7   22.13    1.90
  -1  10  -7  179.29   10.99
  -1  10  -7  183.87   11.25
   1  10  -7  188.61   10.97
  -1 -10   7   99.30   10.76
   1 -10  -7  230.39   11.31
  -1  10   7  164.51   11.22
   1  10   7  168.05   11.24
  -1 -10  -7  229.34   11.30
   1  10  -7  187.19   11.00
  -1  10  -7  194.34   10.99
  -1  10   7  190.23   11.29
  -1 -10   7  151.49   10.89
   1 -10   7  160.93   10.87
  -1  10  -7  193.07   11.01
   1  10  -7  195.59   11.01
  -1 -10   7  163.75   11.00
   1  10   7  172.45   11.30
  -1  10   7  168.07   11.24
  -1  10   7  194.42   11.23
   1  10  -7  221.50   11.35
   1 -10  -7  183.14   11.12
   1 -10   7  156.18   11.07
   1  10   7  203.11   11.23
  -1  10  -7  191.82   11.21
  -1 -10   7  161.91   11.07
  -1 -10  -7  183.90   11.15
  -1  11  -7    2.38    1.22
  -1  11  -7    2.73    1.20
   1  11  -7    4.41    1.27
  -1 -11  -7    5.19    1.41
  -1  11   7    3.01    1.49
   1 -11  -7    5.04    1.45
  -1  11  -7    4.65    0.94
  -1 -11   7    4.76    0.81
  -1  11   7    3.78    1.48
   1  11  -7    2.39    1.01
   1 -11   7    3.79    0.79
  -1 -11   7    3.40    1.06
  -1  11  -7    4.03    1.06
   1  11   7    5.68    1.57
   1  11   7    4.48    1.55
  -1  11   7    4.27    1.47
  -1  11  -7    3.60    1.29
  -1 -11   7    2.87    1.16
   1 -11   7    4.44    1.21
   1 -11  -7    3.59    1.18
   1  11   7    4.04    1.37
  -1 -11  -7    5.52    1.28
   1  11  -7    3.37    1.49
  -1  11   7    3.08    1.38
  -1 -11   7    2.58    0.45
   1  12  -7   62.48    3.78
   1  12   7   49.75    3.60
   1 -12   7   39.25    3.44
   1 -12  -7   49.69    3.52
  -1  12  -7   56.58    3.71
  -1 -12  -7   52.36    3.53
  -1 -12   7   42.39    3.46
  -1  12  -7   46.69    3.55
   1  12  -7   58.91    3.59
  -1  12  -7   64.08    3.57
   1 -12  -7   69.23    3.77
  -1  12   7   45.32    3.71
   1  12   7   44.41    3.63
  -1 -12  -7   65.49    3.72
   1  12  -7   47.95    3.38
  -1  12  -7   51.40    3.37
  -1 -12  -7   51.40    3.54
   1  12   7   52.68    3.73
  -1  12   7   43.34    3.72
   1 -12   7   42.10    3.18
  -1 -12   7   38.04    3.20
  -1 -12   7   46.03    3.39
  -1  12   7   54.54    3.72
  -1 -12   7   33.21    2.97
   1  12   7   43.94    3.71
  -1  12   7   40.31    3.67
   1  13  -7    4.49    1.45
  -1  13  -7    3.13    1.36
  -1 -13  -7    7.23    1.63
   1 -13  -7    6.56    1.75
  -1  13   7    8.12    1.87
   1 -13  -7   10.82    1.69
  -1  13  -7    7.92    1.38
  -1 -13  -7    6.60    1.52
   1  13  -7    5.01    1.29
   1 -13   7    8.62    1.11
   1 -13  -7    5.70    1.56
  -1 -13   7    7.40    1.14
   1  13  -7    7.49    1.68
  -1  13  -7    8.62    1.60
   1  13  -7    8.15    1.94
   1 -13   7    7.73    1.49
  -1  13  -7    6.25    1.74
  -1 -13  -7    6.87    1.57
  -1 -13   7    7.56    1.49
   1 -13  -7    8.46    1.51
  -1 -13   7    4.25    0.52
  -1 -13   7    5.13    0.52
   1  13   7   12.88    1.79
   1  13   7    7.34    1.97
  -1  13   7    6.00    1.87
  -1  14  -7   15.35    1.91
   1  14  -7   16.26    1.98
   1 -14  -7   21.38    2.31
  -1 -14  -7   19.69    2.19
   1  14  -7   16.49    2.03
  -1  14  -7   16.43    1.92
  -1 -14   7   17.06    1.74
  -1 -14  -7   16.38    2.05
   1 -14   7   15.78    1.71
   1 -14  -7   21.92    2.18
   1  14   7   18.56    2.41
   1  14   7   21.82    2.23
  -1  14   7   16.62    2.37
   1  14  -7   15.32    1.96
  -1  14   7   13.64    2.43
  -1 -14  -7   19.44    2.11
   1 -14   7   12.91    2.02
   1 -14  -7   18.47    2.15
  -1 -14   7   15.01    2.05
   1  14  -7   16.92    2.18
  -1  14  -7   19.01    2.18
   1 -14  -7   18.51    2.23
   1  15   7    3.97    1.97
   1  15  -7    2.32    1.48
  -1  15   7    1.99    2.03
   1  15   7    4.49    1.68
  -1  15   7    5.48    1.89
  -1 -15   7    5.73    1.65
  -1 -15  -7    6.09    1.59
   1 -15   7    2.90    1.53
   1 -15  -7    5.42    1.65
  -1 -15   7    3.60    1.24
   1 -15  -7    3.45    1.51
  -1 -15  -7    5.65    1.66
   1 -15   7    2.76    1.15
  -1 -15  -7    2.62    1.62
  -1  15  -7    2.15    1.25
   1  15  -7    3.07    1.31
   1  15  -7    5.46    1.81
  -1  15  -7    3.98    1.68
  -1  16   7    3.61    1.84
   1  16  -7    0.91    1.57
   1  16   7    4.71    2.16
  -1  16   7    3.28    2.13
   1  16   7    4.21    1.68
   1 -16  -7    5.73    1.75
  -1 -16  -7    3.45    1.62
   1 -16   7    3.48    1.66
  -1 -16  -7    4.79    1.69
  -1 -16   7    3.96    1.31
   1 -16   7    2.38    1.24
   1 -16  -7    3.22    1.67
  -1 -16  -7    4.44    1.30
   1 -16  -7    2.18    1.35
  -1  16  -7    5.77    1.87
   1  16  -7    7.35    1.90
   1 -17   7    0.71    1.37
   1 -17  -7    4.37    1.86
  -1  17   7    3.41    1.87
  -1  17  -7    3.89    1.78
   1  17   7    3.41    1.66
  -1  17  -7    2.14    2.03
   1  17  -7    1.88    2.07
  -1 -17   7    0.10    1.42
   1 -17   7    3.45    1.81
  -1 -18   7    1.58    1.59
  -1   0  -8    0.40    0.33
  -1   0   8    0.13    0.40
   1   0   8    0.14    0.36
  -1   0   8    0.20    0.43
   1   0  -8    0.10    0.40
   1   0  -8    0.28    0.37
  -1   0  -8    0.45    0.41
  -1   0   8    1.34    0.85
   1   0  -8   -0.32    0.60
  -1   0  -8    0.67    0.77
  -1   0   8    1.52    0.45
   1   0  -8    0.35    0.74
  -1   0  -8    0.59    0.51
   1   0   8   -0.19    0.70
   1   0   8   -0.03    0.35
   1   0  -8    1.36    0.40
   1  -1   8   50.59    3.48
   1  -1  -8   52.93    3.45
   1  -1   8   54.92    3.64
  -1   1   8   51.11    3.68
  -1  -1   8   51.15    3.46
  -1  -1  -8   57.32    3.67
   1   1  -8   52.77    3.62
   1   1   8   52.72    3.58
  -1   1  -8   50.96    3.50
  -1  -1  -8   49.54    3.47
  -1   1  -8   49.21    3.58
   1   1   8   51.07    3.50
  -1  -1   8   47.88    3.52
   1   1  -8   46.59    3.50
  -1   1  -8   47.89    3.49
  -1   1   8   49.51    3.52
  -1   1  -8   46.57    3.50
  -1  -1  -8   50.01    3.53
   1  -1  -8   49.81    3.52
   1   1  -8   50.50    3.52
  -1   1   8   54.29    3.54
   1  -1   8   52.08    3.42
  -1   1   8   50.51    3.44
  -1  -1   8   49.80    3.78
  -1   1  -8   52.49    3.72
   1  -1  -8   63.98    3.69
  -1  -1  -8   56.35    3.78
   1   1  -8   56.30    3.58
   1   1  -8   52.55    3.49
   1  -1  -8   51.45    3.52
   1   2   8  176.97   11.04
  -1  -2   8  184.89   11.02
   1  -2   8  181.37   11.04
   1   2  -8  156.72   11.03
  -1   2   8  184.66   11.36
  -1   2  -8  154.96   11.04
   1   2   8  166.05   11.26
  -1  -2  -8  170.05   11.25
   1   2  -8  161.19   11.07
   1  -2  -8  151.65   11.03
  -1  -2  -8  154.32   11.07
  -1   2  -8  165.47   11.16
   1  -2  -8  167.25   11.10
  -1  -2  -8  164.75   11.13
   1   2  -8  153.29   11.08
   1   2   8  181.39   11.07
  -1   2  -8  157.25   11.07
   1   2  -8  155.92   11.08
  -1   2   8  173.24   11.11
  -1   2  -8  154.94   11.07
   1   2   8  162.54   11.11
  -1   2  -8  153.26   10.99
  -1   2   8  177.80   11.09
   1  -2   8  174.44   11.00
   1   2  -8  173.04   11.10
  -1   2  -8  150.99   11.20
  -1  -2  -8  181.73   11.33
   1  -2  -8  186.29   11.24
  -1  -2   8  190.33   11.28
   1   2  -8  161.67   11.04
   1  -2  -8  163.83   11.10
  -1   2  -8  161.25   11.03
   1   3   8   46.77    2.87
  -1   3  -8   40.89    2.81
  -1  -3  -8   38.80    2.88
   1   3  -8   46.40    2.88
   1  -3  -8   40.76    2.85
  -1   3  -8   39.46    2.79
   1   3  -8   40.60    2.80
  -1   3  -8   41.40    2.77
  -1  -3   8   46.79    2.88
  -1   3   8   43.17    3.18
   1   3  -8   40.69    2.79
  -1  -3  -8   47.86    3.16
  -1  -3  -8   43.52    2.93
  -1   3  -8   44.68    2.99
   1   3  -8   43.64    2.94
   1  -3  -8   43.82    2.88
  -1   3  -8   41.34    2.88
   1   3  -8   40.28    2.89
  -1   3   8   43.80    2.93
  -1   3  -8   40.42    2.87
   1   3   8   39.72    2.92
  -1   3  -8   40.04    2.78
   1   3  -8   37.30    2.76
   1  -3   8   43.72    2.78
   1  -3  -8   44.96    3.08
  -1  -3  -8   49.76    3.21
   1   3   8   39.60    3.23
   1   3  -8   40.43    2.85
  -1   3  -8   38.13    2.99
  -1   3  -8   41.38    2.79
   1   3  -8   38.73    2.80
   1   4  -8  252.41   16.89
  -1   4  -8  252.80   16.91
  -1   4   8  273.40   16.99
  -1   4  -8  250.43   17.00
  -1   4  -8  249.01   16.98
   1   4  -8  246.97   16.97
   1   4  -8  275.64   17.06
  -1   4  -8  251.97   16.94
  -1  -4  -8  244.95   17.02
   1  -4  -8  245.57   16.97
   1   4   8  271.31   17.01
   1  -4  -8  262.40   16.97
  -1   4  -8  279.80   17.09
   1   4  -8  265.25   17.05
  -1  -4  -8  263.69   17.02
   1   4  -8  248.39   17.01
  -1   4   8  258.55   17.03
   1   4  -8  250.44   16.89
  -1   4  -8  241.67   16.90
   1   4  -8  253.57   16.91
  -1   4  -8  253.66   16.88
   1   4  -8  246.08   16.90
  -1  -4   8  259.37   16.91
  -1   4  -8  252.46   16.88
   1   4  -8  258.12   16.91
   1  -4  -8  307.74   17.19
   1   4   8  255.10   17.29
  -1  -4  -8  311.14   17.27
  -1   4  -8  225.06   17.02
  -1   4   8  252.99   17.17
  -1  -5  -8   69.71    4.61
   1   5  -8   74.13    4.69
   1  -5   8   74.13    4.52
  -1   5  -8   66.46    4.53
   1   5   8   69.67    4.61
   1  -5  -8   64.54    4.56
  -1  -5  -8   67.69    4.58
   1   5  -8   70.88    4.64
  -1   5  -8   75.74    4.69
   1  -5  -8   69.45    4.53
  -1  -5  -8   62.89    4.46
  -1   5  -8   61.39    4.54
  -1   5   8   64.93    4.75
   1   5  -8   63.98    4.41
   1   5   8   70.07    4.90
   1   5  -8   66.20    4.45
  -1   5  -8   65.90    4.46
   1   5  -8   67.85    4.46
  -1   5  -8   68.73    4.44
  -1   5  -8   62.67    4.54
   1   5  -8   64.71    4.55
  -1   5  -8   66.47    4.57
   1   5  -8   67.24    4.54
  -1  -5   8   65.29    4.45
   1   5  -8   67.85    4.43
  -1   5  -8   60.41    4.40
  -1   5   8   69.80    4.58
  -1   5  -8   68.02    4.46
   1   5  -8   68.35    4.43
  -1  -5   8   62.36    4.43
   1   6   8  621.60   33.53
  -1   6  -8  481.92   33.41
   1   6  -8  515.20   33.54
   1  -6   8  605.25   33.44
   1  -6  -8  460.22   33.42
  -1  -6  -8  445.86   33.45
   1   6  -8  481.86   33.38
  -1   6  -8  479.86   33.39
   1   6  -8  471.83   33.39
  -1   6  -8  483.96   33.41
  -1  -6   8  549.40   33.33
   1  -6   8  539.95   33.30
   1  -6  -8  513.19   33.37
   1   6  -8  505.37   33.48
  -1   6  -8  542.28   33.54
  -1  -6  -8  437.70   33.32
  -1   6   8  514.27   33.60
  -1   6  -8  437.29   33.35
   1   6   8  550.50   33.71
   1   6  -8  487.12   33.33
  -1   6  -8  482.02   33.33
  -1   6  -8  510.40   33.34
   1   6  -8  486.14   33.33
  -1   6   8  553.50   33.51
  -1   6   8  566.79   33.48
  -1   6  -8  493.68   33.32
   1   6  -8  489.50   33.30
  -1  -6   8  516.82   33.29
   1   7  -8   36.30    2.76
   1   7  -8   39.82    2.78
  -1   7  -8   37.94    2.78
  -1   7  -8   36.80    2.79
  -1  -7   8   38.48    2.67
   1  -7   8   39.49    2.63
   1   7   8   41.23    3.14
   1   7  -8   40.52    2.91
  -1  -7  -8   33.83    2.67
   1  -7  -8   41.42    2.73
  -1   7  -8   46.70    3.01
  -1  -7   8   36.70    2.59
   1   7   8   40.49    3.12
  -1   7  -8   30.59    2.65
  -1   7   8   42.01    3.07
  -1  -7  -8   49.73    3.16
   1  -7  -8   44.71    3.08
   1   7  -8   37.39    2.69
  -1   7  -8   36.84    2.69
   1   7  -8   38.60    2.69
  -1   7   8   44.52    2.98
  -1   7  -8   39.09    2.67
  -1   7   8   38.83    2.89
   1  -7  -8   38.21    2.85
   1  -7   8   42.41    2.85
  -1   7  -8   37.85    2.83
   1   7  -8   40.42    2.98
  -1  -7  -8   36.67    2.87
   1   7   8   47.85    2.99
  -1   8  -8  257.12   15.75
   1  -8  -8  249.16   15.74
  -1  -8  -8  258.61   15.78
   1   8  -8  275.27   15.89
   1  -8   8  306.43   15.79
   1   8   8  355.12   15.92
   1   8  -8  266.81   15.67
  -1   8  -8  264.97   15.68
   1   8  -8  268.39   15.67
   1  -8   8  282.11   15.55
  -1  -8   8  289.28   15.59
   1   8   8  293.04   16.05
  -1   8   8  270.04   15.96
  -1   8  -8  275.02   15.75
  -1   8  -8  262.57   15.69
  -1   8  -8  302.80   15.92
   1   8  -8  275.81   15.80
  -1   8  -8  152.26   15.47
  -1  -8  -8  328.59   15.99
   1  -8  -8  342.24   16.01
  -1   8  -8  180.07   15.52
  -1   8   8  284.75   15.96
   1   8   8  292.07   16.03
  -1   8  -8  264.37   15.61
   1   8  -8  254.49   15.61
  -1   8   8  318.50   15.94
   1   8  -8  270.32   15.64
  -1   8   8  327.98   15.88
  -1  -8   8  205.64   15.49
  -1   9  -8   11.70    1.34
   1   9  -8   14.65    1.34
  -1  -9   8   14.71    1.15
   1   9   8   12.11    1.82
   1   9   8   14.93    1.86
  -1   9   8   17.70    1.86
  -1  -9   8    9.33    0.91
  -1   9   8   13.49    1.80
   1  -9  -8   15.72    1.79
  -1  -9  -8   18.76    1.80
  -1   9  -8   13.40    1.22
   1   9  -8   11.14    1.20
  -1   9   8   14.63    1.68
   1  -9   8   14.26    1.09
   1   9   8   22.73    1.75
  -1  -9   8   16.38    1.45
   1  -9   8   18.87    1.50
   1   9  -8   13.95    1.70
  -1  -9  -8   16.06    1.55
   1  -9  -8   13.97    1.45
  -1   9  -8   13.96    1.49
  -1   9   8   19.81    1.69
   1   9  -8   13.59    1.29
  -1   9  -8   13.70    1.32
  -1   9  -8   12.84    1.65
   1  10  -8  204.02   15.21
  -1  10  -8  199.54   15.23
  -1  10  -8  218.45   15.49
   1  10   8  297.77   15.51
  -1 -10  -8  213.46   15.36
   1 -10  -8  198.38   15.32
  -1 -10   8  258.99   15.38
   1  10  -8  234.53   15.49
   1 -10   8  237.65   15.36
  -1  10  -8  210.21   15.37
  -1  10   8  245.46   15.54
  -1 -10  -8  242.39   15.47
   1  10   8  257.25   15.57
   1 -10  -8  248.27   15.49
  -1  10  -8  202.36   15.20
   1  10  -8  202.34   15.21
   1 -10   8  240.95   15.15
  -1 -10   8  229.84   15.17
  -1  10   8  289.04   15.60
  -1  10   8  224.84   15.53
   1  10   8  227.58   15.57
  -1  10   8  292.17   15.53
  -1  10  -8  210.10   15.25
   1  10  -8  211.66   15.24
   1  11  -8    7.59    1.17
  -1 -11   8    5.77    1.24
  -1  11  -8    8.38    1.22
  -1 -11   8    7.75    0.93
   1 -11   8    5.44    0.89
  -1 -11  -8    8.43    1.61
  -1  11   8    6.28    1.69
   1 -11  -8    4.40    1.53
  -1  11  -8    7.79    1.09
  -1  11   8    9.09    1.64
   1  11  -8    8.95    1.14
  -1  11   8    6.44    1.67
   1  11   8    9.64    1.76
   1  11   8   10.52    1.61
   1  11  -8    5.41    1.63
  -1  11   8    7.17    1.58
  -1 -11   8    8.90    1.33
   1  11   8   10.94    1.58
   1 -11   8    6.42    1.31
   1 -11  -8    8.73    1.35
  -1 -11  -8    6.28    1.38
  -1  11  -8    6.88    1.43
  -1  11  -8    6.69    1.44
   1  11  -8    5.84    1.10
  -1  11  -8    6.26    1.14
  -1  12  -8   45.82    4.53
   1 -12   8   60.70    4.51
   1 -12  -8   53.26    4.48
   1  12  -8   60.10    4.70
  -1 -12  -8   53.80    4.51
  -1 -12   8   61.15    4.53
  -1 -12   8   64.91    4.48
  -1  12  -8   54.55    4.38
  -1  12   8   62.01    4.79
   1  12   8   63.66    4.77
  -1  12  -8   46.72    4.55
   1  12  -8   54.25    4.59
  -1  12  -8   58.97    4.52
   1  12  -8   63.25    4.60
  -1  12   8   66.24    4.79
   1 -12  -8   56.37    4.62
  -1 -12  -8   64.46    4.61
   1  12   8   62.78    4.68
   1  12  -8   54.72    4.36
  -1  12  -8   53.60    4.35
  -1  12   8   77.46    4.87
   1 -12   8   62.60    4.24
  -1 -12   8   63.01    4.27
   1  12   8   85.28    4.83
   1  12   8   79.08    4.69
  -1  12   8   74.05    4.75
   1 -12  -8   61.14    4.57
  -1  13  -8    1.67    1.44
   1  13  -8    4.23    1.53
  -1  13   8    5.64    1.89
   1 -13  -8    4.15    1.64
  -1 -13  -8    2.00    1.57
   1 -13  -8    1.87    1.48
  -1  13  -8    1.60    1.15
   1  13  -8    2.13    1.21
  -1 -13  -8    1.99    1.44
   1 -13   8    3.01    0.92
   1 -13  -8    0.68    1.47
   1 -13   8    4.77    1.44
   1  13  -8    2.60    1.71
   1 -13  -8    2.52    1.40
  -1 -13   8    3.20    1.32
  -1 -13  -8    5.23    1.48
  -1  13  -8    2.38    1.59
  -1  13   8    5.28    1.82
   1  13   8    4.08    1.85
   1  13   8    3.09    1.70
  -1 -13   8    2.19    0.95
   1  13  -8    2.87    1.43
  -1  13  -8    1.99    1.52
  -1  14  -8   26.29    2.68
   1  14  -8   21.07    2.68
  -1  14  -8   33.96    2.78
   1  14  -8   32.40    2.90
   1 -14  -8   31.10    2.92
  -1  14   8   31.73    3.01
  -1 -14  -8   28.18    2.78
   1  14  -8   25.93    2.53
  -1  14  -8   26.15    2.54
   1 -14   8   27.74    2.31
  -1 -14   8   32.93    2.39
  -1 -14  -8   26.13    2.73
   1 -14  -8   25.21    2.71
  -1  14  -8   26.63    2.86
   1 -14   8   27.37    2.71
  -1 -14  -8   28.31    2.68
   1 -14  -8   29.92    2.75
  -1  14   8   30.45    3.10
   1  14   8   33.43    2.88
   1  14  -8   24.67    2.49
   1  14   8   30.00    3.03
   1 -14  -8   33.64    2.85
   1 -15   8    4.32    1.17
  -1 -15   8    7.12    1.25
  -1  15   8    5.83    2.05
   1  15  -8    3.86    1.51
   1  15   8    7.34    2.10
   1  15   8    5.25    1.79
  -1  15   8    5.76    2.05
   1 -15   8    2.78    1.65
   1 -15  -8    4.69    1.68
  -1 -15  -8    4.83    1.64
   1 -15  -8    5.42    1.71
  -1 -15  -8    6.54    1.70
  -1  15  -8    3.01    1.42
   1  15  -8    4.46    1.50
  -1  15  -8    6.90    1.82
   1  15  -8    5.63    1.87
   1 -16   8    4.16    1.24
  -1 -16   8    3.46    1.27
   1  16   8    2.93    2.00
   1  16   8    5.64    1.77
  -1  16   8    5.60    2.20
   1  16  -8    0.65    1.50
  -1  16   8    3.61    2.01
  -1 -16  -8    3.55    1.67
   1 -16  -8    5.35    1.74
   1 -16   8    4.18    1.73
  -1 -16  -8    3.60    1.68
   1 -16  -8    2.78    1.63
  -1  16  -8    1.55    1.78
   1  16  -8    5.31    1.97
  -1 -16  -8    1.70    1.29
  -1  17   8    4.31    1.99
   1  17   8    3.47    1.80
   1 -17   8    1.53    1.28
  -1 -17   8    2.15    1.39
   1 -17   8    1.47    1.74
  -1  18   8    1.42    1.94
  -1   0   9   -0.07    0.46
   1   0   9    1.57    0.44
  -1   0   9    0.23    0.50
   1   0  -9    0.38    0.42
   1   0   9    0.17    0.24
   1   0  -9    0.07    0.47
  -1   0  -9    0.25    0.47
  -1   0  -9    0.18    0.38
  -1   0  -9    0.53    0.87
   1   0  -9    1.42    0.71
  -1   0   9    0.12    0.92
  -1   0   9    0.48    0.48
   1   0   9    0.42    0.82
  -1   0  -9    1.22    0.61
   1   0  -9    1.22    0.77
   1   0  -9    0.05    0.25
   1   0   9    0.80    0.44
   1   0  -9    0.32    0.42
   1  -1   9   32.01    2.33
   1  -1  -9   33.87    2.29
  -1  -1   9   32.11    2.31
  -1   1   9   29.90    2.52
  -1  -1  -9   35.65    2.57
   1   1  -9   34.32    2.52
   1   1   9   33.37    2.45
   1  -1   9   34.28    2.52
  -1   1  -9   33.86    2.37
  -1  -1  -9   33.77    2.32
  -1   1  -9   34.64    2.48
   1   1   9   32.64    2.36
  -1   1  -9   34.46    2.35
  -1   1   9   31.75    2.38
   1   1  -9   33.43    2.37
  -1  -1   9   30.63    2.38
  -1   1   9   34.30    2.41
   1  -1  -9   33.27    2.39
   1   1  -9   34.51    2.39
  -1  -1  -9   34.01    2.39
  -1   1  -9   33.85    2.37
   1  -1   9   33.44    2.25
  -1   1   9   32.06    2.27
   1  -1  -9   41.71    2.58
  -1  -1  -9   32.53    2.66
  -1   1   9   33.85    2.71
   1   1  -9   36.38    2.47
  -1  -1   9   33.32    2.68
  -1   1  -9   35.47    2.62
   1   1  -9   33.69    2.34
   1  -1  -9   34.63    2.39
  -1  -2   9  113.72    7.57
   1  -2   9  111.55    7.59
   1   2   9  111.39    7.58
   1   2  -9  116.15    7.59
   1   2  -9  119.03    7.67
   1  -2   9  111.60    7.67
  -1   2   9  116.61    7.90
   1   2   9  106.19    7.81
  -1   2  -9  114.82    7.61
  -1  -2   9  118.52    7.85
  -1  -2  -9  123.13    7.85
  -1  -2  -9  110.60    7.63
   1  -2  -9  114.07    7.60
   1  -2  -9  104.55    7.60
  -1  -2  -9  120.76    7.72
   1  -2  -9  116.32    7.67
  -1   2  -9  122.18    7.75
   1   2  -9  115.03    7.65
  -1   2   9  109.26    7.65
  -1   2  -9  114.47    7.65
   1   2   9  110.43    7.63
  -1   2   9  106.32    7.66
  -1   2  -9  117.12    7.66
   1   2  -9  112.92    7.66
   1  -2   9  107.60    7.54
  -1   2   9  109.59    7.60
   1  -2  -9  142.09    7.86
   1   2  -9  124.07    7.69
  -1  -2  -9  133.12    7.93
  -1   2  -9  106.46    7.80
  -1   2  -9  118.20    7.60
   1   2  -9  113.09    7.61
   1  -2  -9  122.77    7.68
  -1  -3   9   46.27    2.94
   1   3   9   46.30    3.02
   1  -3   9   48.37    2.98
   1   3  -9   49.10    3.05
  -1  -3  -9   41.85    3.05
  -1   3  -9   43.40    2.94
   1  -3  -9   44.16    3.01
  -1   3  -9   44.17    2.94
   1   3  -9   44.15    2.97
  -1  -3   9   46.83    3.07
   1   3  -9   44.95    2.98
  -1   3  -9   47.06    2.99
  -1  -3  -9   57.10    3.39
   1   3   9   43.63    3.34
  -1   3   9   49.94    3.43
  -1  -3  -9   45.12    3.12
  -1   3  -9   44.46    3.17
   1  -3  -9   40.02    2.95
   1   3  -9   43.90    3.12
   1  -3  -9   45.62    3.07
   1   3  -9   46.30    3.08
  -1   3  -9   42.94    3.05
  -1   3   9   44.95    3.09
   1   3   9   45.59    3.11
   1   3   9   46.23    3.03
   1   3  -9   43.22    3.07
  -1   3  -9   43.02    3.05
   1   3  -9   34.15    2.91
  -1   3  -9   42.89    2.93
   1  -3   9   45.73    2.94
  -1  -3  -9   55.68    3.41
  -1   3  -9   40.87    3.19
   1  -3  -9   52.78    3.31
   1   3  -9   45.46    3.03
  -1   3  -9   43.24    2.96
   1   3  -9   43.85    2.98
  -1   4  -9  286.56   18.97
  -1   4   9  313.31   19.04
   1   4   9  312.32   19.06
  -1   4  -9  287.12   19.08
   1   4  -9  286.87   19.03
  -1   4   9  295.98   19.34
   1   4  -9  287.76   18.95
  -1   4  -9  276.50   18.97
   1   4  -9  287.55   19.10
   1  -4  -9  269.38   19.02
  -1  -4  -9  276.65   19.06
   1  -4  -9  284.58   19.04
  -1   4  -9  299.29   19.15
   1   4  -9  295.46   19.11
  -1  -4  -9  297.15   19.09
   1   4  -9  281.18   19.07
  -1   4  -9  286.32   19.04
  -1   4   9  286.65   19.09
   1   4   9  295.07   19.11
  -1   4  -9  274.27   18.95
   1   4  -9  277.07   18.93
   1   4  -9  287.39   18.96
  -1   4  -9  280.32   18.94
  -1  -4  -9  341.02   19.33
   1   4  -9  289.24   18.98
   1   4   9  296.48   19.37
  -1   4   9  275.72   19.26
  -1   4  -9  262.50   19.11
   1  -4  -9  337.40   19.27
   1   4  -9  275.20   18.96
  -1   4  -9  285.58   18.94
   1   5  -9    7.17    0.64
  -1   5   9    8.23    0.89
  -1   5  -9    8.77    0.70
   1   5  -9    8.84    1.04
   1   5   9    7.32    0.94
   1  -5  -9    8.42    0.88
  -1   5  -9    8.61    0.77
  -1  -5  -9    8.03    0.93
   1   5  -9    7.77    0.90
   1   5  -9    7.86    0.86
  -1   5  -9    7.35    0.94
  -1   5  -9    8.52    0.89
   1   5   9    7.36    1.40
  -1  -5  -9    9.11    0.99
   1  -5  -9    6.43    0.84
  -1   5  -9    9.38    1.12
   1   5  -9    8.13    1.03
   1   5  -9    8.73    0.94
  -1  -5  -9    6.45    0.67
  -1   5   9    5.94    0.95
  -1   5  -9    6.92    0.69
   1   5  -9    7.13    0.66
   1   5  -9    6.90    0.69
  -1   5  -9    8.90    0.64
  -1   5  -9    6.76    0.59
   1   5  -9    6.72    0.65
   1   5  -9    8.73    0.64
  -1   5   9    7.15    1.25
  -1   5  -9    6.25    0.90
   1  -5  -9    9.85    1.27
  -1   6  -9  327.97   21.46
   1   6  -9  321.14   21.45
   1   6  -9  326.96   21.43
  -1   6  -9  332.20   21.44
   1   6  -9  315.07   21.31
  -1  -6   9  318.12   21.35
  -1  -6  -9  289.90   21.33
   1   6   9  326.36   21.73
  -1   6   9  302.49   21.64
  -1   6  -9  288.05   21.41
  -1   6  -9  323.42   21.36
   1   6  -9  321.10   21.35
  -1   6  -9  294.90   21.35
  -1   6   9  327.62   21.53
   1   6  -9  330.15   21.36
  -1  -6  -9  316.25   21.50
  -1   6  -9  318.25   21.43
   1   6  -9  332.08   21.56
   1  -6   9  333.92   21.41
   1  -6  -9  315.74   21.47
  -1   6   9  333.99   21.49
   1   6  -9  331.74   21.33
  -1   6  -9  331.99   21.36
   1   6   9  341.40   21.52
   1  -6  -9  338.28   21.42
  -1   6  -9  366.69   21.61
   1   6  -9  331.41   21.53
  -1  -6  -9  337.07   21.47
  -1   7  -9   24.59    2.10
   1   7  -9   24.75    2.02
   1  -7  -9   24.54    1.82
   1  -7   9   27.02    1.88
  -1  -7  -9   24.66    1.97
   1  -7  -9   20.97    1.91
   1   7   9   31.27    2.08
   1   7  -9   23.67    2.06
  -1   7  -9   24.34    1.86
  -1   7   9   25.86    2.24
   1   7   9   25.46    2.32
  -1   7  -9   18.67    1.74
  -1  -7  -9   29.13    2.34
   1   7  -9   21.97    1.73
  -1   7  -9   23.13    1.74
  -1   7   9   29.95    2.09
   1   7  -9   23.13    1.74
   1  -7   9   23.69    1.66
  -1  -7   9   23.41    1.71
  -1   7   9   26.17    1.97
  -1   7  -9   22.15    1.71
   1   7  -9   23.66    1.67
  -1   7  -9   23.37    1.87
  -1   7  -9   23.01    1.90
   1   7  -9   22.07    1.86
   1   7  -9   21.55    1.85
   1   8  -9  232.47   14.02
  -1   8  -9  239.71   14.04
  -1   8  -9  236.88   14.03
   1   8  -9  232.68   14.01
   1  -8   9  226.64   13.87
  -1  -8   9  235.90   13.91
   1   8   9  230.55   14.35
  -1   8  -9  246.53   14.12
  -1   8  -9  275.88   14.31
   1   8  -9  260.21   14.16
   1   8   9  245.07   14.36
  -1   8  -9  138.81   13.84
  -1   8  -9  142.61   13.80
   1  -8  -9  292.26   14.36
  -1  -8  -9  296.59   14.36
  -1   8   9  223.34   14.29
   1   8  -9  232.24   13.94
  -1   8  -9  237.14   13.94
   1   8  -9  240.87   13.96
  -1   8   9  267.23   14.24
  -1   8   9  265.08   14.18
  -1   8  -9  238.80   13.91
   1   8  -9  243.57   13.88
   1   8   9  272.47   14.20
   1  -8   9  251.00   14.07
   1  -8  -9  223.93   14.08
  -1  -8  -9  230.92   14.11
  -1   8  -9  231.24   14.07
   1   8  -9  238.39   14.21
  -1   9  -9   10.91    1.27
   1   9  -9    7.99    1.22
  -1  -9   9    9.37    1.00
   1  -9   9   10.57    0.94
   1   9   9   11.58    1.76
  -1   9   9    9.52    1.73
   1   9   9   13.84    1.80
   1   9  -9   12.33    1.24
  -1   9  -9    6.65    1.22
  -1   9  -9   12.15    1.65
   1   9  -9   11.97    1.51
  -1   9  -9   11.01    1.44
   1  -9  -9   13.66    1.76
  -1   9   9   12.00    1.75
  -1  -9  -9   11.44    1.64
  -1   9  -9   10.04    1.09
   1   9  -9    9.45    1.11
  -1   9   9   12.56    1.62
  -1   9   9   12.53    1.56
   1  -9   9   13.18    1.35
   1   9   9   14.43    1.59
  -1  -9  -9   13.48    1.46
   1   9  -9   10.45    1.58
   1  -9  -9    8.98    1.35
  -1   9  -9    9.31    1.29
  -1  10  -9  152.24   10.73
   1  10  -9  157.67   10.71
  -1  10  -9  152.64   11.02
   1 -10   9  157.94   10.80
  -1 -10  -9  150.84   10.83
   1  10  -9  169.76   10.96
  -1  10  -9  147.90   10.82
   1 -10  -9  144.90   10.81
   1  10   9  157.59   10.99
  -1 -10  -9  190.70   11.00
  -1  10   9  147.10   10.99
   1 -10  -9  189.59   11.03
   1  10  -9  157.19   10.68
  -1  10  -9  161.56   10.68
  -1  10   9  185.42   11.02
   1  10   9  156.08   11.03
  -1  10   9  144.00   11.00
   1 -10   9  144.99   10.58
  -1 -10   9  153.96   10.62
   1  10   9  190.77   10.95
  -1  10   9  182.62   10.96
   1  10  -9  156.72   10.73
  -1  10  -9  153.35   10.73
   1  11  -9    7.92    1.18
  -1  11  -9    8.04    1.22
  -1  11  -9    7.74    1.65
  -1 -11  -9    8.23    1.48
   1 -11  -9    6.89    1.41
   1  11  -9    7.58    1.60
   1  11   9   12.42    1.62
  -1  11  -9    8.09    1.41
   1 -11   9    9.62    1.37
  -1  11   9    8.82    1.77
  -1 -11  -9    9.20    1.65
   1 -11  -9    8.13    1.62
  -1  11  -9    7.40    1.09
   1  11  -9    8.27    1.12
  -1  11   9    8.76    1.81
   1  11   9   11.42    1.81
  -1  11   9    8.01    1.81
   1  11   9    9.16    1.83
  -1 -11   9    8.97    1.00
   1 -11   9    8.33    0.92
  -1  11   9    8.87    1.60
  -1  11  -9    8.15    1.27
   1  11  -9    8.64    1.28
  -1  12  -9   50.67    4.25
  -1 -12  -9   53.96    4.19
   1 -12  -9   56.20    4.19
   1 -12   9   48.37    4.12
   1  12  -9   58.96    4.38
  -1  12  -9   57.15    4.07
  -1 -12   9   53.15    3.90
   1 -12   9   46.82    3.85
  -1  12   9   50.28    4.44
   1  12   9   56.66    4.44
   1  12  -9   53.10    4.35
  -1  12  -9   54.96    4.40
   1  12  -9   53.45    4.01
  -1  12  -9   60.42    4.24
  -1  12   9   57.96    4.48
  -1 -12  -9   59.02    4.30
   1 -12  -9   66.85    4.46
   1  12   9   56.82    4.40
   1  12  -9   53.06    4.02
  -1  12  -9   51.86    3.99
  -1  12   9   58.63    4.44
   1  12   9   68.54    4.42
   1  12   9   62.09    4.29
  -1  12   9   62.62    4.39
   1 -12  -9   60.56    4.29
  -1  13  -9   11.27    1.73
   1  13  -9   10.22    1.82
   1 -13  -9    5.74    1.71
   1 -13  -9    7.06    1.80
  -1 -13  -9    5.89    1.73
  -1  13  -9    7.50    1.32
   1  13  -9    4.89    1.25
   1 -13  -9    7.41    1.72
   1 -13  -9    7.77    1.58
   1 -13   9    7.94    1.56
  -1  13  -9    5.19    1.63
   1  13  -9    6.33    1.83
  -1 -13  -9    7.20    1.61
   1  13   9    8.98    1.99
   1  13   9   10.21    1.90
  -1  13   9   12.84    2.13
  -1  13   9    5.75    1.97
  -1  13  -9    4.75    1.66
   1  13  -9    4.57    1.64
   1 -13   9    8.56    1.05
  -1 -13   9    7.30    1.10
  -1 -14   9   26.15    2.27
  -1  14   9   28.49    2.99
  -1  14   9   27.78    3.06
   1  14  -9   25.77    2.47
   1  14   9   34.86    3.06
   1  14   9   37.49    2.95
   1 -14   9   23.72    2.56
  -1  14  -9   25.57    2.81
  -1 -14  -9   25.19    2.63
   1 -14  -9   32.86    2.73
   1  14  -9   27.24    2.49
  -1  14  -9   26.09    2.46
   1 -14   9   25.68    2.23
  -1 -14  -9   29.08    2.72
   1 -14  -9   29.08    2.70
  -1  14  -9   25.18    2.77
   1  14  -9   24.07    2.73
   1  14  -9   33.02    2.85
  -1  14  -9   32.59    2.75
   1 -15   9    2.47    1.04
  -1 -15   9    1.66    1.11
   1  15   9    4.49    2.02
   1  15   9    4.35    1.80
  -1  15   9    1.72    2.17
  -1  15   9    4.30    2.02
   1  15  -9    2.61    1.42
  -1 -15  -9    3.69    1.59
   1 -15   9    2.18    1.57
   1 -15  -9    2.88    1.63
   1 -15  -9    3.86    1.73
  -1 -15  -9    3.25    1.70
   1  15  -9    1.06    1.47
  -1  15  -9    1.51    1.44
   1  15  -9    1.08    1.90
  -1  15  -9    3.73    1.73
  -1 -16  -9    5.80    1.82
   1 -16  -9    8.99    1.79
  -1  16   9    5.10    2.00
   1  16   9    6.07    2.27
   1  16   9    3.99    1.80
  -1  16   9    7.38    2.35
  -1  16  -9    3.20    1.92
   1  16  -9    6.33    2.03
   1 -16   9    4.04    1.22
  -1 -16   9    4.63    1.32
   1 -16  -9   10.89    1.91
  -1 -16  -9    7.18    1.75
   1 -16   9    4.86    1.73
   1  17   9    3.96    1.85
  -1  17   9    6.01    2.10
  -1 -17   9    0.33    1.33
  -1  18   9    2.95    2.03
   1  18   9    2.70    1.85
   1   0  10    1.19    0.51
  -1   0  10    0.29    0.53
   1   0  10    0.11    0.27
  -1   0 -10    0.50    0.46
   1   0 -10    0.35    0.50
  -1   0 -10    0.20    0.57
  -1   0  10    0.30    0.56
   1   0 -10    0.32    0.57
   1   0 -10    2.52    0.80
  -1   0 -10    0.73    0.96
  -1   0  10    0.84    0.51
   1   0 -10    0.97    0.88
  -1   0  10    0.52    1.04
   1   0  10    1.48    0.93
  -1   0 -10    0.30    0.69
   1   0 -10    0.82    0.28
   1   0  10    0.23    0.49
   1   0 -10    1.69    0.52
   1  -1  10   15.85    1.20
  -1  -1  10   15.53    1.18
   1   1  10   16.48    1.34
   1   1 -10   16.93    1.45
   1  -1  10   20.21    1.53
  -1   1  10   17.69    1.43
  -1  -1 -10   19.78    1.53
   1   1  10   14.73    1.63
  -1   1 -10   16.64    1.28
   1  -1 -10   15.80    1.13
  -1  -1 -10   14.55    1.17
  -1   1 -10   14.20    1.39
   1  -1 -10   15.13    1.32
  -1   1  10   15.41    1.27
   1   1  10   15.32    1.24
  -1   1 -10   16.62    1.23
  -1  -1  10   15.47    1.27
   1   1 -10   14.85    1.24
   1   1 -10   15.47    1.26
  -1  -1 -10   16.31    1.28
  -1   1  10   14.92    1.29
   1  -1 -10   17.63    1.30
  -1   1 -10   15.36    1.27
   1  -1  10   14.19    1.08
  -1   1  10   13.39    1.10
  -1   1 -10   15.58    1.55
   1  -1 -10   18.99    1.52
  -1  -1  10   16.14    1.69
  -1   1  10   14.65    1.68
   1   1 -10   18.83    1.40
  -1  -1 -10   18.18    1.61
  -1   1 -10   15.57    1.21
   1   1 -10   17.68    1.22
   1  -1 -10   16.74    1.28
  -1  -2  10   57.69    4.02
   1  -2  10   60.14    4.05
   1   2 -10   60.24    4.05
  -1   2 -10   66.19    4.09
   1  -2  10   61.92    4.17
  -1  -2  10   62.46    4.34
   1   2 -10   60.94    4.18
  -1  -2 -10   65.09    4.35
   1   2  10   57.62    4.28
  -1   2  10   59.48    4.37
  -1  -2 -10   62.00    4.09
   1  -2 -10   61.40    4.05
   1   2 -10   63.20    4.18
  -1  -2 -10   62.39    4.20
   1  -2 -10   58.21    4.07
  -1   2 -10   58.59    4.22
   1  -2 -10   63.67    4.16
   1   2  10   57.39    4.10
   1   2 -10   60.23    4.12
  -1   2 -10   61.36    4.11
  -1   2  10   61.06    4.12
  -1   2  10   59.00    4.14
   1   2 -10   60.68    4.14
  -1   2 -10   61.27    4.13
   1  -2  10   52.38    3.98
  -1   2  10   54.80    4.04
   1  -2 -10   73.18    4.35
   1   2 -10   65.56    4.16
  -1  -2 -10   68.48    4.42
  -1   2 -10   62.11    4.31
  -1   2 -10   61.39    4.06
   1   2 -10   60.53    4.07
   1  -2 -10   65.10    4.16
   1   3 -10   61.59    3.97
  -1   3 -10   55.02    3.85
   1  -3 -10   57.21    3.94
  -1  -3 -10   57.53    3.98
   1   3 -10   58.91    3.90
  -1   3 -10   58.01    3.88
  -1   3  10   60.97    4.31
  -1   3 -10   59.21    3.93
  -1  -3  10   61.74    4.02
   1   3  10   49.76    4.24
   1   3 -10   56.99    3.94
   1  -3 -10   50.40    3.89
   1  -3 -10   61.91    4.02
  -1  -3 -10   58.49    4.06
  -1   3 -10   61.68    4.13
   1   3 -10   57.53    4.06
   1   3  10   57.84    3.96
   1   3 -10   54.25    4.00
  -1   3 -10   57.10    4.00
   1   3 -10   56.46    4.00
  -1   3  10   56.05    4.02
  -1   3  10   57.68    4.00
  -1   3 -10   55.77    3.85
   1   3  10   55.08    4.05
  -1   3 -10   57.24    3.99
  -1  -3 -10   70.02    4.33
   1   3 -10   60.54    3.98
   1  -3 -10   69.11    4.25
  -1   3 -10   60.02    4.15
  -1   3  10   54.42    3.95
   1   3  10   60.79    3.94
  -1  -3  10   58.52    3.88
   1  -3  10   58.82    3.91
   1  -3 -10   57.76    4.04
   1   3 -10   60.07    3.92
  -1   3 -10   56.87    3.90
  -1   4 -10  318.22   20.66
   1   4  10  271.92   20.70
   1   4 -10  318.17   20.77
   1  -4 -10  311.95   20.71
  -1   4 -10  307.61   20.64
  -1  -4 -10  312.25   20.75
   1   4 -10  321.70   20.73
  -1   4 -10  307.31   20.77
   1   4 -10  326.58   20.65
   1   4  10  263.23   20.97
   1   4 -10  317.16   20.64
  -1   4  10  282.19   20.98
   1  -4 -10  326.24   20.74
  -1   4 -10  340.02   20.87
  -1  -4 -10  317.92   20.78
   1   4 -10  326.23   20.81
  -1   4 -10  318.42   20.75
   1   4 -10  321.22   20.76
  -1   4  10  272.85   20.75
   1   4  10  273.73   20.70
  -1   4 -10  309.64   20.73
   1   4 -10  314.86   20.74
   1   4  10  260.31   20.76
  -1   4 -10  315.92   20.62
   1   4 -10  311.43   20.60
  -1   4  10  259.88   20.71
  -1   4 -10  320.03   20.62
   1   4 -10  321.79   20.67
   1  -4 -10  386.94   20.99
   1   4  10  257.79   20.98
  -1  -4 -10  386.63   21.04
  -1   4 -10  302.70   20.81
   1   4 -10  313.63   20.64
  -1   4 -10  319.40   20.63
   1   5 -10    3.66    0.44
  -1   5 -10    3.50    0.51
  -1   5  10    2.65    0.69
   1   5  10    3.96    0.76
   1  -5 -10    1.90    0.66
  -1   5 -10    4.30    0.54
  -1  -5 -10    3.92    0.73
   1   5 -10    2.93    0.82
   1   5 -10    3.45    0.76
  -1   5 -10    4.29    0.73
   1   5 -10    3.22    0.68
  -1   5 -10    3.73    0.80
  -1   5  10    3.61    1.23
   1   5  10    3.00    1.26
  -1   5 -10    2.85    0.92
   1  -5 -10    2.70    0.71
  -1  -5 -10    2.26    0.80
   1   5 -10    2.64    0.77
   1   5 -10    3.41    0.89
  -1   5  10    3.83    0.80
   1   5  10    2.93    0.82
   1   5 -10    2.40    0.43
  -1   5 -10    2.98    0.46
   1   5 -10    3.56    0.51
  -1   5  10    3.70    0.74
  -1   5 -10    2.74    0.42
   1  -5 -10    3.54    1.10
  -1   5  10    2.61    1.21
   1   5 -10    3.45    0.44
  -1   5 -10    2.50    0.79
  -1  -5 -10    5.59    1.31
   1   5 -10    3.16    0.44
  -1   5 -10    3.96    0.40
   1   6 -10  275.95   18.21
   1  -6 -10  272.65   18.14
  -1  -6 -10  267.48   18.16
  -1   6 -10  271.26   18.07
   1   6 -10  295.09   18.23
   1  -6 -10  286.43   18.11
  -1  -6 -10  292.77   18.15
  -1   6 -10  313.92   18.31
  -1  -6 -10  251.37   17.98
   1   6 -10  282.27   18.18
  -1   6  10  255.07   18.18
  -1   6 -10  270.29   18.10
   1   6  10  263.96   18.41
  -1   6  10  245.38   18.34
   1   6 -10  258.27   17.96
   1   6 -10  280.63   18.01
  -1   6 -10  272.74   18.02
  -1   6 -10  286.76   18.00
   1   6 -10  274.75   18.02
  -1   6  10  260.45   18.17
   1   6 -10  278.71   17.98
  -1   6 -10  241.62   17.95
  -1   6 -10  295.51   18.02
   1   6  10  286.08   18.17
  -1   6  10  264.56   18.14
   1   6 -10  287.81   17.99
   1   6 -10  277.46   18.11
   1   6 -10  274.62   18.13
  -1   6 -10  286.79   18.12
  -1   6 -10  284.01   18.15
  -1   7 -10   34.05    2.55
   1  -7 -10   33.30    2.63
  -1  -7 -10   37.39    2.65
   1   7 -10   35.41    2.71
  -1   7  10   30.35    2.89
  -1   7 -10   30.94    2.45
   1   7  10   32.44    2.94
  -1   7 -10   34.11    2.44
   1   7 -10   33.35    2.43
   1   7 -10   34.23    2.45
  -1   7  10   36.82    2.73
  -1   7 -10   39.90    2.87
   1  -7 -10   33.42    2.54
   1   7 -10   38.80    2.76
  -1  -7  10   33.76    2.42
   1   7  10   41.01    2.73
   1   7 -10   34.53    2.39
  -1   7 -10   36.10    2.43
  -1   7  10   35.66    2.67
   1   7 -10   34.51    2.56
  -1   7 -10   33.31    2.61
  -1   7 -10   33.75    2.57
   1   7 -10   34.77    2.59
   1   8 -10  231.19   14.67
   1   8 -10  223.19   14.67
  -1   8 -10  230.64   14.69
  -1   8 -10  239.16   14.68
  -1  -8  10  198.18   14.53
   1  -8  10  194.41   14.50
  -1   8 -10  254.71   14.94
  -1   8 -10  247.85   14.77
   1   8 -10  249.21   14.81
  -1  -8 -10  284.05   14.99
  -1   8  10  195.13   14.90
   1  -8 -10  278.99   14.99
  -1   8 -10  169.88   14.48
   1   8  10  212.33   14.94
  -1   8 -10  227.69   14.58
   1   8 -10  235.64   14.58
   1   8 -10  232.52   14.59
  -1   8  10  230.45   14.82
   1   8  10  244.07   14.79
  -1   8 -10  235.68   14.56
   1   8 -10  239.36   14.52
  -1   8  10  228.81   14.77
  -1   8 -10  225.53   14.68
   1   8 -10  218.65   14.80
   1  -8  10  214.91   14.64
   1  -8 -10  217.55   14.72
  -1  -8 -10  228.49   14.75
  -1   9 -10    7.38    1.18
   1   9 -10    6.85    1.14
  -1  -9  10    7.86    0.87
   1  -9  10    7.44    0.78
   1   9  10    6.01    1.66
   1   9  10    9.40    1.67
   1   9 -10    7.23    1.13
  -1   9 -10    8.90    1.15
  -1   9 -10    9.25    1.57
   1   9 -10    8.98    1.42
  -1   9 -10    8.76    1.34
   1  -9 -10   10.29    1.65
  -1   9  10    6.55    1.62
  -1  -9 -10   10.63    1.62
  -1   9 -10    7.24    0.94
   1   9 -10    8.07    0.94
  -1   9  10    9.06    1.49
   1   9 -10    8.45    1.02
   1   9 -10    7.13    0.80
  -1   9  10   12.34    1.47
  -1   9 -10    7.83    0.86
   1   9  10    9.78    1.45
  -1  -9 -10    9.62    1.30
   1   9 -10    7.52    1.41
  -1   9 -10    8.12    1.16
   1  -9  10    8.55    1.16
   1  -9 -10    6.79    1.22
  -1  10 -10  159.66   10.49
   1  10 -10  153.54   10.46
  -1 -10  10  137.64   10.32
   1 -10  10  137.35   10.29
  -1  10  10  145.32   10.77
   1  10  10  148.31   10.75
  -1  10 -10  152.35   10.48
  -1  10 -10  153.71   10.79
   1  10 -10  153.96   10.45
   1  10 -10  165.00   10.63
   1  10  10  155.44   10.74
  -1  10  10  141.19   10.75
   1 -10 -10  194.02   10.81
  -1 -10 -10  172.80   10.71
   1  10 -10  156.35   10.39
  -1  10 -10  152.11   10.39
  -1  10  10  165.71   10.71
  -1  10  10  165.67   10.66
   1  10  10  177.42   10.65
   1  10 -10  158.81   10.31
  -1  10 -10  155.62   10.34
   1  10 -10  161.74   10.66
  -1 -10 -10  151.42   10.56
   1 -10  10  161.43   10.52
   1 -10 -10  142.76   10.54
  -1  10 -10  158.47   10.53
  -1  11 -10    6.39    1.77
  -1  11 -10    8.94    1.31
   1  11 -10    8.35    1.22
   1  11 -10    7.75    1.78
   1 -11 -10    7.96    1.39
   1 -11  10    7.93    1.31
  -1  11 -10    7.02    1.36
   1  11  10    7.29    1.60
  -1 -11 -10    9.84    1.52
   1  11 -10   10.04    1.59
  -1  11  10   11.08    1.91
   1 -11 -10   10.88    1.59
  -1 -11 -10   11.43    1.62
   1 -11 -10    8.84    1.74
  -1  11 -10    6.34    1.08
   1  11 -10    7.10    1.09
   1  11  10    8.31    1.66
  -1  11  10    5.35    1.64
   1  11  10    8.93    1.81
  -1  11  10    5.74    1.80
   1  11  10   12.12    1.89
  -1 -11  10    7.39    0.95
   1 -11  10    7.67    0.89
  -1  11  10    9.80    1.70
  -1  11 -10    7.82    0.96
   1  11 -10    8.50    1.27
  -1  11 -10    7.05    1.32
   1  12 -10   56.59    3.86
  -1  12 -10   53.50    3.84
  -1 -12  10   44.61    3.61
   1 -12  10   44.82    3.57
   1  12  10   51.71    4.24
  -1  12  10   46.04    4.21
  -1  12 -10   50.19    3.82
   1  12 -10   49.32    3.78
  -1  12 -10   44.18    4.18
   1  12 -10   47.74    4.16
   1 -12 -10   58.43    4.09
   1 -12 -10   59.71    4.25
   1  12  10   53.83    4.19
  -1  12  10   54.34    4.29
  -1 -12 -10   60.12    4.09
   1  12 -10   50.44    3.75
  -1  12 -10   52.07    3.74
   1  12  10   58.24    4.13
  -1  12  10   55.65    4.21
  -1 -12 -10   51.45    3.94
   1 -12  10   52.22    3.91
   1 -12 -10   53.84    3.96
   1  12 -10   52.84    4.10
  -1  12 -10   42.94    3.92
  -1  12  10   53.70    4.12
   1  12  10   63.33    4.10
  -1  13 -10   12.19    1.78
   1 -13 -10    8.88    1.65
   1  13 -10   11.43    1.97
  -1  13 -10    7.69    1.68
   1 -13  10   10.17    1.62
  -1 -13 -10    9.53    1.71
   1  13 -10    6.66    1.37
  -1  13 -10    7.84    1.32
   1  13  10   12.17    2.05
  -1  13  10   12.17    2.18
  -1  13  10    8.67    2.14
   1  13  10   11.62    2.06
   1 -13  10    8.75    1.07
  -1 -13  10    8.68    1.14
  -1  13 -10    8.45    1.54
  -1  13 -10    6.85    1.90
   1  13 -10    4.80    1.83
   1 -14  10   21.01    1.89
  -1 -14  10   24.65    2.00
   1  14  10   22.44    2.63
  -1  14  10   28.32    2.91
   1  14 -10   19.75    2.16
  -1  14  10   22.94    2.81
   1  14  10   27.86    2.81
   1 -14 -10   24.45    2.45
   1 -14  10   23.95    2.35
  -1  14 -10   22.16    2.54
  -1 -14 -10   23.33    2.38
   1  14 -10   20.91    2.18
  -1  14 -10   21.47    2.16
   1 -14 -10   25.13    2.48
  -1 -14 -10   26.47    2.50
   1  14 -10   19.85    2.58
  -1  14 -10   17.71    2.51
   1  14 -10   28.29    2.64
  -1  14 -10   25.61    2.57
  -1 -15  10    6.40    1.24
   1 -15  10    4.50    1.16
   1  15  10    5.87    1.88
  -1  15  10   15.01    2.42
   1  15  10    5.48    2.10
  -1  15  10   10.83    2.21
   1 -15 -10    5.00    1.76
  -1 -15 -10    9.41    1.76
  -1  15 -10    3.02    1.70
   1  15 -10    5.29    1.86
  -1  15 -10   15.48    2.09
   1  15 -10    9.92    2.12
  -1 -15 -10    9.41    1.84
   1 -15 -10    9.21    1.83
  -1  16  10    2.54    2.02
   1  16  10    1.09    1.80
   1 -16  10    1.96    1.09
  -1 -16  10    1.26    1.17
  -1  17  10    3.63    2.09
   1  17  10    4.34    1.95
   1   0  11    0.52    0.54
  -1   0  11    1.30    0.56
   1   0 -11   -0.22    0.57
  -1   0  11    0.33    0.60
  -1   0 -11    0.06    0.46
  -1   0 -11   -0.04    0.56
   1   0  11    0.39    0.27
   1   0 -11    0.19    0.53
   1   0 -11    0.62    0.75
  -1   0 -11   -0.09    0.93
  -1   0  11    0.94    0.55
   1   0  11    0.60    0.96
  -1   0  11    1.26    1.04
  -1   0 -11    0.62    0.74
   1   0 -11    0.14    0.53
   1   0  11    0.55    0.51
   1   0 -11   -0.07    0.27
   1   0 -11   -0.04    0.50
  -1  -1  11   23.73    1.58
   1  -1  11   21.46    1.60
   1  -1  11   22.98    1.89
   1   1  11   20.54    2.08
   1   1 -11   22.51    1.86
  -1   1  11   23.68    1.79
  -1  -1 -11   25.06    1.91
  -1   1 -11   23.97    1.72
   1   1  11   22.02    1.73
   1  -1 -11   17.92    1.51
  -1  -1 -11   21.55    1.56
   1   1 -11   25.63    1.72
   1  -1 -11   21.11    1.73
   1  -1 -11   21.40    1.62
  -1   1  11   20.80    1.65
   1   1  11   20.61    1.64
  -1   1 -11   21.44    1.62
  -1  -1  11   21.12    1.66
   1   1 -11   21.31    1.64
   1   1 -11   21.26    1.66
  -1   1  11   20.55    1.70
  -1   1 -11   21.44    1.67
  -1  -1 -11   21.98    1.68
   1  -1 -11   22.17    1.70
  -1   1  11   19.60    1.49
   1  -1  11   19.57    1.47
   1  -1 -11   25.70    1.91
  -1  -1  11   24.16    2.10
  -1   1 -11   25.57    1.95
  -1   1  11   23.02    2.14
  -1  -1 -11   27.63    2.04
   1   1 -11   25.48    1.79
   1   1 -11   24.33    1.62
  -1   1 -11   24.17    1.62
   1  -1 -11   23.81    1.67
   1  -2  11   36.66    2.39
  -1  -2  11   38.35    2.36
   1   2 -11   34.00    2.38
  -1   2 -11   35.32    2.44
  -1  -2 -11   38.14    2.73
  -1  -2  11   42.33    2.78
   1   2 -11   35.57    2.56
   1  -2  11   37.15    2.55
  -1   2  11   38.15    2.74
   1   2  11   34.17    2.64
   1   2 -11   35.67    2.34
  -1  -2 -11   33.84    2.41
   1  -2 -11   32.73    2.37
   1  -2 -11   33.24    2.41
   1   2 -11   34.12    2.53
   1  -2 -11   33.68    2.51
  -1  -2 -11   36.93    2.56
  -1   2 -11   34.45    2.60
   1   2 -11   32.99    2.45
  -1   2 -11   32.03    2.44
  -1   2  11   38.85    2.49
   1   2  11   38.43    2.46
  -1   2 -11   35.34    2.46
  -1   2  11   36.96    2.53
   1   2 -11   36.22    2.50
   1  -2  11   26.84    2.29
  -1   2  11   34.78    2.37
   1  -2 -11   42.68    2.75
  -1  -2 -11   39.67    2.78
   1   2 -11   36.50    2.52
  -1   2 -11   37.58    2.69
  -1   2  11   34.23    2.88
  -1   2 -11   32.99    2.39
   1  -2 -11   35.21    2.50
   1   2 -11   32.72    2.40
   1   3 -11   41.08    2.62
   1  -3 -11   37.39    2.58
  -1  -3 -11   40.38    2.63
  -1   3 -11   37.20    2.51
   1   3 -11   38.79    2.54
   1   3 -11   37.22    2.63
   1   3  11   38.70    2.93
  -1  -3  11   42.19    2.71
  -1   3  11   43.92    3.04
  -1   3 -11   39.89    2.57
   1   3 -11   39.94    2.74
  -1   3 -11   43.59    2.84
  -1  -3 -11   38.86    2.74
   1  -3 -11   34.87    2.54
   1  -3 -11   38.78    2.69
   1   3  11   40.34    2.62
  -1   3  11   39.57    2.65
   1   3 -11   38.15    2.66
  -1   3 -11   40.51    2.65
  -1   3 -11   40.08    2.67
   1   3 -11   38.14    2.67
  -1   3  11   40.76    2.70
   1   3  11   39.49    2.70
   1   3 -11   42.80    2.64
  -1   3 -11   40.29    2.81
   1  -3 -11   46.82    2.95
  -1  -3 -11   42.88    3.00
  -1   3  11   37.61    2.58
   1  -3  11   38.47    2.54
  -1  -3  11   39.61    2.51
   1   3  11   39.87    2.56
  -1   3 -11   23.77    2.44
   1  -3 -11   42.32    2.72
   1   3 -11   38.68    2.55
  -1   3 -11   38.13    2.54
   1   4  11  171.44    8.63
  -1  -4 -11  121.47    8.62
   1   4 -11  116.94    8.62
  -1   4 -11  119.21    8.48
   1  -4 -11  123.41    8.58
  -1   4 -11  123.04    8.67
  -1   4 -11  127.30    8.49
   1   4 -11  131.96    8.52
  -1   4  11  168.60    9.08
  -1   4 -11  128.64    8.54
   1   4 -11  122.70    8.53
   1   4  11  162.34    9.03
   1   4 -11  128.16    8.71
  -1   4 -11  136.06    8.77
   1  -4 -11  124.96    8.63
  -1  -4 -11  137.50    8.69
   1   4 -11  126.14    8.64
  -1   4 -11  127.80    8.63
   1   4  11  169.30    8.65
  -1   4 -11  127.82    8.62
  -1   4  11  163.94    8.74
  -1   4  11  165.76    8.68
   1   4 -11  123.86    8.63
   1   4  11  156.10    8.74
   1   4 -11   99.84    8.46
  -1   4 -11  126.17    8.48
  -1   4  11  160.71    8.65
  -1   4 -11  131.52    8.71
   1  -4 -11  158.55    8.91
  -1  -4 -11  155.85    8.94
   1   4 -11  123.19    8.55
   1   4 -11  121.88    8.52
   1  -4 -11  127.55    8.68
  -1   4 -11  127.77    8.51
  -1   5 -11   35.65    2.41
   1   5  11   34.87    2.54
  -1   5 -11   32.43    2.40
   1  -5 -11   33.58    2.51
   1   5 -11   32.67    2.56
  -1  -5 -11   35.86    2.57
   1   5 -11   34.93    2.57
  -1   5 -11   34.24    2.59
  -1   5 -11   33.64    2.53
   1   5 -11   38.06    2.54
   1   5  11   34.86    2.95
  -1   5  11   37.31    2.96
   1   5 -11   34.64    2.37
  -1  -5 -11   33.58    2.60
   1  -5 -11   33.85    2.54
   1   5 -11   37.33    2.68
  -1   5 -11   36.79    2.77
  -1   5 -11   35.98    2.57
   1   5 -11   37.11    2.61
  -1   5 -11   33.80    2.53
  -1   5  11   36.34    2.63
   1   5  11   34.11    2.64
   1   5 -11   34.30    2.56
   1   5 -11   33.14    2.34
  -1   5 -11   32.35    2.37
  -1   5 -11   34.11    2.35
  -1   5  11   33.86    2.56
   1   5 -11   34.07    2.39
  -1   5  11   27.67    2.86
   1   5 -11   34.27    2.39
   1   5  11   34.25    2.98
   1  -5 -11   36.11    2.66
   1  -5 -11   43.03    2.93
  -1  -5 -11   46.61    2.98
  -1   5 -11   34.44    2.59
  -1   5 -11   32.93    2.36
   1   5 -11   33.71    2.38
  -1   6 -11  162.72   11.30
   1   6 -11  156.37   11.43
  -1  -6 -11  167.17   11.42
   1  -6 -11  163.69   11.39
   1   6 -11  170.20   11.38
  -1   6 -11  164.09   11.42
   1   6 -11  174.70   11.41
  -1   6 -11  165.92   11.39
  -1   6 -11  171.57   11.22
   1   6 -11  172.06   11.24
   1   6 -11  169.92   11.24
  -1   6  11  200.45   11.76
   1   6 -11  176.80   11.51
  -1   6 -11  194.32   11.61
  -1  -6 -11  178.14   11.43
   1  -6 -11  186.54   11.40
  -1  -6 -11  126.50   11.22
   1   6 -11  172.57   11.43
   1   6  11  190.33   11.52
  -1   6  11  193.54   11.52
  -1   6 -11  167.78   11.26
   1   6 -11  168.18   11.25
  -1   6  11  208.71   11.50
   1   6 -11  174.60   11.27
  -1   6 -11  166.37   11.24
   1   6  11  211.36   11.81
   1  -6 -11  200.67   11.68
  -1   6  11  187.10   11.75
  -1   6 -11  163.33   11.35
   1   6 -11  163.47   11.22
   1   6  11  218.76   11.47
  -1   6 -11  168.35   11.27
  -1   6  11  197.29   11.44
  -1   7 -11   33.09    2.38
  -1  -7 -11   31.16    2.53
   1   7 -11   31.48    2.56
   1  -7 -11   32.96    2.50
  -1   7 -11   32.10    2.49
   1   7 -11   30.73    2.49
   1   7 -11   29.26    2.45
  -1   7 -11   32.28    2.52
   1   7 -11   30.22    2.23
  -1   7  11   33.22    2.90
   1   7 -11   32.25    2.63
   1  -7 -11   34.30    2.45
  -1   7 -11   33.78    2.76
   1   7 -11   35.74    2.57
  -1   7  11   31.86    2.59
  -1   7 -11   32.44    2.31
   1   7 -11   33.75    2.30
   1   7 -11   31.21    2.31
  -1   7  11   37.81    2.68
  -1   7 -11   33.80    2.32
  -1   7 -11   33.48    2.30
   1   7 -11   32.20    2.26
   1   7  11   41.28    2.62
  -1   7  11   34.39    2.56
   1   7  11   34.92    2.93
  -1   7 -11   30.03    2.32
  -1   7  11   34.37    2.92
  -1   8 -11  121.01    8.39
  -1   8 -11  118.89    8.42
   1   8 -11  118.39    8.40
   1   8 -11  118.92    8.38
  -1  -8  11  149.74    8.27
   1  -8 -11  126.73    8.36
  -1   8 -11  135.44    8.69
  -1   8 -11  120.17    8.48
   1   8 -11  115.39    8.46
   1   8 -11  126.41    8.54
   1   8  11  155.79    8.83
  -1  -8 -11  141.87    8.68
  -1   8 -11  105.32    8.18
  -1   8  11  142.17    8.82
  -1   8 -11  118.35    8.27
   1   8 -11  118.29    8.27
   1   8 -11  119.87    8.28
  -1   8  11  170.58    8.66
  -1   8 -11  120.94    8.25
   1   8 -11  121.98    8.22
  -1   8  11  168.34    8.58
   1   8  11  182.32    8.63
   1   8 -11  110.98    8.47
   1  -8 -11  109.60    8.42
  -1  -8 -11  112.61    8.43
  -1   8 -11  115.34    8.35
   1   9 -11   13.51    1.61
  -1   9 -11   17.50    1.66
   1  -9  11   17.30    1.28
  -1  -9  11   14.91    1.34
   1   9  11   17.40    2.10
  -1   9 -11   20.79    1.83
   1   9 -11   16.73    1.63
  -1   9 -11   17.10    2.04
  -1   9 -11   15.59    1.64
   1   9 -11   15.80    1.84
  -1   9  11   16.10    2.15
   1  -9 -11   22.28    2.15
   1  -9 -11   15.63    1.84
  -1  -9 -11   21.66    2.05
  -1   9 -11   14.96    1.41
   1   9 -11   18.30    1.42
  -1   9  11   22.58    1.94
   1   9 -11   16.05    1.46
   1   9 -11   17.47    1.30
  -1   9 -11   16.10    1.36
  -1   9  11   22.06    1.89
   1  -9 -11   17.05    1.71
  -1   9 -11   14.04    1.56
   1   9 -11   15.13    1.80
  -1  -9 -11   17.57    1.73
   1   9  11   18.45    1.84
  -1  10 -11   94.17    7.52
   1 -10 -11  102.61    7.60
  -1 -10 -11  104.10    7.61
   1  10 -11  100.58    7.65
  -1  10 -11  107.25    7.54
   1  10 -11   98.66    7.51
   1 -10  11  121.40    7.34
  -1 -10  11  117.97    7.39
   1  10  11  127.86    7.95
  -1  10 -11   99.02    7.53
  -1  10 -11  109.87    7.92
  -1  10 -11  105.55    7.64
   1  10 -11  100.84    7.51
   1  10 -11  108.34    7.68
  -1  10  11  120.74    7.94
   1  10  11  129.21    7.91
   1 -10 -11  129.45    7.88
  -1 -10 -11  112.04    7.73
  -1  10 -11   97.40    7.41
   1  10 -11   97.67    7.41
  -1  10  11  147.22    7.88
  -1  10  11  143.69    7.82
   1  10 -11  100.96    7.34
  -1  10 -11  101.17    7.37
   1  10  11  146.74    7.79
   1 -10 -11  109.76    7.70
  -1  11 -11    7.87    1.36
   1  11 -11   10.01    1.36
  -1 -11  11    8.65    0.98
   1 -11  11    7.49    0.86
  -1  11  11    7.10    1.94
   1  11  11   12.81    1.97
   1  11  11   11.23    1.93
   1  11 -11    5.53    1.28
  -1  11 -11    8.60    1.33
  -1  11 -11    9.17    1.91
   1  11 -11    7.68    1.80
   1  11 -11    8.85    1.65
   1 -11 -11    8.23    1.59
  -1  11  11   10.58    2.04
  -1 -11 -11    7.30    1.59
   1 -11 -11   13.18    1.89
  -1  11 -11    7.50    1.10
   1  11 -11    6.94    1.09
  -1  11  11   10.44    1.78
   1  11  11    7.39    1.64
  -1 -11 -11    8.82    1.47
   1  11 -11    6.27    1.55
  -1  11 -11    6.89    1.29
   1  11  11    8.70    1.62
   1 -11 -11    7.47    1.46
   1  11 -11    8.43    0.89
  -1  11  11    8.03    1.66
  -1  11 -11    7.91    0.95
   1  12 -11   35.03    3.35
  -1  12 -11   35.82    2.89
   1  12 -11   36.51    2.83
  -1  12 -11   27.95    3.33
  -1  12  11   45.07    3.49
   1  12  11   44.41    3.38
   1  12 -11   32.15    2.72
  -1  12 -11   30.76    2.71
   1  12  11   42.86    3.40
  -1  12  11   38.94    3.45
  -1  12 -11   28.85    2.90
   1  12 -11   32.11    2.56
  -1  12 -11   32.02    2.61
   1  12  11   52.05    3.25
   1 -12  11   35.82    2.57
  -1 -12  11   37.88    2.63
   1  12 -11   36.13    2.88
  -1  12 -11   37.46    2.90
   1 -12 -11   39.12    3.01
   1  12 -11   33.98    3.08
  -1 -12 -11   41.53    3.00
  -1  13 -11    6.47    1.45
  -1  13 -11    2.56    0.88
  -1  13 -11    1.67    1.11
   1  13 -11    1.47    1.12
  -1  13 -11    1.34    1.38
   1  13 -11    2.79    1.60
   1 -13 -11    3.28    1.45
  -1 -13 -11    4.47    1.50
   1  13  11    6.29    1.88
  -1  13  11    2.31    1.87
  -1  13  11    4.77    1.98
   1  13  11    3.24    1.89
   1  13 -11    3.55    1.25
   1  13 -11    5.51    1.91
  -1  13 -11   -0.18    1.83
  -1 -13  11    3.42    0.92
   1 -13  11    3.30    0.83
   1 -14  11   15.69    1.45
  -1 -14  11   18.47    1.56
  -1  14  11   22.30    2.61
   1  14  11   19.43    2.54
  -1  14  11   23.80    2.64
   1  14 -11   10.62    1.72
   1  14  11   15.99    2.36
   1 -14 -11   19.60    2.09
  -1  14 -11   12.14    2.00
  -1 -14 -11   19.69    2.05
   1  14 -11   11.61    1.73
  -1  14 -11   14.69    1.75
   1 -14 -11   15.43    2.20
   1  14 -11   10.33    2.21
  -1  14 -11   13.72    2.34
  -1  14 -11   17.35    2.24
   1  14 -11   16.85    2.36
  -1 -15  11   -0.29    1.03
   1 -15  11    1.23    0.92
  -1 -15 -11    3.73    1.77
   1 -15 -11    5.68    1.81
  -1 -15 -11    2.42    1.61
   1 -15 -11    3.65    1.67
  -1  15 -11    1.29    1.75
   1  15 -11   -0.16    1.78
  -1  15  11    3.58    2.15
   1  15  11    4.20    2.10
  -1  15  11    4.32    2.16
   1  15  11    3.08    1.81
   1  15 -11    0.43    2.01
  -1  15 -11    5.34    1.87
  -1  16  11    4.04    2.10
   1  16  11    5.24    1.88
   1  17  11    1.94    1.93
   1   0 -12    0.48    0.55
  -1   0  12   -0.05    0.59
   1   0 -12    0.70    0.57
  -1   0 -12   -0.18    0.49
   1   0 -12    0.45    0.61
  -1   0 -12    0.30    0.62
  -1   0  12    0.26    0.63
  -1   0 -12    1.37    0.56
   1   0 -12    1.03    0.83
  -1   0 -12    1.34    0.97
   1   0  12    0.21    0.27
   1   0  12    0.38    1.00
  -1   0 -12    0.62    0.82
  -1   0  12    0.74    1.16
   1   0 -12    0.47    0.28
   1   0  12    0.41    0.53
  -1   0  12    1.16    0.57
   1   0 -12    0.59    0.57
   1   1 -12   22.94    1.61
   1  -1  12   25.20    1.75
  -1  -1  12   25.42    1.73
  -1   1  12   23.97    1.91
   1  -1  12   23.36    2.08
   1   1  12   24.88    1.88
   1   1  12   22.88    2.23
  -1  -1 -12   26.45    2.04
  -1   1 -12   25.95    1.89
   1   1 -12   30.43    2.08
   1  -1 -12   25.61    1.66
  -1  -1 -12   23.44    1.69
   1  -1 -12   23.12    1.79
  -1  -1 -12   26.37    1.96
   1   1 -12   22.62    1.84
   1  -1 -12   25.88    1.90
  -1  -1  12   23.53    1.82
  -1   1  12   22.25    1.81
   1   1 -12   23.87    1.78
   1   1  12   25.12    1.81
  -1   1 -12   24.75    1.77
  -1   1 -12   24.24    1.83
   1   1 -12   23.30    1.83
   1  -1 -12   25.32    1.84
  -1   1  12   23.48    1.84
  -1  -1 -12   24.75    1.86
  -1   1  12   23.87    1.62
   1  -1  12   17.50    1.59
  -1   1 -12   28.73    2.10
   1  -1 -12   28.62    2.08
  -1  -1  12   25.41    2.23
  -1  -1 -12   30.02    2.16
  -1   1  12   26.12    2.35
   1   1 -12   28.10    1.95
   1  -1 -12   24.55    1.83
   1   1 -12   24.63    1.76
  -1   1 -12   25.84    1.77
   1  -2 -12   21.28    1.62
  -1  -2 -12   21.20    1.65
   1   2 -12   22.78    1.58
  -1  -2 -12   24.32    1.88
   1  -2 -12   21.39    1.80
   1   2 -12   24.67    1.85
  -1   2 -12   24.77    1.93
   1  -2 -12   23.08    1.68
  -1   2  12   19.60    1.74
  -1   2 -12   21.87    1.70
   1   2  12   20.78    1.72
   1   2 -12   24.42    1.75
  -1   2 -12   22.10    1.73
   1   2 -12   24.00    1.78
  -1   2  12   23.23    1.81
   1   2 -12   24.12    1.79
  -1   2 -12   29.23    2.02
  -1  -2 -12   29.23    2.13
   1  -2 -12   25.95    2.02
  -1   2  12   16.74    2.17
  -1   2  12   18.82    1.59
   1   2 -12   23.45    1.64
   1   2  12   20.31    1.90
  -1   2 -12   23.18    1.73
  -1  -2  12   19.39    1.98
  -1   2  12   21.22    1.97
  -1  -2 -12   28.38    2.04
   1   2  12   17.44    2.13
   1   2 -12   22.51    1.88
   1  -2  12   19.67    1.79
   1  -2  12   20.38    1.63
  -1  -2  12   20.57    1.60
  -1   2 -12   23.35    1.65
   1   2 -12   23.32    1.67
   1  -2 -12   25.88    1.78
   1   3 -12   42.66    2.96
   1  -3 -12   40.35    2.94
  -1  -3 -12   40.84    2.98
   1   3 -12   42.53    2.91
  -1   3 -12   40.08    2.88
  -1   3 -12   43.71    2.96
  -1   3  12   46.80    3.37
   1   3 -12   39.11    3.03
  -1  -3  12   44.29    3.08
   1   3  12   37.10    3.25
  -1  -3 -12   43.59    3.12
   1   3 -12   42.89    3.12
   1  -3 -12   43.41    3.06
  -1   3 -12   41.14    3.18
   1   3 -12   38.35    3.01
   1  -3 -12   33.96    2.91
   1   3  12   42.29    3.01
  -1   3  12   44.40    3.04
  -1   3 -12   43.03    3.02
  -1   3  12   42.92    3.06
  -1   3 -12   44.02    3.05
   1   3 -12   44.03    3.04
   1   3  12   43.15    3.08
   1  -3 -12   54.26    3.32
  -1  -3 -12   54.00    3.39
   1   3 -12   43.39    3.01
  -1   3 -12   48.24    3.19
  -1   3  12   38.95    2.93
   1  -3  12   41.71    2.91
  -1  -3  12   44.90    2.88
   1  -3 -12   41.50    3.06
  -1   3 -12   41.73    2.91
   1   3 -12   42.24    2.93
   1   4 -12  124.46    9.11
   1  -4 -12  134.29    9.10
  -1  -4 -12  139.40    9.14
  -1   4 -12  140.55    9.21
   1   4 -12  143.25    9.04
  -1   4 -12  140.80    9.01
  -1   4 -12  143.46    9.07
   1   4 -12  131.68    9.09
   1   4  12  107.65    9.35
  -1   4  12  115.09    9.39
   1  -4 -12  143.33    9.18
  -1   4 -12  151.10    9.32
  -1  -4 -12  144.12    9.22
   1   4 -12  138.89    9.25
   1   4  12  112.27    9.10
  -1   4 -12  146.83    9.17
   1   4 -12  143.09    9.17
  -1   4  12  116.30    9.16
   1   4  12  106.55    9.17
  -1   4 -12  138.01    9.15
  -1   4  12  111.58    9.12
   1   4 -12  142.57    9.17
  -1   4 -12  143.37    8.99
   1  -4 -12  168.78    9.44
   1   4 -12  136.92    9.08
  -1   4 -12  149.06    9.24
  -1  -4 -12  167.34    9.46
  -1   4  12  109.41    9.09
   1   4  12  115.23    9.07
  -1   4 -12  130.38    8.98
   1   4 -12  138.21    9.05
   1  -4 -12  152.06    9.23
  -1   4 -12  147.24    9.04
   1   5  12   42.96    3.09
  -1  -5 -12   41.69    3.12
  -1   5 -12   39.70    2.94
   1   5 -12   38.41    3.09
   1  -5 -12   41.33    3.09
   1   5 -12   44.20    3.17
  -1   5 -12   43.26    3.13
  -1   5 -12   41.58    3.17
   1   5 -12   42.21    3.10
  -1   5  12   40.69    3.48
   1   5  12   39.21    3.47
  -1   5 -12   46.55    2.99
   1   5 -12   43.45    2.97
   1  -5 -12   43.94    3.13
  -1  -5 -12   42.04    3.19
   1   5 -12   43.79    3.26
  -1   5 -12   47.93    3.36
   1   5 -12   43.27    3.15
  -1   5 -12   46.48    3.16
   1   5 -12   45.59    3.14
  -1   5  12   40.45    3.20
   1   5  12   44.71    3.09
  -1   5 -12   45.03    3.12
   1   5  12   40.87    3.22
   1   5 -12   41.27    2.90
  -1   5 -12   44.12    2.93
  -1   5 -12   43.86    2.93
  -1   5  12   39.92    3.10
   1   5 -12   43.49    2.97
   1   5 -12   41.28    2.97
   1   5  12   44.41    3.56
  -1   5 -12   44.96    3.14
   1  -5 -12   54.98    3.49
  -1  -5 -12   54.23    3.50
   1   5 -12   41.59    2.96
  -1   5 -12   42.59    2.94
   1  -5 -12   46.71    3.24
  -1   6 -12  129.43    7.53
   1   6  12   94.13    7.62
  -1  -6 -12  114.90    7.67
  -1   6 -12  113.53    7.52
   1  -6 -12  121.01    7.66
   1   6 -12  107.20    7.66
  -1   6 -12  122.43    7.71
   1   6 -12  120.34    7.65
  -1   6 -12  122.78    7.67
   1   6 -12  113.47    7.68
   1   6 -12  122.52    7.49
   1   6  12   88.05    7.87
   1   6 -12  117.62    7.49
  -1   6  12  101.29    7.91
  -1   6 -12  137.00    7.91
   1   6 -12  131.25    7.80
   1  -6 -12  120.07    7.66
  -1  -6 -12  119.14    7.69
   1   6 -12  124.57    7.71
  -1   6 -12  122.15    7.70
  -1  -6 -12   76.06    7.44
   1   6  12   93.43    7.71
  -1   6 -12  124.34    7.66
  -1   6  12   98.03    7.70
   1   6 -12  117.59    7.48
  -1   6 -12  116.92    7.50
  -1   6  12   95.31    7.66
  -1   6 -12  116.90    7.48
   1   6 -12  127.76    7.52
   1  -6 -12  142.71    7.98
  -1  -6 -12  146.23    8.00
   1   6 -12  114.56    7.48
  -1   6  12   98.29    7.94
  -1   6 -12  120.46    7.61
   1   6  12   96.62    7.91
   1  -6 -12  141.25    7.82
  -1   6 -12  107.56    7.47
  -1   7 -12   25.86    1.69
   1  -7 -12   24.29    1.88
   1   7 -12   22.04    1.87
  -1  -7 -12   24.05    1.88
  -1   7 -12   20.79    1.88
  -1   7 -12   26.24    1.86
   1   7 -12   24.36    1.85
   1   7 -12   25.06    1.89
   1   7 -12   22.31    1.54
  -1   7 -12   13.89    1.47
   1   7 -12   23.34    1.56
  -1   7  12   25.32    2.31
  -1  -7 -12   23.87    1.90
   1   7 -12   27.92    2.08
  -1   7 -12   22.63    2.17
   1  -7 -12   24.80    1.84
  -1   7 -12   24.96    1.94
   1   7 -12   24.14    1.94
  -1   7  12   22.73    2.00
   1   7  12   24.14    2.02
   1   7 -12   24.23    1.59
  -1   7 -12   24.71    1.62
   1   7 -12   25.73    1.63
  -1   7 -12   24.49    1.62
  -1   7  12   28.79    2.02
   1   7 -12   19.34    1.49
   1   7  12   26.17    2.40
  -1   7  12   24.20    2.38
  -1   7 -12   20.05    1.63
   1   7  12   28.64    1.96
  -1   7 -12   23.98    1.63
  -1   7  12   30.73    1.95
   1   8 -12  140.53    8.99
  -1   8 -12  134.26    8.99
  -1   8 -12  135.52    9.02
   1   8 -12  139.32    9.02
  -1   8  12   92.70    9.18
   1  -8 -12  137.35    9.03
   1   8 -12  123.38    9.03
  -1  -8 -12  133.96    9.03
  -1   8 -12  124.32    8.90
  -1   8 -12  150.08    9.31
  -1   8 -12  142.52    9.10
   1  -8 -12  135.98    8.95
   1   8 -12  151.35    9.16
   1   8 -12  138.47    9.07
  -1   8  12   92.49    9.01
   1   8 -12  137.38    8.84
  -1   8 -12  136.31    8.85
   1   8 -12  139.85    8.86
  -1   8  12  112.41    9.06
  -1   8 -12  126.99    8.77
  -1   8  12   98.64    9.21
   1   8  12  105.62    9.22
   1   8  12  113.80    9.02
   1   8 -12  145.50    8.80
  -1   8 -12  148.94    8.84
  -1   8  12  105.18    8.99
  -1   9 -12   25.64    1.92
   1   9  12   23.97    2.32
  -1   9  12   28.48    2.36
   1   9 -12   27.28    1.86
  -1   9 -12   21.61    2.04
   1  -9 -12   24.41    2.20
   1   9 -12   24.31    2.23
  -1  -9 -12   25.71    2.23
  -1   9 -12   25.72    2.20
  -1   9 -12   23.82    2.23
   1   9 -12   26.23    2.20
   1   9 -12   28.27    2.18
   1   9  12   21.94    2.59
  -1   9 -12   31.59    2.67
  -1   9 -12   21.70    2.30
   1   9 -12   26.30    2.29
   1   9 -12   23.76    2.37
  -1   9  12   24.09    2.33
  -1   9 -12   25.94    1.96
   1   9 -12   25.45    1.95
   1   9 -12   26.10    1.99
  -1   9  12   27.03    2.42
   1  -9 -12   28.47    2.40
  -1   9  12   24.27    2.65
  -1  -9 -12   32.76    2.51
   1  -9 -12   26.64    2.58
  -1  10 -12   59.95    4.55
   1 -10 -12   66.71    4.68
   1  10 -12   63.12    4.71
  -1 -10 -12   70.11    4.70
   1  10 -12   66.64    4.63
   1  10 -12   69.05    4.63
  -1  10 -12   70.00    4.65
  -1 -10  12   48.80    4.37
  -1  10 -12   73.52    4.80
  -1  10 -12   66.38    5.06
  -1  10 -12   63.66    4.64
   1  10 -12   67.36    5.00
   1  10 -12   66.10    4.75
   1  10 -12   71.28    4.87
  -1 -10 -12   72.35    4.87
  -1  10  12   52.33    4.95
   1 -10 -12   73.72    5.00
   1  10  12   49.53    4.86
  -1  10 -12   67.12    4.47
   1  10 -12   62.98    4.46
   1  10  12   64.93    4.78
  -1  10  12   61.01    4.81
   1  10  12   61.35    4.73
  -1  10 -12   66.60    4.41
  -1  10  12   58.48    4.76
   1  10 -12   68.41    4.37
   1 -10 -12   68.23    4.81
  -1  11 -12    6.49    1.28
   1  11 -12    5.52    1.25
  -1 -11  12    4.50    0.81
   1 -11  12    3.12    0.68
   1  11  12    6.24    1.75
  -1  11  12    7.30    2.01
   1  11  12    7.50    1.80
  -1  11 -12    4.28    1.90
  -1  11 -12    5.10    1.25
   1  11 -12    6.98    1.91
   1  11 -12    6.39    1.22
  -1  11 -12    5.27    1.52
   1  11 -12    5.87    1.60
  -1 -11 -12    3.47    1.48
  -1  11 -12    5.15    0.96
   1  11 -12    3.58    0.93
   1  11  12    4.57    1.58
  -1  11  12    7.84    1.70
   1  11 -12    4.14    1.33
  -1 -11 -12    7.70    1.36
   1 -11 -12    4.56    1.33
  -1  11 -12    3.22    1.12
  -1  11 -12    5.08    0.84
   1  11  12    5.92    1.52
  -1  11  12    5.31    1.57
   1  11 -12    4.72    0.73
   1  12 -12   37.00    2.58
   1  12 -12   30.35    3.07
  -1  12 -12   26.88    3.13
  -1  12 -12   33.97    2.62
   1  12 -12   30.57    2.89
  -1  12 -12   30.06    2.60
   1  12 -12   36.19    2.23
  -1  12 -12   33.77    2.29
  -1  12 -12   33.35    2.41
   1  12 -12   31.72    2.39
  -1 -12 -12   32.17    2.87
   1 -12  12   21.25    2.16
  -1 -12  12   23.02    2.23
   1  12 -12   29.83    2.72
  -1 -12 -12   36.72    2.71
   1 -12 -12   34.86    2.70
   1  12 -12   35.76    2.62
  -1  12 -12   35.65    2.64
   1  12  12   24.27    2.98
  -1  12  12   22.25    3.00
  -1  12  12   24.81    3.03
   1  12  12   28.13    2.93
   1  13 -12    7.02    1.27
  -1  13 -12    8.91    1.32
   1  13  12    9.53    2.05
   1  13  12    5.88    1.97
  -1  13  12   11.57    2.21
   1  13 -12    3.30    1.25
  -1  13  12    8.57    2.18
  -1  13 -12    6.70    1.48
  -1 -13 -12   10.22    1.65
   1 -13 -12    7.42    1.65
   1  13 -12    7.13    1.65
   1 -13  12    9.39    0.98
  -1 -13  12    9.40    1.11
   1  13 -12   10.71    1.61
  -1  13 -12   10.26    1.63
   1  13 -12    7.86    2.08
   1  13 -12    9.88    1.53
  -1  13 -12    6.12    2.07
  -1  13 -12    8.00    1.51
  -1  14 -12    9.21    1.45
   1  14  12   10.04    2.10
   1  14  12    9.51    2.27
  -1  14  12   12.89    2.34
  -1  14  12    9.80    2.29
   1 -14 -12   14.56    1.89
  -1 -14 -12   12.35    1.81
  -1  14 -12    8.62    1.72
  -1 -14  12    6.90    1.18
   1 -14  12    8.69    1.08
  -1  14 -12   11.50    1.76
   1  14 -12    7.03    2.19
  -1  14 -12    9.32    2.29
  -1  15  12    1.82    2.10
   1  15  12    0.79    1.91
  -1 -15  12    0.48    0.98
   1  15 -12   -0.18    1.94
  -1  15 -12    1.42    1.83
  -1 -15 -12    2.06    1.69
   1 -15 -12    3.73    1.68
   1  16  12    0.90    1.91
  -1  16  12    5.56    2.17
  -1   0  13    0.79    0.66
   1   0 -13    1.01    0.64
  -1   0 -13   -0.65    0.71
  -1   0 -13   -0.31    0.54
   1   0 -13    0.38    0.69
   1   0 -13    0.39    0.84
  -1   0 -13   -0.49    0.99
   1   0  13    0.43    0.29
   1   0  13    0.26    1.08
  -1   0  13    0.61    1.19
  -1   0 -13    0.91    0.86
   1   0 -13    0.30    0.31
  -1   0  13    0.49    0.60
   1   0  13    0.45    0.59
   1   0 -13    0.87    0.60
  -1   0 -13    0.43    0.58
  -1  -1  13   26.13    1.85
   1   1 -13   23.70    1.72
   1  -1  13   25.26    1.87
  -1   1 -13   28.47    2.08
   1   1  13   25.14    2.41
   1   1  13   25.53    2.00
   1   1 -13   28.82    2.16
  -1  -1 -13   25.46    2.17
   1  -1  13   25.20    2.19
  -1  -1  13   23.53    2.32
  -1   1  13   19.99    1.98
   1  -1 -13   25.90    1.78
  -1  -1 -13   21.88    1.79
   1  -1 -13   23.50    1.93
   1   1 -13   26.28    2.00
  -1  -1 -13   23.68    2.08
   1  -1 -13   28.39    2.04
   1   1  13   24.31    1.94
  -1   1  13   25.95    1.97
   1   1 -13   24.82    1.91
  -1   1 -13   23.67    1.88
   1  -1 -13   26.95    1.99
   1   1 -13   26.48    1.97
  -1   1 -13   24.17    1.95
  -1  -1 -13   28.22    1.99
  -1   1  13   26.29    1.99
  -1   1  13   23.75    1.73
  -1   1 -13   27.45    2.21
   1   1 -13   26.66    2.05
   1  -1 -13   30.44    2.19
  -1  -1 -13   30.72    2.33
  -1   1  13   29.36    2.50
  -1  -1 -13   27.58    1.98
  -1   1 -13   27.22    1.90
   1   1 -13   24.77    1.89
   1  -1 -13   26.26    1.94
   1   2 -13    6.72    0.63
  -1  -2 -13    6.37    0.72
   1  -2 -13    7.07    0.70
  -1   2 -13    9.50    1.15
   1   2 -13    7.56    1.09
  -1  -2 -13    8.57    1.07
   1  -2 -13    7.57    1.00
   1   2 -13    8.36    0.88
  -1   2  13    7.47    0.89
   1   2  13    4.16    0.82
  -1   2 -13    7.44    0.85
   1  -2 -13    6.12    0.77
   1   2 -13    8.01    0.98
   1   2 -13    7.05    0.88
  -1   2  13    5.57    0.91
  -1   2 -13    7.31    0.91
  -1  -2 -13    8.27    1.36
   1  -2 -13    9.00    1.24
  -1   2 -13    6.21    1.13
   1   2 -13    8.11    0.96
  -1   2  13    4.55    0.62
   1   2 -13    6.72    0.71
   1   2  13    4.11    1.39
  -1   2  13    4.94    1.46
  -1   2  13    5.24    1.13
   1   2 -13    6.79    1.09
  -1   2 -13    7.93    0.91
   1  -2  13    4.70    0.98
   1   2  13    5.76    1.02
  -1  -2  13    6.19    1.14
  -1  -2 -13    9.75    1.29
  -1  -2  13    3.40    0.65
   1  -2  13    4.97    0.70
   1   2 -13    6.58    0.76
  -1   2 -13    7.99    0.77
   1  -2 -13    7.73    0.90
   1  -3 -13   18.71    1.48
   1   3 -13   15.30    1.43
  -1  -3 -13   19.77    1.53
   1   3 -13   19.55    1.44
  -1   3 -13   20.58    1.41
   1   3  13   22.83    1.95
  -1   3  13   21.42    1.94
  -1  -3  13   18.69    1.65
   1   3  13   18.44    2.05
  -1   3  13   19.27    2.11
  -1   3 -13   18.02    1.54
   1   3 -13   17.04    1.66
   1   3 -13   19.63    1.72
  -1   3 -13   20.21    1.81
   1  -3 -13   20.02    1.68
  -1  -3 -13   16.92    1.70
  -1   3 -13   18.19    1.57
   1   3  13   20.32    1.59
   1   3 -13   18.22    1.59
   1  -3 -13   17.68    1.46
  -1   3  13   19.20    1.61
  -1   3 -13   18.28    1.61
   1   3 -13   18.80    1.64
  -1   3  13   19.65    1.66
  -1  -3 -13   22.39    1.98
   1  -3 -13   26.34    1.97
   1   3 -13   18.30    1.58
  -1   3 -13   20.64    1.77
  -1   3  13   18.73    1.46
   1  -3  13   20.07    1.45
  -1  -3  13   19.83    1.41
   1  -3 -13   19.07    1.65
   1   3 -13   19.38    1.47
  -1   3 -13   17.84    1.45
  -1  -4 -13   15.96    1.48
   1  -4 -13   18.18    1.46
   1   4 -13   17.04    1.43
  -1   4 -13   16.62    1.61
   1   4 -13   18.97    1.36
  -1   4 -13   19.09    1.31
   1   4 -13   18.66    1.49
  -1   4  13   23.35    2.05
   1   4  13   21.70    1.94
  -1   4 -13   20.49    1.43
   1  -4 -13   21.01    1.65
  -1  -4 -13   22.60    1.70
  -1   4 -13   25.34    1.88
   1   4 -13   18.45    1.72
   1   4  13   29.29    1.61
   1  -4 -13   12.90    1.27
  -1   4 -13   18.50    1.55
  -1   4  13   28.91    1.64
   1   4 -13   15.95    1.53
  -1   4 -13   17.99    1.57
   1   4 -13   18.36    1.56
   1   4  13   25.69    1.69
  -1   4  13   26.74    1.69
  -1   4 -13   18.06    1.66
  -1  -4 -13   19.77    1.94
   1   4 -13   18.25    1.44
   1  -4 -13   19.71    1.90
  -1   4  13   26.54    1.51
  -1   4 -13   13.04    1.23
  -1   4 -13   20.81    1.37
   1   4 -13   16.90    1.38
   1  -4 -13   19.33    1.65
  -1   5 -13   29.01    2.29
   1   5 -13   30.01    2.35
   1   5 -13   33.06    2.27
  -1   5 -13   33.56    2.38
   1   5  13   27.76    2.65
  -1   5  13   30.18    2.70
   1   5 -13   26.39    2.11
  -1   5 -13   29.99    2.12
   1  -5 -13   28.99    2.21
  -1  -5 -13   29.79    2.26
   1   5 -13   27.20    2.17
   1  -5 -13   30.93    2.30
  -1  -5 -13   27.36    2.35
   1   5 -13   29.21    2.42
  -1   5 -13   29.55    2.49
   1   5  13   32.08    2.24
   1   5 -13   31.13    2.29
  -1   5 -13   29.58    2.28
  -1   5  13   32.64    2.38
  -1   5 -13   30.39    2.27
   1   5 -13   31.39    2.30
   1   5  13   30.57    2.39
  -1   5  13   29.99    2.28
   1   5 -13   25.30    1.98
  -1   5 -13   29.96    2.02
  -1   5 -13   32.15    2.28
  -1  -5 -13   38.11    2.68
   1   5 -13   28.45    2.10
   1  -5 -13   37.36    2.67
   1   5 -13   31.14    2.08
  -1   5 -13   26.16    2.03
  -1   5  13   31.42    2.25
   1   5  13   34.67    2.24
  -1   5 -13   27.23    2.02
   1  -5 -13   33.37    2.39
   1   5 -13   30.38    2.08
  -1   5 -13   30.76    2.06
  -1   6 -13   26.39    2.10
   1   6  13   31.35    2.32
   1  -6 -13   28.51    2.29
  -1  -6 -13   30.55    2.33
   1   6 -13   25.38    2.24
  -1   6 -13   31.18    2.36
   1   6 -13   28.70    2.32
  -1   6 -13   33.95    2.44
   1   6 -13   30.42    2.38
  -1   6 -13   30.81    2.15
   1   6 -13   29.05    2.11
   1   6  13   28.02    2.71
  -1   6  13   35.02    2.81
   1   6 -13   33.21    2.51
  -1  -6 -13   29.92    2.39
  -1   6 -13   34.12    2.61
   1  -6 -13   34.16    2.37
   1   6 -13   29.38    2.36
  -1   6 -13   34.37    2.38
   1   6  13   30.54    2.30
  -1   6  13   27.99    2.45
   1   6  13   27.99    2.45
  -1   6 -13   30.01    2.34
   1   6 -13   26.93    2.32
   1   6 -13   30.71    2.06
  -1   6 -13   28.93    2.09
  -1   6  13   31.02    2.36
   1   6 -13   30.34    2.13
  -1   6 -13   28.98    2.08
   1   6 -13   29.18    2.09
   1  -6 -13   34.94    2.71
  -1  -6 -13   33.52    2.70
  -1   6 -13   30.48    2.25
   1   6  13   32.66    2.81
  -1   6  13   27.91    2.81
   1   6 -13   29.47    2.11
   1  -6 -13   32.76    2.48
  -1   6 -13   28.64    2.07
   1   7 -13    4.26    0.89
  -1  -7 -13    5.87    1.03
  -1   7 -13    4.23    0.67
   1  -7 -13    4.36    0.97
   1   7 -13    5.90    1.10
  -1   7 -13    5.59    1.11
  -1   7 -13    5.27    1.00
   1   7 -13    5.28    0.99
   1   7 -13    4.68    0.55
  -1   7 -13    3.39    0.45
   1   7  13    8.02    1.54
   1   7  13    5.49    1.59
   1   7 -13    4.16    0.59
  -1   7  13    4.59    1.52
  -1  -7 -13    5.59    1.04
  -1   7 -13    3.54    1.17
   1  -7 -13    4.99    1.01
  -1   7 -13    3.69    1.34
   1   7 -13    3.92    1.25
  -1   7 -13    6.03    1.08
   1   7 -13    3.96    1.09
   1   7  13    4.06    1.12
  -1   7  13    3.94    1.15
  -1   7 -13    4.56    1.01
  -1   7 -13    4.37    0.63
   1   7 -13    3.85    0.58
  -1   7  13    5.23    1.13
  -1   7 -13    3.51    0.59
   1   7 -13    5.30    0.67
   1  -7 -13    6.00    1.26
   1  -7 -13    8.26    1.64
  -1   7  13    6.58    1.64
  -1   7 -13    4.44    0.68
   1   7 -13    3.74    0.48
   1   7  13    5.63    1.08
  -1   7 -13    5.82    0.67
   1   8 -13   20.61    1.94
   1   8 -13   20.70    2.01
  -1   8 -13   23.20    2.04
  -1   8 -13   24.02    2.01
   1   8 -13   19.60    1.65
   1   8  13   32.57    2.53
  -1   8  13   35.13    2.58
  -1   8 -13   19.53    1.77
   1  -8 -13   20.08    1.99
  -1  -8 -13   26.40    2.04
   1   8 -13   21.21    1.95
  -1   8 -13   21.42    2.12
  -1   8 -13   24.48    2.40
   1   8 -13   26.00    2.36
   1  -8 -13   23.51    1.94
  -1   8 -13   19.05    2.04
   1   8 -13   25.91    2.25
   1   8 -13   20.78    2.07
   1   8  13   30.92    2.27
  -1   8  13   31.66    2.26
   1   8 -13   21.04    1.70
  -1   8 -13   20.72    1.72
   1   8 -13   23.64    1.74
  -1   8  13   31.28    2.25
  -1   8  13   34.81    2.63
   1   8  13   36.94    2.64
  -1   8 -13   19.93    1.62
   1   8  13   38.34    2.22
  -1   8 -13   21.94    1.71
  -1   8  13   33.30    2.19
   1   9 -13   14.67    1.66
   1   9 -13   15.94    1.62
  -1   9 -13   15.64    1.66
   1   9  13   20.45    2.22
  -1   9  13   16.52    2.15
  -1   9 -13   14.84    1.67
   1   9 -13   15.36    2.07
  -1   9 -13   16.22    2.15
   1   9 -13   16.14    1.77
   1   9 -13   19.94    1.95
  -1   9 -13   18.29    1.89
   1   9  13   14.88    1.85
  -1   9  13   13.31    1.79
  -1   9 -13   16.31    1.35
   1   9 -13   15.05    1.33
  -1   9  13   18.61    1.88
   1   9 -13   13.53    1.36
  -1  -9 -13   18.97    1.73
   1  -9 -13   16.87    1.67
   1   9 -13   15.97    1.64
  -1   9 -13   14.15    1.43
   1  -9 -13   19.40    1.88
   1  -9 -13   18.30    2.14
  -1  -9 -13   19.07    2.01
  -1   9  13   20.10    2.30
  -1   9 -13   14.62    1.31
  -1   9  13   19.19    1.83
   1   9 -13   14.83    1.24
   1   9  13   19.22    1.89
   1  10 -13   29.83    2.30
  -1  10 -13   29.25    2.50
  -1  10 -13   30.62    2.36
   1  10  13   42.72    2.92
  -1  10  13   40.19    2.93
   1  10 -13   35.11    2.67
   1  10 -13   32.04    2.65
  -1  10 -13   31.43    2.67
  -1 -10 -13   32.79    2.72
   1 -10 -13   32.89    2.70
   1  10 -13   26.58    2.67
  -1  10 -13   32.89    2.80
  -1  10 -13   29.88    2.68
   1  10 -13   34.25    3.12
  -1  10 -13   34.82    3.20
   1  10 -13   31.43    2.79
   1  10 -13   34.98    2.95
  -1  10  13   32.86    2.91
  -1  10 -13   27.77    2.42
   1  10 -13   30.10    2.41
  -1  10  13   44.32    3.03
   1  10  13   46.46    2.94
   1 -10 -13   34.09    2.89
   1  10  13   47.99    3.20
  -1  10  13   39.17    3.23
   1 -10 -13   37.37    3.12
  -1 -10 -13   33.26    2.90
  -1  11 -13    0.44    1.13
   1  11 -13    2.23    1.73
  -1  11 -13    2.29    1.88
   1  11 -13    2.71    1.20
  -1  11 -13    2.15    1.55
   1  11 -13    4.06    1.54
   1  11 -13    3.32    1.47
  -1  11  13    3.61    1.57
   1  11 -13    0.74    0.62
  -1  11 -13    2.84    0.75
   1  11  13    4.27    1.53
   1  11 -13    1.91    0.85
  -1  11 -13    1.71    0.87
   1  11  13    3.22    1.50
  -1  11  13    3.45    1.60
  -1  11  13    3.81    1.84
   1  11  13    3.24    1.64
   1  11 -13    3.53    1.19
  -1  11 -13    2.63    1.22
  -1 -11 -13    4.14    1.27
   1  11 -13    2.55    1.24
   1 -11 -13    4.07    1.32
  -1  11 -13    1.89    0.99
   1  12 -13    9.34    1.74
  -1  12 -13    8.53    1.83
   1  12 -13    7.29    1.90
  -1  12 -13    7.40    1.34
  -1 -12 -13    8.78    1.67
   1 -12 -13    8.01    1.55
   1  12 -13    6.40    1.52
  -1  12 -13    7.40    1.21
   1  12 -13    6.75    1.18
  -1 -12 -13    9.07    1.83
   1  12  13   14.26    2.14
  -1  12  13   15.47    2.25
   1  12  13   15.11    2.12
  -1 -12  13   11.80    1.09
  -1  12 -13   10.10    1.60
   1  12 -13   10.43    1.55
  -1  12 -13    7.20    2.18
   1  12 -13    6.78    2.01
   1  12 -13    9.82    1.47
  -1  12 -13    9.99    1.54
   1  13 -13    8.50    1.89
   1  13 -13    9.57    2.02
  -1 -13 -13    7.97    1.63
   1 -13 -13    9.03    1.70
  -1  13 -13    6.60    1.43
   1  13 -13    4.77    1.58
  -1  13 -13    4.81    1.22
   1  13 -13    6.03    1.24
  -1 -13 -13   10.58    1.80
   1  13  13    9.67    2.06
   1  13  13    9.18    2.15
  -1  13  13    6.10    2.20
  -1  13  13    9.09    2.25
  -1 -13  13    5.79    1.01
   1  13 -13    5.51    2.08
   1  13 -13    6.95    1.51
  -1  13 -13    7.83    1.61
  -1  13 -13    3.89    2.17
   1  13 -13    9.19    1.59
  -1  13 -13   11.17    1.63
  -1  14 -13   11.27    1.91
  -1 -14 -13   13.26    1.97
   1 -14 -13   10.57    1.96
  -1 -14  13   11.86    1.31
  -1  14  13   22.01    2.57
  -1  14  13   15.41    2.50
   1  14  13   18.31    2.49
   1  14  13   15.12    2.34
  -1  14 -13    8.20    2.38
   1  14 -13    6.78    2.38
   1  14 -13    8.99    1.68
   1  14 -13   10.88    2.13
   1  15  13    7.11    2.08
  -1  15  13    1.84    2.15
   1  15 -13    0.77    2.06
  -1  15 -13    2.93    2.05
  -1 -15 -13    2.25    1.65
   1 -15 -13    5.43    1.78
   1   0 -14    1.18    0.71
  -1   0  14    0.44    0.71
  -1   0 -14    0.70    0.74
  -1   0 -14    0.55    0.58
   1   0 -14    0.94    0.74
   1   0 -14    0.16    0.92
  -1   0 -14    1.60    1.07
   1   0  14    0.86    0.30
   1   0 -14    0.52    0.33
  -1   0 -14   -0.78    0.91
  -1   0  14    1.38    1.30
   1   0  14    0.55    1.10
   1   0  14    0.69    0.67
  -1   0  14    0.93    0.66
  -1   0 -14    0.56    0.67
   1   0 -14    0.74    0.67
  -1  -1  14   23.57    1.57
   1  -1  14   22.57    1.59
   1   1 -14   15.76    1.39
  -1  -1 -14   20.77    1.82
   1  -1 -14   20.50    1.66
   1   1 -14   19.42    1.73
   1  -1 -14   23.17    1.81
  -1   1  14   23.06    1.72
   1   1  14   22.92    1.70
  -1   1 -14   18.30    1.58
   1   1 -14   20.99    1.69
  -1   1  14   22.55    1.74
   1  -1 -14   21.58    1.72
  -1  -1 -14   22.24    1.73
   1   1 -14   20.52    1.61
  -1   1 -14   22.16    1.72
  -1   1  14   19.36    1.40
   1  -1 -14   19.43    1.46
  -1  -1 -14   15.40    1.45
   1   1  14   22.36    1.73
  -1   1  14   22.12    2.29
  -1  -1 -14   20.49    1.91
  -1   1  14   26.30    1.80
  -1  -1  14   23.49    2.13
  -1   1 -14   23.31    1.85
   1  -1  14   20.16    1.95
   1   1  14   18.72    2.14
   1  -1 -14   24.46    1.94
   1   1 -14   21.84    1.80
  -1  -1 -14   20.06    2.00
  -1   1 -14   24.16    1.97
  -1  -1 -14   22.82    1.69
  -1   1 -14   21.83    1.61
   1  -1 -14   22.48    1.70
   1   1 -14   21.43    1.60
   1   2 -14    6.24    0.75
   1  -2  14   16.26    1.02
  -1  -2  14   16.24    0.97
   1   2 -14    8.33    0.94
  -1   2 -14    9.54    1.21
   1   2 -14   10.27    1.27
  -1  -2  14   17.72    1.54
  -1   2  14   18.86    1.91
  -1   2  14   16.99    1.39
   1   2  14   17.95    1.89
   1   2  14   17.02    1.38
   1  -2 -14    9.44    0.90
  -1  -2 -14   10.82    0.98
   1   2 -14    7.07    0.84
  -1  -2 -14   11.32    1.32
  -1   2 -14    9.29    1.35
   1   2 -14   11.76    1.33
   1  -2 -14    9.17    1.24
   1  -2 -14    8.39    1.00
  -1   2 -14    9.88    1.04
   1   2  14   17.94    1.20
  -1   2  14   19.00    1.26
   1   2 -14    8.64    1.20
   1   2 -14    9.41    1.12
   1   2 -14   10.21    1.07
  -1   2 -14   10.08    1.13
  -1   2  14   16.17    1.28
  -1   2  14   15.50    0.90
   1   2 -14   10.08    1.18
  -1  -2 -14   10.13    1.17
   1  -2 -14   12.00    1.46
  -1  -2 -14    9.13    1.45
  -1   2 -14    9.74    1.37
   1  -2 -14   10.23    1.13
  -1   2 -14    8.84    0.98
   1   2 -14    9.83    0.99
  -1  -3 -14    2.52    0.67
   1  -3 -14    2.45    0.60
   1   3 -14    1.78    0.47
   1   3 -14    2.22    0.58
  -1   3 -14    2.74    0.52
  -1   3  14    4.56    1.16
  -1   3 -14    1.88    0.74
   1   3  14    3.89    1.39
   1   3 -14    2.77    0.92
  -1   3  14    3.21    1.40
  -1  -3  14    1.62    0.85
   1   3  14    3.38    1.10
   1  -3 -14    2.57    0.97
  -1   3 -14    2.45    1.07
   1   3 -14    1.82    1.00
  -1  -3 -14    2.84    1.04
  -1   3 -14    3.24    0.78
  -1   3  14    2.47    0.78
   1  -3 -14    2.77    0.59
   1   3 -14    2.39    0.92
   1   3 -14    2.34    0.79
   1   3  14    2.88    0.75
  -1   3  14    3.32    0.94
  -1   3 -14    1.33    0.76
   1   3 -14    3.37    0.89
  -1   3 -14    2.89    0.99
   1   3 -14    1.59    0.75
   1  -3 -14    3.69    1.19
  -1  -3 -14    1.65    1.20
  -1   3  14    2.20    0.56
  -1  -3  14    2.80    0.51
   1  -3  14    2.04    0.57
  -1   3 -14    2.55    0.60
   1   3 -14    2.69    0.63
   1  -3 -14    2.13    0.85
  -1   4 -14   12.28    1.45
  -1   4 -14   11.13    1.00
   1   4 -14   13.05    1.06
   1   4 -14   12.15    1.49
   1  -4 -14   16.38    1.41
  -1   4 -14   15.08    1.63
  -1  -4 -14   15.69    1.48
   1  -4 -14    9.32    0.98
  -1   4 -14   11.06    1.27
   1   4  14   17.02    1.30
  -1   4  14   17.40    1.36
   1   4 -14   10.52    1.41
   1   4 -14   12.75    1.30
   1   4  14   15.71    1.42
   1   4 -14   12.11    1.35
  -1   4  14   14.05    1.34
  -1   4 -14   13.76    1.32
   1  -4 -14   16.07    1.72
  -1   4 -14   13.65    1.38
   1   4 -14   12.30    1.16
  -1  -4 -14   14.33    1.74
  -1   4  14   17.14    1.21
   1  -4 -14   10.42    1.16
  -1  -4 -14   13.41    1.22
   1   4 -14   11.63    1.06
   1   4 -14   10.68    1.26
   1   4  14   15.14    1.69
  -1   4  14   19.09    1.75
  -1   4 -14   10.00    1.14
   1   4 -14   11.89    1.09
  -1   4 -14   14.68    1.10
   1  -4 -14   15.76    1.42
   1   5 -14   40.82    2.93
  -1   5 -14   39.67    3.03
   1   5  14   36.98    3.28
  -1   5  14   39.72    3.30
   1   5 -14   37.46    2.83
  -1   5 -14   41.04    2.79
  -1  -5 -14   43.01    2.91
   1  -5 -14   34.08    2.85
   1   5 -14   36.11    2.77
  -1  -5 -14   41.34    3.03
   1  -5 -14   38.60    2.97
   1   5 -14   39.55    3.04
   1   5 -14   43.93    3.16
  -1   5 -14   48.66    3.24
  -1   5  14   40.45    2.94
   1   5 -14   36.61    2.92
  -1   5 -14   39.33    2.93
   1   5  14   40.03    2.91
   1   5  14   40.09    3.05
   1   5 -14   41.60    2.95
  -1   5  14   37.09    3.00
  -1   5 -14   42.02    2.95
   1   5 -14   39.40    2.77
   1  -5 -14   45.02    3.25
  -1  -5 -14   44.76    3.30
  -1   5 -14   41.87    2.92
  -1   5 -14   33.60    2.70
   1   5 -14   39.61    2.74
  -1   5  14   36.68    2.88
  -1   5 -14   38.32    2.66
  -1   5 -14   41.13    2.73
   1  -5 -14   44.94    3.08
   1   5 -14   40.76    2.75
  -1   6 -14   22.83    1.80
   1   6 -14   19.38    1.92
  -1  -6 -14   24.79    2.07
   1  -6 -14   24.51    2.04
   1   6 -14   20.39    2.14
   1   6 -14   25.05    2.09
  -1   6 -14   23.73    2.11
  -1   6 -14   23.08    2.15
   1   6  14   44.63    2.74
  -1   6  14   42.42    2.73
   1   6 -14   23.19    1.88
  -1   6 -14   26.33    1.90
   1   6 -14   25.37    2.35
  -1   6 -14   33.03    2.51
  -1  -6 -14   27.74    2.21
   1  -6 -14   26.68    2.13
   1   6 -14   26.95    2.29
   1   6  14   39.24    2.14
  -1   6 -14   26.23    2.12
   1   6 -14   21.71    2.11
  -1   6 -14   22.84    1.79
   1   6  14   35.55    2.35
  -1   6 -14   22.77    2.07
   1   6 -14   23.36    2.11
  -1   6  14   37.19    2.34
   1   6 -14   21.21    1.76
   1   6 -14   27.14    1.86
  -1   6 -14   23.29    1.79
  -1   6  14   37.96    2.19
  -1  -6 -14   28.65    2.50
   1   6 -14   23.53    1.83
   1  -6 -14   29.56    2.49
  -1   6 -14   26.97    1.99
   1   6  14   37.31    2.71
  -1   6 -14   24.87    1.81
   1   6 -14   24.69    1.84
   1  -6 -14   25.42    2.25
   1   7  14    2.39    0.98
  -1   7 -14    0.68    0.57
  -1   7 -14    0.78    0.52
   1  -7 -14    0.98    0.88
  -1  -7 -14    1.52    0.91
   1   7 -14    0.22    0.73
   1   7 -14    1.76    0.98
  -1   7 -14    2.76    0.99
   1   7 -14    2.08    1.00
  -1   7 -14    1.77    0.98
   1   7 -14    0.56    0.45
  -1   7 -14    1.53    0.39
  -1   7  14    2.68    1.42
   1   7 -14    1.07    0.50
  -1   7  14    3.56    1.64
   1   7  14    2.43    1.52
   1   7  14   -0.29    1.43
  -1   7 -14    1.56    1.39
  -1  -7 -14    2.11    1.06
   1  -7 -14    1.87    0.99
   1   7 -14    0.71    1.29
   1   7 -14    1.79    1.01
  -1   7 -14    1.98    1.02
   1   7 -14    0.52    1.15
  -1   7 -14    1.89    1.12
  -1   7 -14    0.21    0.89
  -1   7  14    0.21    1.06
   1   7  14    0.75    1.14
   1   7 -14    0.22    0.94
   1   7  14    1.86    0.87
   1   7 -14    1.35    0.45
  -1   7 -14    1.70    0.50
  -1   7  14    0.99    1.02
   1   7 -14    0.73    0.57
  -1   7 -14    0.82    0.47
   1   7 -14    1.05    0.42
   1  -7 -14    0.75    1.39
  -1   7 -14    1.48    0.60
  -1  -7 -14    1.58    1.37
   1  -7 -14    1.69    1.10
   1   8 -14   16.44    1.65
  -1   8 -14   16.61    1.65
   1   8 -14   15.06    1.59
  -1   8 -14   15.49    1.71
  -1   8  14   25.52    2.36
  -1   8  14   27.19    2.28
   1   8  14   21.43    2.17
   1   8  14   26.77    2.27
   1   8 -14   11.31    1.21
   1  -8 -14   15.58    1.61
   1   8 -14   13.16    1.45
  -1  -8 -14   16.80    1.66
   1  -8 -14   17.22    1.62
   1   8 -14   19.73    2.03
  -1   8 -14   17.91    2.16
  -1   8 -14   16.73    1.87
   1   8 -14   20.40    1.94
  -1   8 -14   15.82    1.69
   1   8 -14   15.75    1.69
   1   8 -14   13.65    1.62
  -1   8  14   20.03    1.89
  -1   8 -14   15.26    1.64
   1   8  14   21.45    1.92
  -1   8 -14   14.82    1.28
   1   8 -14   15.25    1.26
   1   8 -14   15.75    1.32
  -1   8  14   23.22    1.89
  -1   8 -14   14.64    1.20
  -1   8 -14   16.78    1.31
  -1   8 -14   14.04    1.31
   1   8  14   25.29    1.82
  -1   9 -14   25.15    1.97
   1   9 -14   22.24    1.97
  -1   9 -14   25.21    2.01
   1   9 -14   21.71    1.94
  -1   9  14   23.96    2.53
   1   9  14   24.13    2.38
   1   9  14   23.42    2.45
   1   9 -14   16.56    1.52
  -1   9  14   28.95    2.51
  -1  -9 -14   20.92    1.98
   1  -9 -14   17.73    1.94
   1   9 -14   16.50    1.80
  -1   9 -14   17.45    2.42
   1   9 -14   22.16    2.38
  -1   9 -14   17.68    2.01
   1   9 -14   21.61    2.20
  -1   9 -14   18.83    2.12
   1   9 -14   21.85    2.07
  -1   9  14   19.33    2.14
   1   9  14   18.09    2.13
  -1   9 -14   20.57    1.94
   1   9 -14   20.20    1.60
  -1   9 -14   21.47    1.63
  -1   9  14   19.95    2.14
   1   9  14   26.85    2.17
   1   9 -14   21.10    1.67
   1   9  14   25.92    2.16
  -1   9 -14   18.14    1.67
  -1   9  14   21.85    2.13
  -1   9 -14   22.23    1.61
  -1  -9 -14   21.00    2.29
   1  10 -14   15.94    2.05
  -1  10 -14   15.61    1.99
   1  10 -14   16.19    1.84
  -1  10 -14   16.80    1.88
   1  10  14   21.91    2.00
  -1  10 -14   14.14    1.32
  -1  10  14   20.74    2.06
   1  10 -14   13.29    1.23
   1  10 -14   15.18    1.37
  -1  10 -14   13.63    1.38
   1  10  14   21.94    1.99
  -1  10  14   20.79    2.09
  -1  10 -14   14.91    1.45
  -1 -10 -14   15.67    1.77
   1 -10 -14   14.19    1.73
   1  10 -14   13.32    1.61
   1  10  14   23.29    2.35
  -1  10  14   20.19    2.45
  -1  10  14   17.49    2.27
   1  10 -14   16.30    1.76
  -1  10 -14   15.22    1.74
  -1  10 -14   16.67    1.76
   1  10 -14   13.08    1.74
  -1  10 -14   17.55    2.39
   1  10 -14   16.88    2.31
   1  11 -14    1.68    1.62
   1  11 -14    2.19    1.43
  -1  11 -14   -0.12    1.53
  -1  11 -14    1.93    1.48
  -1  11  14    3.43    1.58
   1  11  14    2.79    1.50
  -1  11 -14    2.39    0.73
   1  11 -14    0.95    0.86
  -1  11 -14    0.49    0.82
   1  11  14    0.43    1.49
  -1  11  14    0.24    1.53
   1  11 -14    1.84    1.16
  -1  11 -14    0.78    0.96
   1 -11 -14    0.10    1.23
  -1 -11 -14    0.55    1.27
   1  11  14    1.28    1.84
  -1  11  14    0.16    1.92
  -1  11 -14    1.01    2.06
  -1  11 -14    1.31    1.27
   1  11 -14    2.72    1.25
   1  11 -14    5.42    1.95
   1  11 -14    0.34    1.27
  -1  11 -14    2.93    1.29
   1  12 -14   10.84    1.60
  -1  12 -14    9.85    1.59
  -1  12  14    8.25    2.22
   1  12  14   10.34    2.02
  -1  12 -14    6.24    1.27
   1 -12 -14    8.49    1.59
  -1 -12 -14    7.75    1.56
   1  12 -14    5.48    1.48
  -1  12 -14    6.90    1.15
  -1 -12 -14    6.29    1.76
   1  12 -14   10.12    1.53
   1  12 -14    8.53    2.20
  -1  12 -14    9.76    2.36
  -1  12 -14   11.15    1.66
  -1  12 -14    6.91    1.73
  -1  12 -14    8.18    1.86
   1  12 -14    7.50    1.71
   1  12 -14    6.53    1.90
  -1  13 -14    4.88    1.60
   1  13 -14    5.32    1.53
  -1  13  14    5.14    2.17
   1  13  14    9.53    2.14
   1  13  14    6.89    2.05
  -1 -13 -14    9.04    1.62
   1 -13 -14    7.26    1.67
  -1 -13 -14    4.16    1.76
  -1  13 -14    6.78    2.43
  -1  13 -14    6.67    1.56
   1  13 -14    5.31    1.54
   1  13 -14    5.85    2.13
  -1  13 -14    7.57    1.99
   1  13 -14    5.27    1.81
   1  13 -14    7.07    2.00
  -1 -14 -14    5.66    1.68
   1 -14 -14    6.89    1.68
  -1  14 -14    5.61    1.75
   1  14 -14    9.08    1.72
  -1  14 -14    3.70    1.59
   1  14 -14    3.73    1.57
  -1  14 -14    3.52    2.23
   1  14 -14    1.66    2.28
  -1  14  14    9.03    2.28
   1  14  14    7.49    2.14
  -1 -15 -14    3.91    1.66
   1  15 -14    1.23    2.16
  -1   0  15   -0.11    0.70
   1   0  15    0.74    0.70
   1   0 -15    0.57    0.97
  -1   0  15    1.10    0.82
   1   0 -15    0.93    0.77
   1   0 -15    0.83    0.85
  -1   0 -15    0.44    0.82
   1   0  15    0.48    0.28
   1   0  15    0.41    0.29
   1   0 -15    0.13    0.35
  -1   0  15   -0.31    1.35
  -1   0 -15    1.07    1.09
   1   0  15    0.14    1.24
   1   0 -15    0.33    0.96
  -1   0 -15    0.81    1.09
   1   0 -15    0.16    0.71
  -1   0 -15    0.22    0.72
   1   1  15   26.07    1.78
   1  -1  15   22.28    1.61
  -1  -1  15   22.70    1.60
   1   1 -15   23.85    1.82
  -1  -1 -15   24.34    1.91
   1  -1 -15   19.78    1.68
   1  -1 -15   25.26    1.88
  -1   1 -15   21.21    1.62
  -1   1  15   21.52    1.74
   1   1  15   22.56    1.76
  -1   1 -15   20.16    1.73
  -1  -1 -15   24.37    1.77
   1   1  15   19.77    1.45
   1   1 -15   23.27    1.68
   1   1 -15   22.96    1.76
   1  -1 -15   19.54    1.75
  -1   1  15   23.07    1.78
  -1   1  15   18.66    1.39
  -1  -1 -15   12.92    1.42
   1  -1 -15   21.41    1.47
   1   1 -15   15.25    1.38
  -1   1  15   25.42    2.37
  -1  -1  15   24.15    2.21
   1  -1  15   21.89    2.03
  -1   1  15   21.98    1.79
   1   1  15   18.22    2.18
  -1   1 -15   21.44    1.88
  -1  -1 -15   25.08    1.98
   1  -1 -15   28.18    1.98
   1   1 -15   24.86    1.85
  -1   1 -15   22.82    1.98
  -1  -1 -15   24.10    2.05
   1   1 -15   21.41    1.62
   1  -1 -15   22.73    1.71
  -1   1 -15   23.96    1.64
  -1  -1 -15   25.93    1.76
   1  -2  15   18.76    1.73
  -1  -2  15   19.28    1.70
   1   2 -15   27.39    1.76
   1   2  15   19.95    1.98
  -1  -2  15   21.60    2.13
  -1   2  15   18.71    2.43
  -1   2 -15   26.44    2.01
   1   2  15   16.83    2.28
  -1   2  15   18.13    2.03
  -1  -2 -15   25.77    1.73
   1  -2 -15   24.60    1.71
   1   2 -15   22.15    1.98
   1  -2 -15   26.87    2.03
  -1   2 -15   29.06    2.19
  -1  -2 -15   24.31    2.07
   1   2  15   17.77    1.85
  -1   2  15   20.70    1.89
   1  -2 -15   22.57    1.82
  -1   2 -15   24.46    1.84
   1   2 -15   23.45    1.85
  -1   2 -15   25.22    1.94
   1   2 -15   23.31    1.92
  -1   2  15   18.39    1.92
  -1   2  15   17.64    1.63
   1  -2 -15   30.63    2.26
  -1   2 -15   31.95    2.17
  -1  -2 -15   30.99    2.28
   1   2 -15   26.34    1.96
   1   2 -15   24.82    1.80
  -1  -2 -15   29.10    1.99
   1  -2 -15   25.64    1.93
  -1   2 -15   25.51    1.80
   1   3 -15    7.42    0.75
   1  -3 -15    8.57    0.94
  -1  -3 -15   11.33    1.03
   1   3 -15   10.40    0.93
  -1   3 -15   11.71    0.89
   1   3 -15    9.33    1.25
  -1  -3  15   11.82    1.26
  -1   3  15    8.81    1.75
  -1   3  15   10.67    1.52
   1   3  15   10.62    1.52
   1   3  15    7.30    1.68
  -1   3 -15    9.38    1.13
   1   3 -15   10.33    1.43
  -1  -3 -15   10.35    1.36
  -1   3 -15   10.32    1.42
   1  -3 -15   11.49    1.31
   1   3 -15    9.90    1.11
   1   3 -15    8.65    1.28
  -1   3 -15    9.98    1.10
  -1   3  15   10.08    1.17
   1  -3 -15    9.08    0.97
   1   3  15   10.09    1.13
  -1   3 -15    8.45    1.16
   1   3 -15    8.28    1.15
  -1   3  15   13.02    1.31
  -1   3 -15   10.14    1.34
   1  -3 -15   13.40    1.57
  -1  -3 -15   11.89    1.62
   1   3 -15   10.05    1.11
  -1  -3 -15    9.77    1.26
  -1   3  15    8.39    0.89
  -1  -3  15    8.42    0.87
   1  -3  15   10.49    0.94
   1  -3 -15   10.85    1.27
   1   3 -15    9.98    0.96
  -1   3 -15    8.42    0.94
  -1  -4 -15   37.99    2.59
   1  -4 -15   34.23    2.55
   1   4 -15   31.47    2.40
  -1   4 -15   31.80    2.76
  -1   4 -15   39.15    2.43
   1   4 -15   36.84    2.47
  -1   4 -15   38.22    2.59
   1   4  15   25.84    2.89
   1   4  15   29.24    3.06
  -1   4  15   27.94    2.90
   1   4 -15   33.19    2.64
   1   4 -15   42.76    2.93
   1   4 -15   37.04    2.80
  -1  -4 -15   40.28    2.82
   1  -4 -15   38.88    2.75
  -1   4 -15   42.95    2.97
  -1   4  15   26.99    2.62
   1   4  15   28.44    2.61
   1   4 -15   35.20    2.64
  -1   4 -15   39.11    2.66
   1  -4 -15   29.61    2.40
   1   4 -15   39.98    2.71
  -1   4 -15   39.64    2.70
   1   4  15   25.32    2.66
  -1   4  15   30.26    2.71
  -1   4  15   25.25    2.49
   1   4 -15   35.21    2.54
  -1  -4 -15   47.30    3.07
  -1   4 -15   40.78    2.73
  -1   4  15   29.71    3.11
   1  -4 -15   42.51    2.97
   1  -4 -15   40.54    2.77
   1   4 -15   38.15    2.49
  -1   4 -15   38.56    2.49
  -1   5 -15   31.45    2.59
   1   5 -15   32.84    2.48
   1   5 -15   28.26    2.39
   1   5  15   28.78    2.83
  -1   5  15   27.65    2.83
  -1   5 -15   30.25    2.34
   1   5 -15   30.12    2.25
   1  -5 -15   30.24    2.39
  -1  -5 -15   31.01    2.44
  -1  -5 -15   34.73    2.63
   1  -5 -15   31.55    2.54
   1   5 -15   35.32    2.69
  -1   5 -15   32.60    2.79
   1   5 -15   36.61    2.79
   1   5  15   35.15    2.49
  -1   5  15   32.27    2.51
   1   5 -15   31.26    2.48
  -1   5 -15   32.74    2.48
   1   5 -15   32.64    2.53
  -1   5 -15   31.33    2.50
   1   5  15   31.28    2.59
  -1   5  15   29.54    2.54
  -1   5  15   28.69    2.39
  -1   5 -15   28.19    2.22
   1   5 -15   34.33    2.27
  -1  -5 -15   36.24    2.86
  -1   5 -15   33.73    2.45
   1   5 -15   31.14    2.30
   1  -5 -15   38.03    2.84
   1   5 -15   32.93    2.28
   1  -5 -15   35.91    2.63
  -1   5 -15   32.00    2.26
   1  -6 -15   54.85    4.05
   1   6 -15   53.96    3.92
  -1  -6 -15   56.85    4.08
   1   6 -15   60.24    4.19
  -1   6 -15   53.94    4.12
   1   6 -15   59.52    4.11
  -1   6 -15   61.25    4.23
  -1   6  15   45.92    4.39
   1   6  15   44.14    4.38
  -1   6 -15   57.60    3.95
   1   6 -15   49.82    3.96
  -1   6 -15   57.20    4.25
  -1  -6 -15   57.91    4.19
   1   6 -15   68.37    4.40
  -1   6 -15   65.81    4.46
   1  -6 -15   57.69    4.14
  -1   6 -15   57.44    4.12
   1   6 -15   60.02    4.13
   1   6  15   50.49    4.05
  -1   6  15   46.96    4.06
   1   6 -15   58.98    4.31
   1   6 -15   55.26    4.13
  -1   6  15   43.72    4.17
  -1   6 -15   58.21    3.83
   1   6  15   37.54    4.16
  -1   6 -15   61.77    4.13
   1  -6 -15   65.49    4.44
  -1  -6 -15   70.44    4.42
   1   6 -15   56.01    3.89
  -1   6 -15   60.42    4.01
  -1   6 -15   57.18    3.85
   1   6 -15   63.04    3.91
  -1   6  15   45.03    4.04
  -1   6 -15   56.94    3.83
  -1   6 -15   60.15    3.88
   1  -6 -15   61.47    4.24
   1   6 -15   60.52    3.90
  -1   7 -15    7.69    0.79
   1   7  15    9.79    1.28
  -1  -7 -15    9.15    1.24
   1  -7 -15    8.30    1.15
   1   7 -15    8.82    0.96
   1   7 -15    9.14    1.28
  -1   7 -15    8.22    1.28
  -1   7 -15    8.72    1.40
   1   7 -15   11.20    1.35
   1   7 -15    9.26    0.82
  -1   7 -15    8.61    0.93
   1   7  15    8.53    1.76
  -1   7  15   13.44    2.01
  -1   7  15    8.14    1.67
   1   7 -15    6.69    0.89
   1   7  15    9.82    1.86
  -1  -7 -15    7.23    1.34
   1  -7 -15   10.02    1.31
  -1   7 -15   11.43    1.80
   1   7 -15   12.37    1.65
   1   7 -15    9.01    1.30
  -1   7 -15    6.89    1.27
  -1   7 -15   10.40    1.47
   1   7 -15    9.70    1.53
  -1   7  15    7.10    1.43
   1   7  15    7.97    1.20
   1   7 -15    9.59    1.32
  -1   7  15    7.87    1.26
  -1   7 -15    7.78    1.22
   1   7  15    9.88    1.45
  -1   7 -15    8.63    0.79
   1   7 -15    7.36    0.73
   1   7 -15    8.64    0.88
  -1   7  15    8.13    1.28
  -1   7 -15    5.23    0.78
   1   7 -15    9.11    0.77
  -1  -7 -15    8.97    1.62
   1  -7 -15    6.58    1.68
  -1   7 -15    8.85    0.92
  -1   7 -15    7.93    0.76
   1  -7 -15    9.42    1.44
  -1  -8 -15   47.28    3.25
   1   8 -15   38.16    3.04
   1  -8 -15   43.89    3.22
  -1   8 -15   48.20    3.34
   1   8 -15   46.36    3.26
   1   8 -15   48.02    3.31
  -1   8 -15   46.76    3.26
   1   8 -15   46.15    2.89
  -1   8 -15   49.26    2.99
  -1   8  15   33.11    3.50
   1   8  15   34.76    3.58
   1   8 -15   35.73    2.92
   1   8  15   32.46    3.52
  -1   8 -15   48.96    3.44
   1  -8 -15   46.94    3.24
   1   8 -15   50.02    3.64
  -1   8 -15   48.12    3.72
  -1   8 -15   43.54    3.30
   1   8 -15   46.73    3.32
   1   8 -15   50.48    3.54
   1   8 -15   47.59    3.28
   1   8  15   31.26    3.12
  -1   8  15   30.01    3.32
  -1   8 -15   46.48    3.25
   1   8  15   24.60    3.30
   1   8 -15   43.73    2.91
  -1   8 -15   45.07    2.95
   1   8 -15   43.76    2.97
  -1   8  15   36.81    3.29
   1   8  15   35.40    3.26
  -1   8 -15   41.52    2.90
  -1   8  15   36.58    3.68
   1   8  15   33.23    3.24
  -1   8 -15   38.96    2.95
  -1   9 -15   24.36    2.35
  -1   9 -15   30.31    2.83
   1   9 -15   22.57    2.62
  -1   9 -15   23.39    2.16
   1   9 -15   23.46    2.19
   1   9 -15   26.95    2.44
  -1   9 -15   23.85    2.09
   1   9 -15   24.69    2.14
   1   9 -15   22.63    1.71
  -1   9 -15   22.17    1.73
  -1   9  15   23.48    2.28
   1   9 -15   23.47    1.77
   1   9  15   25.99    2.26
  -1  -9 -15   22.75    2.08
   1  -9 -15   22.77    2.07
   1   9 -15   18.43    1.89
   1   9  15   24.80    2.62
  -1   9 -15   23.20    1.74
  -1   9  15   22.11    2.54
   1   9 -15   17.46    1.64
   1   9  15   24.88    2.50
  -1   9  15   24.18    2.70
  -1   9 -15   21.80    1.77
   1   9  15   24.29    2.26
   1   9 -15   25.92    2.14
  -1   9 -15   22.81    2.15
   1   9 -15   23.84    2.16
  -1   9 -15   25.32    2.12
   1  10 -15   23.88    2.72
  -1  10 -15   22.35    2.88
   1  10 -15   24.69    2.31
  -1  10 -15   23.90    2.41
   1  10 -15   24.82    2.50
  -1  10 -15   22.40    2.23
  -1  10 -15   26.52    2.17
  -1  10 -15   22.10    1.80
   1  10 -15   22.84    1.77
   1  10  15   21.27    2.31
  -1  10  15   22.84    2.40
   1  10  15   19.72    2.53
   1  10 -15   18.48    1.64
  -1  10  15   24.97    2.80
   1  10  15   19.26    2.57
  -1  10  15   23.29    2.67
  -1  10 -15   21.32    1.83
   1  10  15   25.08    2.35
  -1  10 -15   22.63    1.75
   1  10 -15   21.74    1.98
  -1 -10 -15   25.28    2.15
   1 -10 -15   25.97    2.18
   1  10 -15   24.31    2.20
  -1  10 -15   23.90    2.21
   1  10 -15   27.92    2.23
  -1  10 -15   24.08    2.21
   1  11 -15    7.78    1.60
   1  11 -15    3.25    1.78
  -1  11 -15    5.14    1.71
  -1  11 -15    5.26    1.56
  -1  11 -15    3.03    0.94
   1  11  15    5.32    1.68
  -1  11 -15    4.92    0.96
  -1  11 -15    2.51    1.38
   1  11 -15    4.56    1.38
  -1  11  15    4.85    1.96
  -1  11  15    3.76    2.03
   1  11  15    4.87    1.89
   1  11 -15    5.61    1.45
  -1  11 -15    5.48    2.21
   1  11 -15    3.40    1.97
  -1  11 -15    4.65    1.41
   1  11 -15    2.70    1.10
  -1 -11 -15    4.60    1.35
   1 -11 -15    4.41    1.39
  -1 -12 -15   11.13    1.67
   1 -12 -15    8.47    1.71
  -1 -12 -15   10.56    1.96
   1  12 -15   11.10    1.75
  -1  12 -15   11.63    1.77
   1  12  15    8.57    2.08
  -1  12  15   10.92    2.30
  -1  12 -15   11.98    1.79
  -1  12 -15    7.83    2.49
   1  12 -15   11.08    1.68
   1  12 -15    7.76    2.39
   1  12 -15   10.90    1.89
  -1  12 -15   11.72    2.07
  -1  12 -15   10.16    1.86
   1  12 -15   11.73    2.16
   1 -13 -15    9.88    1.85
  -1 -13 -15   10.44    1.70
  -1 -13 -15    8.00    1.97
  -1  13  15   11.31    2.43
   1  13  15   10.64    2.18
  -1  13 -15   10.51    1.76
   1  13 -15    7.80    1.70
  -1  13 -15    5.58    2.50
   1  13 -15    4.92    2.41
   1  13 -15    8.76    1.95
   1  13 -15    6.03    2.13
  -1  13 -15    8.06    2.09
  -1  13 -15    8.53    1.90
   1  13 -15    5.79    1.71
  -1  13 -15   12.31    1.81
   1 -14 -15    5.55    1.68
  -1 -14 -15    5.24    1.63
  -1  14 -15    2.70    1.66
   1  14 -15    3.22    1.63
  -1  14 -15    3.04    2.41
   1  14 -15    0.22    2.39
   1  14  15    4.49    2.13
   1  15 -15    0.22    2.24
  -1   0 -16    1.28    1.17
   1   0  16    2.74    1.39
  -1   0  16    0.16    1.40
   1   0 -16    0.44    0.37
   1   0 -16    0.38    0.84
  -1   0  16    0.15    0.90
   1   0 -16    0.48    0.90
  -1   0 -16    1.01    0.92
   1   0 -16    0.95    1.08
  -1   0 -16    0.62    1.16
   1   0 -16    1.13    1.08
  -1   0  16    0.40    0.74
   1   0  16    0.91    0.76
  -1   0 -16    0.64    0.79
   1   0 -16    0.85    0.77
  -1   1  16   24.50    2.00
  -1  -1 -16   26.57    2.19
  -1   1  16   23.25    2.49
   1  -1  16   24.22    2.24
  -1   1 -16   24.34    2.09
  -1  -1  16   27.01    2.40
   1   1  16   25.28    2.48
   1  -1 -16   21.84    1.68
   1   1 -16   22.28    2.04
   1  -1 -16   25.33    2.10
  -1  -1 -16   28.76    2.23
  -1   1  16   22.64    1.97
   1  -1 -16   21.75    1.92
   1   1 -16   25.39    1.88
  -1   1 -16   22.21    1.96
  -1   1  16   20.87    1.97
  -1   1 -16   23.85    1.85
   1   1 -16   19.85    1.97
   1   1  16   20.09    1.65
   1  -1 -16   21.97    1.98
   1  -1 -16   26.67    2.21
  -1   1 -16   25.63    2.20
   1   1 -16   25.69    2.06
  -1  -1 -16   29.17    2.32
   1   1  16   20.06    1.65
   1  -1  16   25.16    1.84
  -1  -1  16   26.86    1.83
   1   1  16   21.30    1.96
  -1   1 -16   24.39    1.84
   1   1 -16   22.41    1.85
  -1  -1 -16   26.79    1.97
   1  -1 -16   25.10    1.93
   1  -2  16   32.54    2.04
  -1  -2  16   34.12    2.00
   1  -2 -16   24.68    2.27
  -1   2 -16   26.28    2.46
  -1  -2 -16   27.16    2.33
   1   2 -16   24.83    2.27
  -1   2 -16   24.30    2.06
  -1   2  16   30.40    2.24
   1   2  16   33.90    2.24
   1  -2 -16   22.35    2.05
   1   2 -16   22.39    2.07
   1   2 -16   23.30    2.17
  -1   2 -16   21.55    2.16
  -1   2  16   33.59    2.28
  -1   2  16   31.04    1.89
   1   2  16   32.59    2.35
  -1   2 -16   25.79    2.27
  -1   2  16   34.30    2.38
  -1  -2  16   39.07    2.57
   1   2  16   33.28    2.79
   1   2 -16   26.08    1.99
   1  -2 -16   22.66    1.93
  -1  -2 -16   19.80    1.91
  -1  -2 -16   28.48    2.50
  -1   2  16   33.01    2.82
   1  -2 -16   25.92    2.40
   1   2 -16   24.35    2.18
  -1   2 -16   26.79    2.33
   1   2 -16   23.24    2.02
   1  -2 -16   23.29    2.15
  -1  -2 -16   24.39    2.16
  -1   2 -16   23.57    2.01
   1  -3  16   23.56    1.73
  -1  -3  16   22.56    1.67
  -1  -3 -16   21.13    1.73
   1  -3 -16   21.64    1.72
  -1  -3 -16   22.08    2.09
   1   3 -16   21.45    2.11
   1   3 -16   19.01    2.03
   1  -3 -16   22.94    2.01
  -1   3 -16   22.68    2.17
  -1   3  16   26.84    1.97
  -1   3 -16   23.05    1.85
   1   3 -16   19.28    1.85
   1   3  16   21.09    1.92
   1  -3 -16   19.80    1.72
   1   3 -16   19.61    1.89
  -1   3 -16   20.71    1.93
  -1   3  16   22.23    2.00
  -1   3  16   23.76    1.68
   1   3  16   23.04    2.18
   1   3  16   22.05    2.42
  -1   3 -16   22.40    1.94
  -1   3  16   23.89    2.48
  -1   3  16   20.00    2.17
  -1  -3  16   24.60    2.03
  -1   3 -16   21.39    1.66
   1   3 -16   22.97    1.71
   1   3 -16   23.49    1.86
  -1  -3 -16   25.97    2.31
  -1   3 -16   25.18    2.06
   1  -3 -16   23.52    2.21
  -1   3 -16   20.18    1.72
   1  -3 -16   23.69    1.96
   1   3 -16   21.63    1.74
  -1  -3 -16   21.38    1.99
  -1  -4 -16   49.98    3.47
   1  -4 -16   44.16    3.43
   1   4 -16   38.40    3.25
  -1   4 -16   48.70    3.73
  -1   4 -16   51.16    3.34
   1   4 -16   52.12    3.39
  -1  -4 -16   57.31    3.77
   1   4 -16   53.13    3.81
  -1   4 -16   58.25    3.88
   1  -4 -16   49.69    3.65
   1   4 -16   50.55    3.73
   1   4 -16   46.80    3.54
  -1   4  16   62.16    3.67
  -1   4 -16   50.96    3.54
   1  -4 -16   40.59    3.31
   1   4  16   62.99    3.63
  -1   4 -16   50.12    3.56
   1   4 -16   50.05    3.63
  -1   4  16   57.75    3.74
  -1   4  16   59.35    3.46
  -1   4  16   60.22    3.95
   1   4  16   63.79    3.99
  -1   4 -16   46.43    3.53
   1   4  16   65.71    4.14
   1   4 -16   44.20    3.53
   1  -4 -16   51.26    3.85
  -1   4  16   65.51    4.21
   1   4 -16   46.97    3.46
  -1  -4 -16   61.38    3.94
  -1   4 -16   48.03    3.59
  -1  -4 -16   51.91    3.68
   1   4 -16   50.83    3.42
   1  -4 -16   52.54    3.68
  -1   4 -16   48.74    3.39
  -1  -5 -16   40.04    2.97
   1  -5 -16   37.02    2.94
   1   5 -16   34.24    2.75
  -1   5 -16   43.23    3.37
   1   5 -16   41.91    3.31
   1  -5 -16   44.95    3.16
  -1   5 -16   38.75    3.17
  -1  -5 -16   33.72    2.76
  -1  -5 -16   46.62    3.22
   1   5 -16   42.23    3.27
  -1   5  16   41.73    3.07
  -1   5 -16   40.91    3.04
   1   5  16   40.15    3.04
   1   5 -16   37.50    3.03
  -1   5  16   41.21    3.17
   1   5  16   37.04    3.18
   1   5 -16   43.00    3.11
  -1   5 -16   45.75    3.12
  -1   5  16   43.12    2.97
   1   5 -16   41.44    2.83
  -1   5 -16   40.03    2.78
  -1   5 -16   40.47    3.19
   1   5 -16   42.85    3.08
   1   5 -16   40.82    3.17
   1   5 -16   34.19    2.95
  -1   5  16   44.59    3.45
   1   5  16   33.93    3.37
  -1   5 -16   41.80    2.96
   1   5 -16   40.47    2.87
  -1  -5 -16   44.66    3.23
   1  -5 -16   49.84    3.45
  -1   5  16   48.84    3.66
  -1   5 -16   43.84    3.01
  -1  -5 -16   46.67    3.38
   1  -5 -16   43.59    3.18
  -1   5 -16   42.35    2.83
   1   5 -16   42.46    2.86
   1  -6 -16   78.32    5.99
  -1  -6 -16   85.93    6.01
   1   6 -16   75.41    5.83
   1   6 -16   87.60    6.07
   1   6 -16   88.19    6.15
  -1   6 -16   81.00    6.14
  -1   6 -16   83.50    6.07
   1   6  16  106.97    6.51
  -1   6  16  107.62    6.49
  -1   6 -16   83.22    5.92
   1   6 -16   64.27    5.90
   1   6 -16   93.46    6.34
  -1   6 -16   95.31    6.40
  -1  -6 -16   88.97    6.15
   1  -6 -16   91.81    6.12
  -1   6 -16   88.87    6.21
   1   6 -16   84.60    6.23
  -1   6  16  116.00    6.16
   1   6  16  114.77    6.12
   1   6 -16   77.90    6.04
  -1   6 -16   81.38    6.04
  -1   6  16  100.81    6.25
   1   6  16  107.11    6.31
  -1   6 -16   87.18    6.08
   1   6 -16   91.46    6.10
  -1   6  16  109.83    6.09
   1   6 -16   87.21    5.85
  -1   6 -16   80.59    5.81
   1   6  16  118.33    6.15
   1   6 -16   77.15    5.85
   1  -6 -16   94.63    6.36
  -1   6 -16   85.38    5.94
  -1  -6 -16   97.26    6.33
  -1   6 -16   85.28    5.84
   1  -6 -16   90.95    6.19
   1   6 -16   82.28    5.85
  -1   7 -16   21.11    1.61
  -1  -7 -16   24.61    2.00
   1   7 -16   20.35    1.73
   1  -7 -16   19.95    1.96
   1   7 -16   24.58    2.17
   1   7 -16   24.54    2.06
  -1   7 -16   23.88    2.07
  -1   7 -16   24.48    2.17
  -1   7 -16   22.77    1.64
   1   7 -16   24.23    1.69
   1   7  16   21.58    2.49
   1   7 -16   16.28    1.74
   1   7  16   26.97    2.61
  -1   7  16   25.31    2.49
  -1   7 -16   22.94    1.77
   1  -7 -16   24.17    2.10
  -1  -7 -16   29.30    2.23
  -1   7 -16   25.19    2.61
   1   7 -16   21.51    2.42
  -1   7 -16   26.33    2.29
  -1   7 -16   27.87    2.09
  -1   7  16   28.27    2.08
   1   7 -16   24.19    2.33
   1   7  16   26.25    2.01
   1   7 -16   25.67    2.09
   1   7 -16   25.88    2.09
   1   7  16   24.17    2.29
  -1   7 -16   24.18    2.06
  -1   7  16   25.17    2.28
  -1   7 -16   22.35    1.62
  -1   7  16   26.67    2.12
   1   7  16   26.17    2.12
   1   7 -16   22.56    1.71
  -1   7 -16   14.54    1.63
  -1   7 -16   20.95    1.74
   1  -7 -16   28.67    2.50
   1   7 -16   21.89    1.64
  -1  -7 -16   24.97    2.37
   1  -7 -16   22.80    2.23
  -1  -8 -16   65.61    4.64
   1   8 -16   55.89    4.44
   1  -8 -16   65.53    4.64
  -1   8 -16   65.45    4.68
   1   8 -16   68.98    4.68
  -1   8 -16   65.08    4.76
   1   8 -16   63.75    4.71
   1   8 -16   58.47    4.35
  -1   8  16   86.46    5.17
   1   8  16   79.09    5.11
   1   8 -16   46.29    4.38
  -1   8 -16   62.12    4.43
   1   8  16   86.98    5.18
  -1   8 -16   72.87    5.18
  -1   8 -16   66.97    4.83
   1   8 -16   68.95    5.06
   1  -8 -16   71.67    4.70
   1   8  16   90.93    4.70
  -1   8 -16   64.67    4.70
   1   8 -16   69.86    4.92
   1   8 -16   59.02    4.69
   1   8 -16   71.37    4.72
  -1   8 -16   64.72    4.69
  -1   8  16   87.37    4.76
  -1   8 -16   62.99    4.37
   1   8 -16   63.05    4.34
  -1   8  16   95.55    4.89
   1   8 -16   63.54    4.41
   1   8  16   96.69    4.85
  -1   8 -16   58.71    4.35
  -1   8  16   92.15    5.33
  -1   8 -16   59.37    4.37
  -1   9 -16   19.53    1.80
   1   9 -16   19.56    1.77
  -1   9 -16   20.39    1.87
   1   9 -16   15.00    1.83
   1   9 -16    8.25    1.13
   1   9  16   20.08    2.24
  -1   9 -16   15.26    1.29
   1   9  16   16.15    2.23
  -1   9  16   19.28    2.35
  -1   9  16   22.00    2.43
  -1  -9 -16   15.63    1.70
   1  -9 -16   16.65    1.71
   1   9 -16   13.45    1.39
   1   9 -16   20.40    2.37
   1  -9 -16   17.39    1.72
  -1   9 -16   18.44    2.50
  -1   9 -16   16.58    1.79
  -1   9 -16   18.10    2.01
   1   9 -16   15.27    1.82
   1   9 -16   19.29    2.13
   1   9 -16   16.29    1.77
  -1   9 -16   18.79    1.79
   1   9  16   19.18    1.66
   1   9 -16   16.00    1.21
  -1   9 -16   15.85    1.25
   1   9 -16   15.26    1.31
  -1   9  16   18.48    1.93
   1   9  16   22.04    1.95
  -1   9 -16   11.00    1.03
  -1   9 -16   15.27    1.27
   1   9  16   20.43    1.96
   1  10 -16   57.04    4.55
  -1  10 -16   55.91    4.57
   1  10 -16   66.16    4.61
  -1  10 -16   62.61    4.64
  -1  10  16   84.17    5.11
   1  10  16   72.56    5.00
   1  10  16   74.65    4.99
   1  10 -16   48.61    4.35
  -1 -10 -16   58.27    4.52
   1 -10 -16   62.08    4.55
   1  10 -16   66.78    5.11
  -1  10 -16   60.44    5.14
  -1  10 -16   62.08    4.77
   1  10 -16   56.62    4.63
  -1  10 -16   54.98    4.60
   1  10 -16   59.32    4.83
  -1  10 -16   56.99    4.53
   1  10 -16   56.13    4.57
  -1  10  16   86.46    4.86
   1  10  16   91.74    4.83
  -1  10  16   79.01    5.16
  -1  10 -16   50.54    4.27
   1  10  16   84.66    4.81
  -1  11 -16    2.07    1.52
  -1  11 -16    5.69    1.83
   1  11 -16    4.69    1.61
   1  11 -16    4.41    1.84
   1  11 -16    4.58    1.51
  -1  11 -16    5.00    1.48
   1  11  16    4.84    1.70
   1 -11 -16    4.86    1.47
  -1 -11 -16    3.95    1.37
  -1  11  16    7.54    2.02
   1  11  16    6.54    1.93
   1  11  16    4.05    1.94
  -1  11  16    5.75    2.18
  -1  11 -16    5.44    1.52
   1  11 -16    3.55    1.45
   1  11 -16    4.66    1.47
  -1  11 -16    2.73    1.50
   1  11 -16    4.15    2.24
  -1  11 -16    3.30    2.38
  -1  12 -16   20.66    2.27
   1  12 -16   20.48    2.23
  -1  12 -16   21.50    2.29
  -1  12  16   29.17    2.81
   1  12  16   26.10    2.75
  -1  12  16   25.19    2.92
  -1 -12 -16   18.95    2.15
   1 -12 -16   23.34    2.26
  -1 -12 -16   16.56    2.42
   1  12 -16   20.06    2.60
  -1  12 -16   21.71    2.57
  -1  12 -16   17.33    2.34
   1  12 -16   19.82    2.38
  -1  12 -16   16.93    3.15
   1  12 -16   19.36    2.23
  -1  12 -16   17.69    2.22
   1  12 -16   21.66    3.07
  -1  13  16    3.89    2.18
   1  13  16    3.15    2.08
   1  13 -16    5.33    1.65
   1  13 -16    0.45    2.31
  -1  13 -16    2.44    1.64
  -1  13 -16    0.24    2.43
   1  13 -16    5.83    1.64
  -1  13 -16    5.59    1.68
   1 -13 -16    4.37    1.62
  -1 -13 -16    3.52    1.56
  -1 -14 -16   15.95    1.94
   1 -14 -16   14.78    2.02
   1  14 -16    8.81    2.80
  -1  14 -16   10.18    2.92
   1  14 -16    8.73    1.92
  -1  14 -16   11.66    2.00
   1  15 -16    1.84    1.68
  -1   0 -17    1.44    1.34
   1   0 -17    1.69    1.20
   1   0 -17   -0.33    0.96
   1   0  17    0.62    1.04
  -1   0 -17    1.37    1.04
   1   0 -17    0.66    1.06
   1   0 -17    3.12    1.24
  -1   0 -17    0.95    1.36
  -1   0  17    0.78    1.56
  -1   0 -17    2.69    1.27
   1   0  17    2.08    1.50
   1   0 -17    0.47    0.34
  -1   0  17    0.18    0.85
   1   0  17    1.23    0.85
   1   0 -17    0.78    0.84
  -1   0 -17    0.67    0.88
   1  -1  17    7.81    1.04
  -1   1  17    6.81    1.20
  -1  -1  17    8.70    0.98
   1   1  17    4.39    1.15
  -1  -1  17   10.69    1.75
  -1   1 -17    7.09    1.41
  -1   1  17   10.23    1.96
   1  -1  17    8.02    1.65
   1   1  17   11.12    1.86
   1  -1 -17    6.86    0.77
  -1  -1 -17    9.74    1.56
   1  -1 -17    8.64    1.45
  -1   1  17    9.61    1.32
   1  -1 -17    6.49    1.13
   1   1 -17    7.40    1.28
   1   1 -17    8.11    1.23
   1  -1 -17   10.71    1.25
  -1   1 -17    7.82    1.26
  -1   1 -17    7.72    1.03
   1   1  17    6.63    0.69
   1   1  17    5.60    0.69
   1   1 -17    8.62    1.35
  -1   1 -17    5.58    1.51
  -1  -1 -17    8.22    1.57
   1  -1 -17   10.19    1.50
   1  -1 -17    7.52    1.10
  -1  -1 -17    7.47    1.20
   1   1 -17    8.06    1.05
  -1   1 -17    9.01    1.07
   1  -2  17   24.76    1.83
  -1  -2  17   23.72    1.78
   1   2 -17   25.06    1.82
  -1   2 -17   26.69    1.78
  -1   2 -17   24.09    2.16
  -1  -2  17   24.01    2.28
  -1   2  17   25.25    2.58
   1   2  17   22.32    2.10
  -1   2  17   27.27    2.16
   1   2  17   19.17    2.52
  -1  -2 -17   19.88    1.67
   1  -2 -17   21.17    1.73
  -1  -2 -17   24.92    2.24
   1  -2 -17   22.65    2.17
   1  -2 -17   20.99    1.89
   1   2 -17   23.20    2.13
  -1   2  17   20.53    2.05
   1   2  17   23.08    2.04
  -1   2 -17   25.61    1.90
  -1   2 -17   23.50    2.03
   1   2 -17   25.66    1.95
   1   2 -17   24.49    2.04
  -1   2  17   21.87    2.06
  -1   2  17   19.67    1.63
   1   2  17   20.68    1.71
   1   2 -17   24.41    2.02
  -1   2 -17   23.88    2.21
  -1  -2 -17   27.88    2.37
   1  -2 -17   20.88    2.21
   1   2 -17   23.81    1.85
  -1   2 -17   24.37    1.85
  -1  -2 -17   22.76    2.07
   1  -2 -17   25.69    2.03
   1  -3  17    8.06    0.90
  -1  -3  17    6.89    0.83
   1   3  17    7.83    1.43
  -1  -3 -17    7.34    0.87
   1  -3 -17    6.52    0.87
   1   3 -17    6.39    0.89
  -1   3 -17    7.17    0.83
  -1   3  17   11.31    1.93
   1   3  17    4.99    1.77
  -1   3 -17    7.23    1.27
  -1   3  17    9.06    1.53
  -1  -3  17    6.07    1.26
  -1  -3 -17    6.83    1.48
   1  -3 -17    6.63    1.39
  -1   3 -17    4.66    1.58
   1   3 -17    8.35    1.53
  -1   3  17    8.57    1.27
   1   3  17    8.42    1.25
   1  -3 -17    4.70    0.89
  -1   3 -17    5.51    1.05
   1   3 -17    7.44    1.39
   1   3 -17    7.17    1.26
   1   3 -17    6.56    1.18
  -1   3 -17    7.90    1.22
  -1   3  17    6.60    1.32
  -1   3  17    6.44    0.81
   1   3  17    6.29    0.92
   1   3 -17    6.99    1.11
   1  -3 -17    6.71    1.54
  -1  -3 -17    7.10    1.62
  -1   3 -17    8.10    1.34
   1  -3 -17    8.50    1.31
   1   3 -17    5.49    0.93
  -1  -3 -17    8.32    1.33
  -1   3 -17    5.82    0.91
  -1  -4 -17   59.39    4.36
   1  -4 -17   60.85    4.37
  -1   4 -17   59.70    4.68
   1   4 -17   60.68    4.30
  -1   4 -17   63.50    4.27
   1   4  17   65.36    4.87
  -1   4  17   64.16    4.79
  -1   4 -17   60.34    4.49
   1   4  17   62.15    4.93
  -1  -4 -17   58.17    4.31
  -1   4 -17   64.06    4.63
   1   4 -17   65.23    4.74
   1  -4 -17   64.62    4.61
  -1  -4 -17   64.93    4.66
  -1   4 -17   76.16    4.87
   1   4  17   68.97    4.54
   1  -4 -17   54.75    4.24
   1   4 -17   61.41    4.48
  -1   4  17   76.19    4.59
  -1   4 -17   62.25    4.46
   1   4 -17   58.12    4.66
   1   4 -17   61.43    4.52
  -1   4  17   64.11    4.63
  -1   4 -17   60.21    4.52
  -1   4  17   66.46    4.35
   1   4  17   69.35    4.42
   1   4 -17   58.73    4.39
  -1   4 -17   64.38    4.53
  -1   4  17   68.73    5.04
  -1  -4 -17   76.34    4.85
   1  -4 -17   68.31    4.77
  -1   4 -17   58.78    4.32
   1   4 -17   62.08    4.34
  -1  -4 -17   63.01    4.60
   1  -4 -17   67.50    4.59
  -1   5 -17    8.25    1.56
   1   5 -17    8.59    1.44
   1   5 -17    8.22    1.35
  -1   5 -17    8.64    1.17
   1   5  17   10.89    1.95
  -1   5  17    7.88    2.01
   1   5  17    7.31    1.71
  -1   5  17    7.23    1.75
   1  -5 -17    7.32    1.10
  -1  -5 -17    8.43    1.12
   1  -5 -17   11.75    1.46
   1   5 -17    9.80    1.66
  -1  -5 -17    7.89    1.55
  -1   5 -17    7.11    1.80
  -1   5 -17    9.55    1.24
  -1  -5 -17    5.57    0.77
   1   5 -17    8.81    1.30
   1   5 -17    9.19    1.65
  -1   5 -17   10.11    1.48
   1   5  17    8.35    1.28
  -1   5  17    7.40    1.34
  -1   5 -17    7.85    1.28
   1   5  17    9.83    1.46
   1   5 -17   10.28    1.45
  -1   5  17    9.37    1.50
  -1  -5 -17    7.95    1.72
   1  -5 -17   13.80    1.79
  -1  -5 -17    8.62    1.51
  -1   5 -17    8.27    1.23
   1   5 -17    8.39    1.01
   1   5  17    8.72    1.26
  -1   5  17    8.18    1.09
  -1   5 -17    9.07    0.82
   1   5 -17   10.19    0.93
   1   5 -17    5.08    0.63
   1  -5 -17    8.80    1.49
  -1   5 -17   10.45    0.94
   1   5 -17    8.69    0.98
  -1  -6 -17   87.25    6.24
   1  -6 -17   89.82    6.24
   1   6 -17   78.47    6.03
  -1   6 -17   89.84    6.46
   1  -6 -17   97.66    6.39
  -1   6 -17   93.56    6.66
   1   6 -17   94.75    6.61
  -1  -6 -17   94.85    6.45
  -1   6 -17   89.19    6.30
   1   6 -17   90.34    6.32
   1   6  17   91.46    6.31
  -1   6  17   90.71    6.33
   1   6 -17   99.27    6.56
   1   6 -17   98.69    6.39
  -1   6 -17   99.94    6.38
  -1   6  17   86.61    6.27
  -1  -6 -17  102.82    6.60
   1  -6 -17  102.24    6.64
   1   6 -17   85.14    6.10
  -1   6 -17   90.61    6.19
   1   6  17  100.07    6.32
   1   6 -17   92.49    6.10
  -1   6 -17   87.28    6.05
   1   6  17   87.27    6.65
  -1   6  17   85.41    6.63
  -1   6 -17   83.03    6.19
  -1   6 -17   90.04    6.44
   1   6 -17   93.99    6.33
   1   6 -17   88.00    6.42
  -1   6 -17   99.17    6.38
  -1   6 -17   91.55    6.09
   1   6 -17   92.43    6.11
   1  -6 -17   91.55    6.47
  -1  -6 -17   98.73    6.49
  -1   7 -17    7.65    1.36
   1   7 -17    8.60    1.32
  -1   7 -17    6.01    1.43
   1   7 -17    9.85    1.53
  -1   7 -17    4.61    0.94
  -1   7  17    5.88    1.76
   1   7  17    4.48    1.72
   1   7 -17    5.10    1.74
  -1   7 -17    3.71    1.75
   1  -7 -17    5.14    1.37
  -1  -7 -17    5.77    1.45
  -1   7 -17    7.01    1.33
   1   7  17    5.63    1.18
  -1   7 -17    9.56    1.62
   1   7 -17    6.20    1.64
   1   7 -17    6.15    1.33
   1   7 -17    8.39    1.43
  -1   7  17    8.15    1.32
  -1   7 -17    5.59    1.33
  -1   7 -17    4.67    0.85
   1   7 -17    6.62    0.74
   1   7 -17    6.25    0.81
  -1   7 -17    2.91    0.65
   1   7  17    5.67    1.33
  -1   7  17    6.11    1.29
  -1  -7 -17    5.88    1.17
   1   7 -17    5.27    0.73
   1  -7 -17    6.10    1.15
   1   7 -17    5.63    0.78
  -1   7 -17    6.03    0.72
   1   8 -17   55.46    4.27
   1  -8 -17   62.89    4.51
  -1  -8 -17   64.80    4.51
  -1   8 -17   72.87    4.73
  -1   8 -17   70.95    4.62
   1   8 -17   71.67    4.69
   1   8 -17   75.43    4.62
  -1   8 -17   60.24    4.16
   1   8 -17   63.81    4.22
  -1   8 -17   60.01    4.32
   1   8  17   58.77    4.89
  -1   8  17   66.17    4.93
   1   8  17   59.94    4.92
  -1   8 -17   77.45    5.17
  -1   8 -17   68.44    4.78
   1   8 -17   70.33    5.03
   1  -8 -17   74.36    4.62
  -1  -8 -17   70.80    4.67
  -1   8 -17   62.72    4.59
   1   8  17   63.22    4.50
   1   8 -17   67.54    4.87
   1   8 -17   68.11    4.62
  -1   8  17   63.45    4.53
   1   8 -17   66.70    4.62
  -1   8 -17   63.37    4.21
   1   8 -17   54.92    4.14
  -1   8 -17   67.05    4.61
  -1   8  17   64.13    4.62
   1   8  17   72.01    4.65
   1   8 -17   64.92    4.28
  -1   8  17   61.05    5.06
  -1   8 -17   61.44    4.23
  -1   8 -17   63.50    4.22
   1   9  17    5.63    1.27
  -1   9  17    6.01    1.41
  -1   9 -17    7.87    1.46
   1   9 -17    6.14    1.49
   1  -9 -17    7.59    1.49
   1   9 -17    6.79    2.09
  -1   9 -17    4.70    2.13
   1   9  17    8.04    1.61
  -1   9  17    6.35    1.60
   1  -9 -17    7.44    1.34
  -1  -9 -17    6.71    1.34
   1   9  17    7.16    1.99
   1   9  17    5.16    1.97
  -1   9  17    9.68    2.16
  -1   9  17    4.81    1.94
   1   9 -17    8.21    1.46
  -1   9 -17    7.34    1.55
  -1   9 -17    9.36    1.67
   1   9 -17    9.11    1.61
  -1   9 -17    6.07    1.72
   1   9 -17    5.78    1.80
   1   9 -17    5.82    1.54
  -1   9 -17    6.79    1.49
   1  10 -17   53.80    4.71
  -1  10 -17   58.20    4.90
   1  10 -17   49.37    4.37
  -1  10 -17   54.37    4.34
  -1  10 -17   49.16    4.13
   1  10 -17   52.52    4.17
   1  10  17   50.61    3.99
   1  10 -17   55.73    4.14
  -1  10 -17   54.22    4.15
  -1  10  17   52.84    4.24
   1  10  17   56.40    4.22
   1  10  17   50.94    4.47
   1  10  17   56.71    4.47
  -1  10  17   50.39    4.45
   1  10 -17   55.34    4.13
  -1  10 -17   53.31    4.20
   1  10 -17   58.32    4.20
  -1  10 -17   62.45    4.17
  -1 -10 -17   51.63    4.02
   1 -10 -17   49.91    4.04
  -1  10  17   56.81    4.57
  -1  11 -17    3.58    1.51
   1  11 -17    3.39    1.52
   1  11 -17    4.03    1.50
  -1  11 -17    5.28    1.63
   1  11  17    1.85    1.95
  -1  11  17    2.52    1.98
  -1  11  17    4.77    2.10
   1  11  17    3.50    2.00
   1 -11 -17    3.87    1.41
  -1 -11 -17    0.43    1.36
  -1  11 -17    2.90    1.53
   1  11 -17    0.71    1.52
  -1  11 -17    2.23    1.78
   1  11 -17    0.15    1.90
  -1  11 -17    2.29    2.47
   1  11 -17    4.00    1.54
   1  11 -17    0.83    2.12
  -1  11 -17    4.11    1.62
   1  12 -17   12.98    2.05
  -1  12 -17   15.54    2.04
  -1  12 -17   17.76    2.08
   1  12 -17   19.50    2.10
  -1 -12 -17   15.77    2.31
  -1  12  17   15.56    2.67
  -1  12  17   14.03    2.46
   1  12  17   11.93    2.46
   1  12  17   14.26    2.43
  -1  12 -17   12.81    2.39
  -1  12 -17   15.56    2.11
   1  12 -17   18.55    2.20
   1  12 -17   15.79    2.58
   1  12 -17   14.28    2.10
   1  12 -17   15.49    2.97
  -1  12 -17   16.78    3.14
  -1  12 -17   18.88    2.18
  -1 -12 -17   14.83    1.94
   1 -12 -17   16.28    2.00
   1  13 -17    2.87    1.67
  -1  13 -17    0.52    2.62
  -1  13 -17    3.86    1.78
   1  13 -17    3.10    2.52
  -1  13 -17    1.26    1.59
   1  13 -17    2.59    1.68
  -1 -13 -17    4.00    1.54
   1 -13 -17    3.26    1.60
   1  14 -17    5.13    2.72
   1  14 -17    5.17    1.84
  -1  14 -17    3.41    2.78
  -1  14 -17   10.49    2.04
  -1 -14 -17   11.79    1.78
   1 -14 -17    7.29    1.82
   1   0 -18    0.86    1.11
   1   0 -18    1.25    1.16
  -1   0 -18    0.08    1.14
   1   0 -18    2.10    1.28
  -1   0 -18   -0.43    1.58
   1   0 -18    2.95    1.39
  -1   0 -18   -1.11    1.60
  -1   0  18    2.52    1.71
   1   0  18   -1.97    1.73
   1   0  18    0.61    1.01
  -1   0  18    2.16    0.97
   1   0 -18    1.46    1.01
  -1   0 -18    0.19    0.99
   1  -1  18    2.48    0.93
   1   1  18    2.41    1.09
  -1  -1  18    3.81    0.85
  -1   1  18    3.53    1.07
   1  -1 -18    2.68    1.41
  -1  -1 -18    1.96    1.42
   1   1 -18    2.48    1.13
   1  -1 -18    2.25    1.04
  -1   1  18    3.01    1.16
  -1   1 -18    3.11    0.95
   1  -1 -18    3.43    1.18
  -1   1 -18    3.78    1.19
   1   1 -18    3.71    1.19
   1   1  18    2.05    0.42
   1   1  18    2.25    0.41
   1  -1 -18    2.69    0.58
   1  -1  18    4.02    1.52
  -1   1 -18    1.57    1.33
  -1  -1  18    6.34    1.73
   1   1  18    1.44    1.73
  -1   1  18    3.31    1.80
   1  -1 -18    2.78    1.34
  -1  -1 -18    3.91    1.48
  -1   1 -18    1.83    1.42
   1   1 -18    2.91    1.22
   1  -1 -18    3.52    1.06
  -1  -1 -18    1.87    1.03
  -1   1 -18    4.18    0.98
   1   1 -18    3.62    0.96
   1  -2  18   23.70    1.85
   1   2  18   25.29    2.16
  -1  -2  18   21.27    1.78
  -1   2 -18   22.44    1.76
   1   2 -18   23.30    1.82
  -1   2  18   23.58    2.17
  -1  -2  18   28.57    2.43
  -1   2  18   25.18    2.70
  -1   2 -18   21.22    2.15
   1   2  18   22.47    2.62
   1  -2 -18   22.07    1.72
   1  -2 -18   23.57    2.23
  -1  -2 -18   18.59    1.85
  -1  -2 -18   22.36    2.33
  -1   2 -18   16.85    2.06
  -1   2  18   24.17    2.12
   1   2  18   23.67    2.11
   1  -2 -18   18.29    1.89
  -1   2 -18   23.56    1.90
   1   2 -18   20.89    2.16
   1   2 -18   19.82    1.97
  -1   2  18   23.97    1.61
  -1   2  18   23.20    2.13
   1   2  18   23.22    1.67
   1   2 -18   23.87    2.08
  -1   2 -18   23.57    2.10
  -1   2  18   21.65    1.58
   1   2  18   20.91    1.67
   1   2 -18   22.91    2.05
  -1  -2 -18   26.52    2.45
   1  -2 -18   27.85    2.33
  -1   2 -18   22.16    2.21
   1  -2 -18   21.32    2.05
  -1  -2 -18   21.25    2.05
   1   2 -18   20.69    1.86
  -1   2 -18   21.16    1.84
   1  -3  18   14.45    1.32
   1   3  18   12.76    1.79
  -1  -3  18   13.58    1.24
   1  -3 -18   13.69    1.28
  -1  -3 -18   13.20    1.24
   1   3 -18   13.86    1.30
  -1   3 -18   14.16    1.24
  -1   3  18   15.81    1.88
  -1   3  18   13.61    2.27
  -1   3 -18   13.66    1.71
   1   3  18   14.08    2.24
  -1  -3 -18   13.67    1.89
  -1   3 -18   10.07    1.69
   1  -3 -18   14.57    1.74
  -1   3 -18   14.02    1.98
   1   3 -18   15.66    1.94
  -1  -3 -18   12.86    1.34
  -1   3  18   15.12    1.68
   1   3  18   15.67    1.70
   1   3 -18   13.01    1.77
  -1   3 -18   15.32    1.50
[truncated: 3,717,043 more chars]
