# Supplementary material for: Defect passivation in methylammonium/bromine free inverted perovskite solar cells using charge-modulated molecular bonding
Source: Nat Commun. 2024 Jan 29;15:882. doi: 10.1038/s41467-024-45228-9 (PMC10824754; doi:10.1038/s41467-024-45228-9)
Supplement: Supplementary file 5 — Supplementary Data 2 [file 41467_2024_45228_MOESM5_ESM.cif]

data_nims_pzdi_2
_audit_creation_date               2023-09-27
_audit_creation_method
;
Olex2 1.5-ac6-011
(compiled 2023.03.09 svn.rbb2c1857 for Rigaku Oxford Diffraction, GUI svn.r6748)
;
_shelx_SHELXL_version_number       '2018/3'
_audit_contact_author_address      ?
_audit_contact_author_email        ?
_audit_contact_author_name         ''
_audit_contact_author_phone        ?
_publ_contact_author_id_orcid      ?
_publ_section_references
;
Dolomanov, O.V., Bourhis, L.J., Gildea, R.J, Howard, J.A.K. & Puschmann, H.
 (2009), J. Appl. Cryst. 42, 339-341.

Sheldrick, G.M. (2015). Acta Cryst. A71, 3-8.

Sheldrick, G.M. (2015). Acta Cryst. C71, 3-8.
;
_chemical_name_common              ?
_chemical_name_systematic          ?
_chemical_formula_moiety           'C2 H6 I7 O Pb2 S, 5(C2 H6 O S), 3(C2 H6 N)'
_chemical_formula_sum              'C18 H54 I7 N3 O6 Pb2 S6'
_chemical_formula_weight           1903.68
_chemical_melting_point            ?
_chemical_oxdiff_formula           C18H54I7N3O6Pb2S6
_chemical_oxdiff_usercomment       'PdI2 + PZDI 1:1 (sample #2)'
loop_
  _atom_type_symbol
  _atom_type_description
  _atom_type_scat_dispersion_real
  _atom_type_scat_dispersion_imag
  _atom_type_scat_source
 'C' 'C' 0.0033 0.0016 'International Tables Vol C Tables 4.2.6.8 and 6.1.1.4'
 'H' 'H' 0.0000 0.0000 'International Tables Vol C Tables 4.2.6.8 and 6.1.1.4'
 'I' 'I' -0.4742 1.8119 'International Tables Vol C Tables 4.2.6.8 and 6.1.1.4'
 'N' 'N' 0.0061 0.0033 'International Tables Vol C Tables 4.2.6.8 and 6.1.1.4'
 'O' 'O' 0.0106 0.0060 'International Tables Vol C Tables 4.2.6.8 and 6.1.1.4'
 'Pb' 'Pb' -3.3944 10.1111
 'International Tables Vol C Tables 4.2.6.8 and 6.1.1.4'
 'S' 'S' 0.1246 0.1234 'International Tables Vol C Tables 4.2.6.8 and 6.1.1.4'

_shelx_space_group_comment
;
The symmetry employed for this shelxl refinement is uniquely defined
by the following loop, which should always be used as a source of
symmetry information in preference to the above space-group names.
They are only intended as comments.
;
_space_group_crystal_system        'monoclinic'
_space_group_IT_number             14
_space_group_name_H-M_alt          'P 1 21/n 1'
_space_group_name_Hall             '-P 2yn'
loop_
  _space_group_symop_operation_xyz
 'x, y, z'
 '-x+1/2, y+1/2, -z+1/2'
 '-x, -y, -z'
 'x-1/2, -y-1/2, z-1/2'

_cell_length_a                     19.4940(3)
_cell_length_b                     14.11900(10)
_cell_length_c                     20.1039(2)
_cell_angle_alpha                  90
_cell_angle_beta                   111.049(2)
_cell_angle_gamma                  90
_cell_volume                       5164.09(12)
_cell_formula_units_Z              4
_cell_measurement_reflns_used      73147
_cell_measurement_temperature      293.00(10)
_cell_measurement_theta_max        31.1430
_cell_measurement_theta_min        2.1600
_shelx_estimated_absorpt_T_max     0.309
_shelx_estimated_absorpt_T_min     0.083
_exptl_absorpt_coefficient_mu      10.968
_exptl_absorpt_correction_T_max    0.700
_exptl_absorpt_correction_T_min    0.029
_exptl_absorpt_correction_type     gaussian
_exptl_absorpt_process_details
;
CrysAlisPro 1.171.43.86a (Rigaku Oxford Diffraction, 2023)
Numerical absorption correction based on gaussian integration over
a multifaceted crystal model
Empirical absorption correction using spherical harmonics,
implemented in SCALE3 ABSPACK scaling algorithm.
;
_exptl_absorpt_special_details     ?
_exptl_crystal_colour              ?
_exptl_crystal_density_diffrn      2.449
_exptl_crystal_density_meas        ?
_exptl_crystal_density_method      ?
_exptl_crystal_description         ?
_exptl_crystal_F_000               3448
loop_
  _exptl_crystal_face_index_h
  _exptl_crystal_face_index_k
  _exptl_crystal_face_index_l
  _exptl_crystal_face_perp_dist
 0 -1 -1 0.0595
 1 1 0 0.0499
 1 0 -1 0.1166
 -1 0 1 0.0994
 -1 1 -1 0.2305
 1 -1 1 0.2124
 -27 -1 13 0.1223
 8 1 -28 0.1592
 16 15 -13 0.1076
 -8 19 2 0.1563
 -7 -19 -4 0.0984
 -21 -7 22 0.1133
 -10 13 22 0.0927
 7 17 9 0.0619
 19 13 2 0.0629
 24 -3 3 0.1642
 7 -5 22 0.2122
 26 -1 -17 0.1120
 -20 -4 25 0.1102
 12 12 -22 0.1561
 -7 -19 2 0.1146
 3 -19 -7 0.1254
 22 -7 -21 0.1079
 -5 -16 -14 0.0628
 2 12 20 0.1095
 -11 8 26 0.1102
 -24 -10 5 0.0954
 -18 -14 13 0.1130
 -26 7 8 0.1648
 2 -6 -26 0.1323
 -13 -8 -16 0.1565
 -19 12 17 0.1293

_exptl_crystal_size_max            0.45
_exptl_crystal_size_mid            0.22
_exptl_crystal_size_min            0.14
loop_
  _exptl_oxdiff_crystal_face_indexfrac_h
  _exptl_oxdiff_crystal_face_indexfrac_k
  _exptl_oxdiff_crystal_face_indexfrac_l
  _exptl_oxdiff_crystal_face_x
  _exptl_oxdiff_crystal_face_y
  _exptl_oxdiff_crystal_face_z
 0.0000 -1.0000 -1.0000 0.0608 -0.0066 0.0146
 1.0000 1.0000 -0.0000 -0.0562 0.0081 0.0286
 1.0000 -0.0000 -1.0000 0.0046 0.0015 0.0432
 -1.0000 0.0000 1.0000 -0.0046 -0.0015 -0.0432
 -1.0000 1.0000 -1.0000 0.0007 0.0806 -0.0050
 1.0000 -1.0000 1.0000 -0.0007 -0.0806 0.0050
 -27.0000 -1.0000 13.0000 0.2236 0.2797 -0.9232
 8.0000 1.0000 -28.0000 0.4386 0.5476 0.7007
 15.9999 15.0000 -13.0000 -0.5743 0.4259 0.6835
 -8.0000 19.0000 2.0000 -0.6409 0.7433 -0.1831
 -7.0000 -19.0000 -4.0000 0.9468 -0.3380 -0.1658
 -20.9999 -7.0000 22.0000 0.1531 -0.2798 -0.9460
 -10.0000 13.0000 22.0000 -0.8141 0.0962 -0.6043
 7.0000 17.0000 9.0000 -0.9795 0.1485 0.0718
 18.9999 13.0000 2.0000 -0.8797 -0.0864 0.4903
 24.0000 -3.0000 3.0000 -0.3688 -0.7388 0.5528
 7.0000 -5.0000 21.9999 -0.4132 -0.8786 -0.2230
 26.0000 -1.0000 -17.0000 -0.0405 -0.2189 0.9620
 -20.0000 -4.0000 25.0000 -0.0467 -0.2835 -0.9642
 11.9999 12.0000 -22.0000 -0.1898 0.6517 0.7305
 -7.0000 -19.0000 2.0000 0.8146 -0.4891 -0.2715
 3.0000 -19.0000 -7.0000 0.8384 -0.4991 0.1430
 22.0000 -7.0000 -21.0000 0.3500 -0.2144 0.9120
 -5.0000 -16.0000 -14.0000 1.0160 -0.0381 0.0704
 2.0000 12.0000 20.0000 -0.9408 -0.1692 -0.2648
 -11.0000 8.0000 26.0000 -0.6910 -0.1399 -0.7153
 -23.9999 -10.0000 5.0000 0.6964 0.1238 -0.7326
 -17.9999 -14.0000 13.0000 0.5704 -0.3468 -0.7317
 -26.0000 7.0000 8.0000 0.0063 0.6364 -0.7856
 2.0000 -6.0000 -26.0000 0.7706 0.4165 0.4908
 -13.0000 -8.0000 -16.0000 0.8896 0.4560 -0.0753
 -19.0000 12.0000 17.0000 -0.5081 0.4032 -0.7498

_exptl_transmission_factor_max     ?
_exptl_transmission_factor_min     ?
_diffrn_reflns_av_R_equivalents    0.0613
_diffrn_reflns_av_unetI/netI       0.0273
_diffrn_reflns_Laue_measured_fraction_full  0.999
_diffrn_reflns_Laue_measured_fraction_max  0.876
_diffrn_reflns_limit_h_max         28
_diffrn_reflns_limit_h_min         -27
_diffrn_reflns_limit_k_max         18
_diffrn_reflns_limit_k_min         -19
_diffrn_reflns_limit_l_max         27
_diffrn_reflns_limit_l_min         -29
_diffrn_reflns_number              170497
_diffrn_reflns_point_group_measured_fraction_full  0.999
_diffrn_reflns_point_group_measured_fraction_max  0.876
_diffrn_reflns_theta_full          25.242
_diffrn_reflns_theta_max           30.999
_diffrn_reflns_theta_min           2.171
_diffrn_ambient_environment        air
_diffrn_ambient_temperature        293.00(10)
_diffrn_detector                   'Hybrid Pixel Array Detector'
_diffrn_detector_area_resol_mean   10.0000
_diffrn_detector_type              HyPix
_diffrn_measured_fraction_theta_full  0.999
_diffrn_measured_fraction_theta_max  0.876
_diffrn_measurement_details
;
List of Runs (angles in degrees, time in seconds):

  # Type    Start    End  Width  t~exp~   \w     \q     \k     \f   Frames
--------------------------------------------------------------------------
  1  \w    -21.00  21.00   0.25    0.30    --   -5.40  31.00 -25.99  168
  2  \w    -20.00  68.00   0.25    0.30    --   -5.40  38.00   0.00  352
  3  \w     31.00  67.00   0.25    0.30    --   -5.40  31.00 -25.99  144
  4  \w    -21.00  69.00   0.25    0.30    --   -5.40  30.00  59.54  360
  5  \w    -21.00  65.00   0.25    0.30    --   -5.40  34.00-104.47  344
  6  \w    -21.00   5.00   0.25    0.30    --   -5.40  30.00-137.19  104
  7  \w     25.00  69.00   0.25    0.30    --   -5.40  30.00-137.19  176
  8  \w    -13.00  43.00   0.25    0.30    --    6.50  85.00 -71.00  224
  9  \w    -68.00  22.00   0.25    0.30    --    6.50 -31.00  84.62  360
 10  \w    -67.00  22.00   0.25    0.30    --    6.50 -37.00 129.38  356
 11  \w      7.00  34.00   0.25    0.30    --    6.50 -85.00 169.00  108
 12  \w    -17.00  22.00   0.25    0.30    --    6.50 -30.00 173.45  156
 13  \w    -68.00 -29.00   0.25    0.30    --    6.50 -30.00 173.45  156
 14  \w    -16.00  28.00   0.25    0.30    --   -5.40 -99.00  60.00  176
 15  \w    -35.00   7.00   0.25    0.30    --   -5.40 -85.00 169.00  168
 16  \w    -11.00  28.00   0.25    0.30    --   -5.40 -99.00  30.00  156
 17  \w    -17.00  28.00   0.25    0.30    --   -5.40 -99.00 -30.00  180
 18  \w    -33.00  18.00   0.25    0.30    --   -5.40  85.00 -71.00  204
;
_diffrn_measurement_device         'four-circle diffractometer'
_diffrn_measurement_device_type    'XtaLAB Synergy R, DW system, HyPix'
_diffrn_measurement_method         '\w scans'
_diffrn_orient_matrix_type        
 'CrysAlisPro convention (1999,Acta A55,543-557)'
_diffrn_orient_matrix_UB_11        -0.0174580000
_diffrn_orient_matrix_UB_12        -0.0387611000
_diffrn_orient_matrix_UB_13        -0.0220376000
_diffrn_orient_matrix_UB_21        -0.0236588000
_diffrn_orient_matrix_UB_22        0.0318090000
_diffrn_orient_matrix_UB_23        -0.0251790000
_diffrn_orient_matrix_UB_31        0.0256075000
_diffrn_orient_matrix_UB_32        0.0030001000
_diffrn_orient_matrix_UB_33        -0.0176008000
_diffrn_radiation_monochromator    mirror
_diffrn_radiation_probe            x-ray
_diffrn_radiation_type             'Mo K\a'
_diffrn_radiation_wavelength       0.71073
_diffrn_source                     'Rotating-anode X-ray tube'
_diffrn_source_type                'Rigaku (Mo) X-ray Source'
_reflns_Friedel_coverage           0.000
_reflns_Friedel_fraction_full      .
_reflns_Friedel_fraction_max       .
_reflns_number_gt                  12184
_reflns_number_total               14425
_reflns_special_details
;
 Reflections were merged by SHELXL according to the crystal
 class for the calculation of statistics and refinement.
 
 _reflns_Friedel_fraction is defined as the number of unique
 Friedel pairs measured divided by the number that would be
 possible theoretically, ignoring centric projections and
 systematic absences.
;
_reflns_threshold_expression       'I > 2\s(I)'
_computing_cell_refinement         'CrysAlisPro 1.171.43.86a (Rigaku OD, 2023)'
_computing_data_collection        
 'CrysAlisPro system (CCD 42.90a 64-bit (release 14-04-2023))'
_computing_data_reduction          'CrysAlisPro 1.171.43.86a (Rigaku OD, 2023)'
_computing_molecular_graphics      'Olex2 1.5-ac6-011 (Dolomanov et al., 2009)'
_computing_publication_material    'Olex2 1.5-ac6-011 (Dolomanov et al., 2009)'
_computing_structure_refinement    'SHELXL 2018/3 (Sheldrick, 2015)'
_computing_structure_solution      'SHELXT  (Sheldrick, 2015)'
_refine_diff_density_max           1.593
_refine_diff_density_min           -1.158
_refine_diff_density_rms           0.121
_refine_ls_extinction_coef         0.000447(15)
_refine_ls_extinction_expression  
 'Fc^*^=kFc[1+0.001xFc^2^\l^3^/sin(2\q)]^-1/4^'
_refine_ls_extinction_method       'SHELXL-2018/3 (Sheldrick 2018)'
_refine_ls_goodness_of_fit_ref     1.167
_refine_ls_hydrogen_treatment      constr
_refine_ls_matrix_type             full
_refine_ls_number_parameters       435
_refine_ls_number_reflns           14425
_refine_ls_number_restraints       225
_refine_ls_R_factor_all            0.0521
_refine_ls_R_factor_gt             0.0395
_refine_ls_restrained_S_all        1.186
_refine_ls_shift/su_max            0.003
_refine_ls_shift/su_mean           0.000
_refine_ls_structure_factor_coef   Fsqd
_refine_ls_weighting_details      
 'w=1/[\s^2^(Fo^2^)+(0.0202P)^2^+15.8542P] where P=(Fo^2^+2Fc^2^)/3'
_refine_ls_weighting_scheme        calc
_refine_ls_wR_factor_gt            0.0807
_refine_ls_wR_factor_ref           0.0836
_refine_special_details            ?
_olex2_refinement_description
;
1. Fixed Uiso
 At 1.2 times of:
  All C(H,H) groups, All N(H,H) groups
 At 1.5 times of:
  All C(H,H,H) groups, All C(H,H,H,H,H,H) groups
2. Restrained distances
 S00E-O00M \\sim S00F-O00M
 with sigma of 0.02
 S00C-C16 \\sim S3-C16
 with sigma of 0.02
 S00B-C12 \\sim S2-C12
 with sigma of 0.02
 S00E-C8 \\sim S00F-C8
 with sigma of 0.02
 S00P-C7 \\sim S00Q-C7
 with sigma of 0.02
 S00D-C5 \\sim S1-C5
 with sigma of 0.02
 S00P-C9 \\sim S00Q-C9
 with sigma of 0.02
 S00B-C18 \\sim S2-C18
 with sigma of 0.02
 S00E-C4 \\sim S00F-C4
 with sigma of 0.02
 S00D-O00J \\sim S1-O00J
 with sigma of 0.02
 S00D-C6 \\sim S1-C6
 with sigma of 0.02
 S00B-O00L \\sim S2-O00L
 with sigma of 0.02
 S00C-O00H \\sim S3-O00H
 with sigma of 0.02
 S00C-C1 \\sim S3-C1
 with sigma of 0.02
 S00P-O00V \\sim S00Q-O00V
 with sigma of 0.02
3. Uiso/Uaniso restraints and constraints
S00B \\sim O00L \\sim C12 \\sim C18 \\sim S2: within 2A with sigma of 0.04 and
sigma for terminal atoms of 0.08 within 2A
S3 \\sim S00C \\sim O00H \\sim C1 \\sim C16: within 2A with sigma of 0.04 and
sigma for terminal atoms of 0.08 within 2A
S00Q \\sim S00P \\sim O00V \\sim C7 \\sim C9: within 2A with sigma of 0.04 and
sigma for terminal atoms of 0.08 within 2A
S00E \\sim O00M \\sim C4 \\sim C8 \\sim S00F: within 2A with sigma of 0.04 and
sigma for terminal atoms of 0.08 within 2A
S1 \\sim S00D \\sim O00J \\sim C5 \\sim C6: within 2A with sigma of 0.04 and
sigma for terminal atoms of 0.08 within 2A
4. Others
 Sof(H4BD)=Sof(H4BE)=Sof(H4BF)=Sof(H8BD)=Sof(H8BE)=Sof(H8BF)=Sof(S00F)=1-FVAR(1)
 Sof(S00E)=Sof(H4AA)=Sof(H4AB)=Sof(H4AC)=Sof(H8AA)=Sof(H8AB)=Sof(H8AC)=FVAR(1)
 Sof(H5BD)=Sof(H5BE)=Sof(H5BF)=Sof(H6BD)=Sof(H6BE)=Sof(H6BF)=Sof(S1)=1-FVAR(2)
 Sof(S00D)=Sof(H5AA)=Sof(H5AB)=Sof(H5AC)=Sof(H6AA)=Sof(H6AB)=Sof(H6AC)=FVAR(2)
 Sof(H12D)=Sof(H12E)=Sof(H12F)=Sof(H18D)=Sof(H18E)=Sof(H18F)=Sof(S2)=1-FVAR(3)
 Sof(S00B)=Sof(H12A)=Sof(H12B)=Sof(H12C)=Sof(H18A)=Sof(H18B)=Sof(H18C)=FVAR(3)
 Sof(H1BD)=Sof(H1BE)=Sof(H1BF)=Sof(H16D)=Sof(H16E)=Sof(H16F)=Sof(S3)=1-FVAR(4)
 Sof(S00C)=Sof(H1AA)=Sof(H1AB)=Sof(H1AC)=Sof(H16A)=Sof(H16B)=Sof(H16C)=FVAR(4)
 Sof(H7BD)=Sof(H7BE)=Sof(H7BF)=Sof(H9BD)=Sof(H9BE)=Sof(H9BF)=Sof(S00Q)=1-FVAR(5)
 Sof(S00P)=Sof(H7AA)=Sof(H7AB)=Sof(H7AC)=Sof(H9AA)=Sof(H9AB)=Sof(H9AC)=FVAR(5)
5.a Secondary CH2 refined with riding coordinates:
 N00G(H00A,H00B), N00I(H00G,H00H), N00K(H00M,H00N), C00N(H00I,H00J), C00O(H00C,
 H00D), C00R(H00K,H00L), C00S(H00E,H00F), C00T(H00O,H00P), C00U(H00Q,H00R)
5.b Me refined with riding coordinates:
 C12(H12A,H12B,H12C), C12(H12D,H12E,H12F), C16(H16A,H16B,H16C), C16(H16D,H16E,
 H16F), C18(H18A,H18B,H18C), C18(H18D,H18E,H18F), C8(H8AA,H8AB,H8AC), C8(H8BD,
 H8BE,H8BF), C5(H5AA,H5AB,H5AC), C5(H5BD,H5BE,H5BF), C7(H7AA,H7AB,H7AC),
 C7(H7BD,H7BE,H7BF), C9(H9AA,H9AB,H9AC), C9(H9BD,H9BE,H9BF)
5.c Idealised Me refined as rotating group:
 C1(H1AA,H1AB,H1AC), C1(H1BD,H1BE,H1BF), C2(H2A,H2B,H2C), C3(H3A,H3B,H3C),
 C4(H4AA,H4AB,H4AC), C4(H4BD,H4BE,H4BF), C6(H6AA,H6AB,H6AC), C6(H6BD,H6BE,H6BF)
;
_atom_sites_solution_hydrogens     geom
_atom_sites_solution_primary       dual
_atom_sites_solution_secondary     ?
loop_
  _atom_site_label
  _atom_site_type_symbol
  _atom_site_fract_x
  _atom_site_fract_y
  _atom_site_fract_z
  _atom_site_U_iso_or_equiv
  _atom_site_adp_type
  _atom_site_occupancy
  _atom_site_site_symmetry_order
  _atom_site_calc_flag
  _atom_site_refinement_flags_posn
  _atom_site_refinement_flags_adp
  _atom_site_refinement_flags_occupancy
  _atom_site_disorder_assembly
  _atom_site_disorder_group
 Pb01 Pb 0.52469(2) 0.59017(2) 0.10118(2) 0.04561(6) Uani 1 1 d . . . . .
 Pb02 Pb 0.50016(2) 0.77193(2) 0.25743(2) 0.04578(6) Uani 1 1 d . . . . .
 I003 I 0.40070(2) 0.76229(3) 0.07818(2) 0.05449(10) Uani 1 1 d . . . . .
 I004 I 0.60604(2) 0.77446(3) 0.41444(2) 0.05797(10) Uani 1 1 d . . . . .
 I005 I 0.63415(2) 0.75427(3) 0.18196(2) 0.05854(10) Uani 1 1 d . . . . .
 I006 I 0.50380(3) 0.54152(3) 0.24484(2) 0.06322(12) Uani 1 1 d . . . . .
 I007 I 0.36704(2) 0.76555(4) 0.30730(3) 0.06792(12) Uani 1 1 d . . . . .
 I008 I 0.57469(3) 0.60696(4) -0.03876(2) 0.07157(13) Uani 1 1 d . . . . .
 I009 I 0.50705(3) 0.99476(3) 0.25002(2) 0.07767(15) Uani 1 1 d . . . . .
 S00A S 0.63009(10) 0.39583(14) 0.09263(11) 0.0761(5) Uani 1 1 d . . . . .
 S00B S 0.44470(17) 0.2477(2) 0.31099(15) 0.0793(11) Uani 0.784(8) 1 d D U P A
 1
 S00C S 0.73486(17) 0.5574(3) 0.5502(2) 0.1051(16) Uani 0.753(9) 1 d D U P B
 1
 S00D S 0.22768(17) 0.4888(3) 0.1269(2) 0.0934(15) Uani 0.712(9) 1 d D U P C
 1
 S00E S 0.7788(2) 0.5011(3) 0.3430(3) 0.128(2) Uani 0.725(8) 1 d D U P D 1
 O00F O 0.6281(3) 0.4777(4) 0.1405(2) 0.0715(13) Uani 1 1 d . . . . .
 N00G N 0.5198(3) 0.9496(4) 0.0655(3) 0.0663(15) Uani 1 1 d . . . . .
 H00A H 0.509635 0.907506 0.093610 0.080 Uiso 1 1 calc R U . . .
 H00B H 0.564362 0.972965 0.088932 0.080 Uiso 1 1 calc R U . . .
 O00H O 0.6677(3) 0.4998(5) 0.5188(4) 0.116(2) Uani 1 1 d D U . . .
 N00I N 0.4792(3) 0.9514(4) 0.4335(3) 0.0674(15) Uani 1 1 d . . . . .
 H00G H 0.433589 0.972559 0.411832 0.081 Uiso 1 1 calc R U . . .
 H00H H 0.489290 0.911324 0.404084 0.081 Uiso 1 1 calc R U . . .
 O00J O 0.1544(3) 0.5276(6) 0.1103(4) 0.125(3) Uani 1 1 d D U . . .
 N00K N 0.4766(3) 0.5486(4) 0.5499(3) 0.0660(15) Uani 1 1 d . . . . .
 H00M H 0.486374 0.585905 0.587923 0.079 Uiso 1 1 calc R U . . .
 H00N H 0.429074 0.533654 0.534922 0.079 Uiso 1 1 calc R U . . .
 O00L O 0.4344(4) 0.3413(5) 0.3424(4) 0.114(2) Uani 1 1 d D U . . .
 O00M O 0.8516(3) 0.5343(6) 0.3950(4) 0.137(3) Uani 1 1 d D U . . .
 C00N C 0.5311(4) 1.0322(6) 0.4489(4) 0.0707(19) Uani 1 1 d . . . . .
 H00I H 0.525435 1.065412 0.405016 0.085 Uiso 1 1 calc R U . . .
 H00J H 0.581202 1.008980 0.469056 0.085 Uiso 1 1 calc R U . . .
 C00O C 0.4806(4) 1.0984(5) 0.0005(4) 0.0720(19) Uani 1 1 d . . . . .
 H00C H 0.442982 1.147100 -0.011548 0.086 Uiso 1 1 calc R U . . .
 H00D H 0.527851 1.128256 0.024439 0.086 Uiso 1 1 calc R U . . .
 S00P S 0.6762(4) 0.2687(9) 0.4310(7) 0.195(5) Uani 0.647(19) 1 d D U P E 1
 C00R C 0.4838(4) 0.9007(5) 0.4992(4) 0.0702(18) Uani 1 1 d . . . . .
 H00K H 0.532327 0.873208 0.521044 0.084 Uiso 1 1 calc R U . . .
 H00L H 0.448089 0.849635 0.487421 0.084 Uiso 1 1 calc R U . . .
 C00S C 0.4659(4) 1.0262(6) 0.0492(4) 0.0718(19) Uani 1 1 d . . . . .
 H00E H 0.468095 1.056787 0.093140 0.086 Uiso 1 1 calc R U . . .
 H00F H 0.416941 1.000267 0.026542 0.086 Uiso 1 1 calc R U . . .
 C00T C 0.4791(4) 0.5385(5) 0.4296(3) 0.0652(17) Uani 1 1 d . . . . .
 H00O H 0.427401 0.522065 0.409308 0.078 Uiso 1 1 calc R U . . .
 H00P H 0.491898 0.572058 0.393563 0.078 Uiso 1 1 calc R U . . .
 C00U C 0.4920(4) 0.6012(5) 0.4924(4) 0.0664(17) Uani 1 1 d . . . . .
 H00Q H 0.460337 0.656252 0.478499 0.080 Uiso 1 1 calc R U . . .
 H00R H 0.542636 0.622780 0.509946 0.080 Uiso 1 1 calc R U . . .
 O00V O 0.6058(5) 0.2610(7) 0.4390(5) 0.151(3) Uani 1 1 d D U . . .
 C1 C 0.7170(6) 0.6450(9) 0.6023(5) 0.118(4) Uani 1 1 d D U . . .
 H1AA H 0.680103 0.687172 0.572455 0.178 Uiso 0.753(9) 1 calc R U P B 1
 H1AB H 0.761239 0.679876 0.626464 0.178 Uiso 0.753(9) 1 calc R U P B 1
 H1AC H 0.699788 0.616390 0.636688 0.178 Uiso 0.753(9) 1 calc R U P B 1
 H1BD H 0.690516 0.673069 0.556747 0.178 Uiso 0.247(9) 1 calc R U P B 2
 H1BE H 0.767251 0.665677 0.618565 0.178 Uiso 0.247(9) 1 calc R U P B 2
 H1BF H 0.695029 0.663952 0.635927 0.178 Uiso 0.247(9) 1 calc R U P B 2
 C2 C 0.7211(5) 0.3900(9) 0.0966(6) 0.132(5) Uani 1 1 d . . . . .
 H2A H 0.732731 0.446489 0.076143 0.198 Uiso 1 1 calc R U . . .
 H2B H 0.727058 0.335833 0.070311 0.198 Uiso 1 1 calc R U . . .
 H2C H 0.753464 0.384639 0.145346 0.198 Uiso 1 1 calc R U . . .
 C3 C 0.6311(7) 0.2930(7) 0.1425(6) 0.135(5) Uani 1 1 d . . . . .
 H3A H 0.675370 0.291485 0.183821 0.202 Uiso 1 1 calc R U . . .
 H3B H 0.629014 0.238064 0.113702 0.202 Uiso 1 1 calc R U . . .
 H3C H 0.589292 0.293369 0.157138 0.202 Uiso 1 1 calc R U . . .
 C12 C 0.4868(8) 0.2715(7) 0.2526(7) 0.155(5) Uani 1 1 d D U . . .
 H12A H 0.494436 0.213581 0.231228 0.232 Uiso 0.784(8) 1 calc R U P A 1
 H12B H 0.456499 0.313237 0.216126 0.232 Uiso 0.784(8) 1 calc R U P A 1
 H12C H 0.533318 0.301258 0.277189 0.232 Uiso 0.784(8) 1 calc R U P A 1
 H12D H 0.470515 0.247142 0.204832 0.232 Uiso 0.216(8) 1 calc R U P A 2
 H12E H 0.518169 0.325205 0.256288 0.232 Uiso 0.216(8) 1 calc R U P A 2
 H12F H 0.513492 0.223265 0.285273 0.232 Uiso 0.216(8) 1 calc R U P A 2
 C16 C 0.7938(9) 0.4936(14) 0.6111(9) 0.218(8) Uani 1 1 d D U . . .
 H16A H 0.838343 0.528981 0.632763 0.327 Uiso 0.753(9) 1 calc R U P B 1
 H16B H 0.773813 0.476851 0.646759 0.327 Uiso 0.753(9) 1 calc R U P B 1
 H16C H 0.804236 0.437001 0.589979 0.327 Uiso 0.753(9) 1 calc R U P B 1
 H16D H 0.821486 0.507787 0.660173 0.327 Uiso 0.247(9) 1 calc R U P B 2
 H16E H 0.797366 0.427076 0.602873 0.327 Uiso 0.247(9) 1 calc R U P B 2
 H16F H 0.813183 0.529087 0.581121 0.327 Uiso 0.247(9) 1 calc R U P B 2
 C18 C 0.3617(8) 0.2109(11) 0.2612(10) 0.215(8) Uani 1 1 d D U . . .
 H18A H 0.365405 0.151152 0.239886 0.323 Uiso 0.784(8) 1 calc R U P A 1
 H18B H 0.332328 0.203563 0.290251 0.323 Uiso 0.784(8) 1 calc R U P A 1
 H18C H 0.339188 0.256531 0.224389 0.323 Uiso 0.784(8) 1 calc R U P A 1
 H18D H 0.347762 0.190632 0.212505 0.323 Uiso 0.216(8) 1 calc R U P A 2
 H18E H 0.389667 0.161795 0.292156 0.323 Uiso 0.216(8) 1 calc R U P A 2
 H18F H 0.318404 0.223893 0.271773 0.323 Uiso 0.216(8) 1 calc R U P A 2
 C4 C 0.7838(7) 0.5432(10) 0.2635(6) 0.148(5) Uani 1 1 d D U . . .
 H4AA H 0.795042 0.609601 0.267932 0.223 Uiso 0.725(8) 1 calc R U P D 1
 H4AB H 0.737522 0.533318 0.225519 0.223 Uiso 0.725(8) 1 calc R U P D 1
 H4AC H 0.821704 0.509743 0.253129 0.223 Uiso 0.725(8) 1 calc R U P D 1
 H4BD H 0.789397 0.596667 0.236383 0.223 Uiso 0.275(8) 1 calc R U P D 2
 H4BE H 0.738995 0.510565 0.237366 0.223 Uiso 0.275(8) 1 calc R U P D 2
 H4BF H 0.824680 0.500932 0.271922 0.223 Uiso 0.275(8) 1 calc R U P D 2
 C8 C 0.7148(7) 0.5669(12) 0.3571(9) 0.203(7) Uani 1 1 d D U . . .
 H8AA H 0.667178 0.548049 0.324910 0.304 Uiso 0.725(8) 1 calc R U P D 1
 H8AB H 0.717369 0.558475 0.405350 0.304 Uiso 0.725(8) 1 calc R U P D 1
 H8AC H 0.722943 0.632396 0.349325 0.304 Uiso 0.725(8) 1 calc R U P D 1
 H8BD H 0.674105 0.597030 0.321155 0.304 Uiso 0.275(8) 1 calc R U P D 2
 H8BE H 0.704926 0.500507 0.358487 0.304 Uiso 0.275(8) 1 calc R U P D 2
 H8BF H 0.721792 0.594725 0.402691 0.304 Uiso 0.275(8) 1 calc R U P D 2
 S00F S 0.7811(4) 0.5799(6) 0.3406(4) 0.091(4) Uani 0.275(8) 1 d D U P D 2
 C5 C 0.2767(7) 0.5746(11) 0.1011(8) 0.172(6) Uani 1 1 d D U . . .
 H5AA H 0.325969 0.552779 0.110886 0.259 Uiso 0.712(9) 1 calc R U P C 1
 H5AB H 0.253336 0.586613 0.051013 0.259 Uiso 0.712(9) 1 calc R U P C 1
 H5AC H 0.277830 0.631912 0.127199 0.259 Uiso 0.712(9) 1 calc R U P C 1
 H5BD H 0.322928 0.602051 0.129725 0.259 Uiso 0.288(9) 1 calc R U P C 2
 H5BE H 0.284729 0.512416 0.086042 0.259 Uiso 0.288(9) 1 calc R U P C 2
 H5BF H 0.253518 0.613650 0.060067 0.259 Uiso 0.288(9) 1 calc R U P C 2
 C6 C 0.2766(8) 0.4927(12) 0.2172(8) 0.190(7) Uani 1 1 d D U . . .
 H6AA H 0.319330 0.531637 0.226293 0.285 Uiso 0.712(9) 1 calc R U P C 1
 H6AB H 0.291407 0.429742 0.234488 0.285 Uiso 0.712(9) 1 calc R U P C 1
 H6AC H 0.246236 0.518768 0.241129 0.285 Uiso 0.712(9) 1 calc R U P C 1
 H6BD H 0.253352 0.483962 0.251546 0.285 Uiso 0.288(9) 1 calc R U P C 2
 H6BE H 0.324125 0.520751 0.239985 0.285 Uiso 0.288(9) 1 calc R U P C 2
 H6BF H 0.281940 0.432415 0.197464 0.285 Uiso 0.288(9) 1 calc R U P C 2
 C7 C 0.6965(10) 0.1727(15) 0.3994(11) 0.252(9) Uani 1 1 d D U . . .
 H7AA H 0.743482 0.179595 0.394513 0.379 Uiso 0.647(19) 1 calc R U P E 1
 H7AB H 0.698471 0.121117 0.431132 0.379 Uiso 0.647(19) 1 calc R U P E 1
 H7AC H 0.659696 0.159858 0.353525 0.379 Uiso 0.647(19) 1 calc R U P E 1
 H7BD H 0.741847 0.138023 0.417409 0.379 Uiso 0.353(19) 1 calc R U P E 2
 H7BE H 0.658515 0.132299 0.368958 0.379 Uiso 0.353(19) 1 calc R U P E 2
 H7BF H 0.702490 0.226334 0.372629 0.379 Uiso 0.353(19) 1 calc R U P E 2
 S1 S 0.2225(7) 0.5671(12) 0.1490(7) 0.169(7) Uani 0.288(9) 1 d D U P C 2
 S2 S 0.4111(9) 0.3058(11) 0.2731(9) 0.139(6) Uani 0.216(8) 1 d D U P A 2
 S3 S 0.7137(8) 0.5200(11) 0.5940(8) 0.168(7) Uani 0.247(9) 1 d D U P B 2
 C9 C 0.7406(12) 0.2715(17) 0.5028(14) 0.323(12) Uani 1 1 d D U . . .
 H9AA H 0.785996 0.276638 0.494578 0.484 Uiso 0.647(19) 1 calc R U P E 1
 H9AB H 0.735129 0.325105 0.529806 0.484 Uiso 0.647(19) 1 calc R U P E 1
 H9AC H 0.740781 0.214393 0.528785 0.484 Uiso 0.647(19) 1 calc R U P E 1
 H9BD H 0.784894 0.234605 0.517846 0.484 Uiso 0.353(19) 1 calc R U P E 2
 H9BE H 0.744171 0.321117 0.471553 0.484 Uiso 0.353(19) 1 calc R U P E 2
 H9BF H 0.733679 0.298690 0.543678 0.484 Uiso 0.353(19) 1 calc R U P E 2
 S00Q S 0.6748(7) 0.2074(14) 0.4630(9) 0.186(7) Uani 0.353(19) 1 d D U P E 2

loop_
  _atom_site_aniso_label
  _atom_site_aniso_U_11
  _atom_site_aniso_U_22
  _atom_site_aniso_U_33
  _atom_site_aniso_U_23
  _atom_site_aniso_U_13
  _atom_site_aniso_U_12
 Pb01 0.04908(11) 0.04532(11) 0.04388(10) -0.00633(8) 0.01844(8) 0.00458(9)
 Pb02 0.05814(13) 0.04076(11) 0.04114(10) -0.00355(8) 0.02112(9) 0.00257(9)
 I003 0.0483(2) 0.0546(2) 0.0585(2) 0.00044(17) 0.01655(17) 0.00281(16)
 I004 0.0487(2) 0.0704(3) 0.0522(2) 0.00062(18) 0.01487(17) 0.00315(18)
 I005 0.0520(2) 0.0572(2) 0.0630(2) 0.00160(18) 0.01642(18) -0.00342(17)
 I006 0.0982(3) 0.0440(2) 0.0586(2) -0.00160(16) 0.0416(2) -0.0067(2)
 I007 0.0520(2) 0.0814(3) 0.0711(3) -0.0143(2) 0.0230(2) -0.0003(2)
 I008 0.0750(3) 0.0877(3) 0.0580(2) -0.0129(2) 0.0311(2) -0.0208(2)
 I009 0.1339(5) 0.0437(2) 0.0578(2) -0.00174(17) 0.0373(3) 0.0030(2)
 S00A 0.0669(10) 0.0768(12) 0.0741(11) -0.0165(9) 0.0124(9) 0.0272(9)
 S00B 0.096(2) 0.0639(18) 0.0761(17) -0.0142(13) 0.0284(15) -0.0090(14)
 S00C 0.0679(18) 0.142(3) 0.107(3) -0.008(2) 0.0331(17) -0.0316(19)
 S00D 0.0687(19) 0.085(3) 0.123(3) -0.0037(19) 0.0302(18) -0.0215(16)
 S00E 0.072(2) 0.097(4) 0.188(5) 0.011(3) 0.014(2) 0.0279(19)
 O00F 0.068(3) 0.075(3) 0.060(3) -0.011(2) 0.009(2) 0.029(2)
 N00G 0.064(3) 0.080(4) 0.044(3) 0.021(3) 0.005(2) -0.013(3)
 O00H 0.073(4) 0.116(5) 0.142(6) -0.016(4) 0.017(4) -0.026(4)
 N00I 0.058(3) 0.086(4) 0.058(3) -0.031(3) 0.021(3) -0.002(3)
 O00J 0.055(3) 0.158(7) 0.142(6) 0.055(5) 0.011(3) -0.016(4)
 N00K 0.075(4) 0.071(4) 0.066(3) -0.022(3) 0.042(3) -0.015(3)
 O00L 0.127(5) 0.113(5) 0.118(5) -0.051(4) 0.063(4) -0.039(4)
 O00M 0.074(4) 0.188(8) 0.103(5) -0.046(5) -0.023(3) 0.050(4)
 C00N 0.070(4) 0.084(5) 0.067(4) -0.014(4) 0.035(4) -0.002(4)
 C00O 0.077(5) 0.073(5) 0.061(4) 0.014(3) 0.019(3) -0.002(4)
 S00P 0.117(5) 0.200(10) 0.294(11) -0.036(8) 0.103(6) -0.005(5)
 C00R 0.071(4) 0.072(5) 0.074(4) -0.017(4) 0.034(4) -0.004(4)
 C00S 0.069(4) 0.090(5) 0.053(4) 0.009(3) 0.018(3) -0.006(4)
 C00T 0.078(4) 0.069(4) 0.049(3) 0.002(3) 0.024(3) -0.009(4)
 C00U 0.078(4) 0.055(4) 0.068(4) -0.001(3) 0.028(4) -0.004(3)
 O00V 0.117(6) 0.183(9) 0.173(8) -0.034(6) 0.077(6) 0.005(6)
 C1 0.104(7) 0.148(10) 0.093(7) -0.014(7) 0.023(5) -0.036(7)
 C2 0.071(6) 0.183(12) 0.137(9) -0.063(8) 0.029(6) 0.029(7)
 C3 0.170(11) 0.078(6) 0.120(9) 0.012(6) 0.009(8) 0.043(7)
 C12 0.267(15) 0.067(6) 0.187(12) -0.003(7) 0.151(12) 0.005(8)
 C16 0.153(13) 0.205(16) 0.246(17) 0.017(14) 0.010(13) 0.005(12)
 C18 0.140(11) 0.162(13) 0.290(18) -0.099(13) 0.011(12) -0.011(10)
 C4 0.135(9) 0.155(11) 0.118(9) -0.023(8) 0.000(7) 0.041(9)
 C8 0.097(8) 0.295(18) 0.209(14) 0.066(13) 0.047(9) 0.068(11)
 S00F 0.074(5) 0.064(6) 0.098(6) -0.020(4) -0.015(4) 0.023(4)
 C5 0.122(9) 0.220(14) 0.188(13) 0.047(11) 0.072(9) -0.041(10)
 C6 0.149(11) 0.215(15) 0.154(12) 0.047(11) -0.010(9) -0.043(11)
 C7 0.169(13) 0.32(2) 0.303(19) -0.129(17) 0.125(13) -0.009(14)
 S1 0.143(10) 0.186(14) 0.132(9) -0.025(9) -0.006(8) -0.008(10)
 S2 0.167(12) 0.081(9) 0.175(13) -0.015(9) 0.071(11) -0.010(9)
 S3 0.117(10) 0.187(13) 0.166(13) 0.044(11) 0.010(9) -0.027(10)
 C9 0.188(18) 0.26(2) 0.44(3) -0.12(2) 0.02(2) 0.016(17)
 S00Q 0.149(9) 0.189(14) 0.262(15) -0.052(11) 0.125(9) -0.019(9)

_geom_special_details
;
 All esds (except the esd in the dihedral angle between two l.s. planes)
 are estimated using the full covariance matrix.  The cell esds are taken
 into account individually in the estimation of esds in distances, angles
 and torsion angles; correlations between esds in cell parameters are only
 used when they are defined by crystal symmetry.  An approximate (isotropic)
 treatment of cell esds is used for estimating esds involving l.s. planes.
;
loop_
  _geom_bond_atom_site_label_1
  _geom_bond_atom_site_label_2
  _geom_bond_distance
  _geom_bond_site_symmetry_2
  _geom_bond_publ_flag
 Pb01 I003 3.3406(4) . ?
 Pb01 I005 3.1732(5) . ?
 Pb01 I006 3.1343(4) . ?
 Pb01 I008 3.3000(5) . ?
 Pb01 I008 3.3658(5) 3_665 ?
 Pb01 O00F 2.464(4) . ?
 Pb02 I003 3.4270(5) . ?
 Pb02 I004 3.0895(5) . ?
 Pb02 I006 3.2657(5) . ?
 Pb02 I007 3.1011(5) . ?
 Pb02 I009 3.1548(5) . ?
 S00A O00F 1.513(5) . ?
 S00A C2 1.749(9) . ?
 S00A C3 1.761(11) . ?
 S00B O00L 1.508(7) . ?
 S00B C12 1.690(11) . ?
 S00B C18 1.651(14) . ?
 S00C O00H 1.477(7) . ?
 S00C C1 1.735(12) . ?
 S00C C16 1.620(16) . ?
 S00D O00J 1.453(7) . ?
 S00D C5 1.733(12) . ?
 S00D C6 1.721(14) . ?
 S00E O00M 1.505(7) . ?
 S00E C4 1.742(14) . ?
 S00E C8 1.658(14) . ?
 N00G H00A 0.8900 . ?
 N00G H00B 0.8900 . ?
 N00G C00O 1.488(9) 3_675 ?
 N00G C00S 1.460(9) . ?
 O00H S3 1.484(14) . ?
 N00I H00G 0.8900 . ?
 N00I H00H 0.8900 . ?
 N00I C00N 1.482(9) . ?
 N00I C00R 1.475(9) . ?
 O00J S1 1.391(12) . ?
 N00K H00M 0.8900 . ?
 N00K H00N 0.8900 . ?
 N00K C00T 1.475(9) 3_666 ?
 N00K C00U 1.493(8) . ?
 O00L S2 1.395(14) . ?
 O00M S00F 1.557(9) . ?
 C00N H00I 0.9700 . ?
 C00N H00J 0.9700 . ?
 C00N C00R 1.514(9) 3_676 ?
 C00O H00C 0.9700 . ?
 C00O H00D 0.9700 . ?
 C00O C00S 1.510(9) . ?
 S00P O00V 1.443(10) . ?
 S00P C7 1.606(18) . ?
 S00P C9 1.54(2) . ?
 C00R H00K 0.9700 . ?
 C00R H00L 0.9700 . ?
 C00S H00E 0.9700 . ?
 C00S H00F 0.9700 . ?
 C00T H00O 0.9700 . ?
 C00T H00P 0.9700 . ?
 C00T C00U 1.487(9) . ?
 C00U H00Q 0.9700 . ?
 C00U H00R 0.9700 . ?
 O00V S00Q 1.465(15) . ?
 C1 H1AA 0.9600 . ?
 C1 H1AB 0.9600 . ?
 C1 H1AC 0.9600 . ?
 C1 H1BD 0.9600 . ?
 C1 H1BE 0.9600 . ?
 C1 H1BF 0.9600 . ?
 C1 S3 1.771(18) . ?
 C2 H2A 0.9600 . ?
 C2 H2B 0.9600 . ?
 C2 H2C 0.9600 . ?
 C3 H3A 0.9600 . ?
 C3 H3B 0.9600 . ?
 C3 H3C 0.9600 . ?
 C12 H12A 0.9600 . ?
 C12 H12B 0.9600 . ?
 C12 H12C 0.9600 . ?
 C12 H12D 0.9600 . ?
 C12 H12E 0.9600 . ?
 C12 H12F 0.9600 . ?
 C12 S2 1.736(17) . ?
 C16 H16A 0.9600 . ?
 C16 H16B 0.9600 . ?
 C16 H16C 0.9600 . ?
 C16 H16D 0.9600 . ?
 C16 H16E 0.9600 . ?
 C16 H16F 0.9600 . ?
 C16 S3 1.520(18) . ?
 C18 H18A 0.9600 . ?
 C18 H18B 0.9600 . ?
 C18 H18C 0.9600 . ?
 C18 H18D 0.9600 . ?
 C18 H18E 0.9600 . ?
 C18 H18F 0.9600 . ?
 C18 S2 1.617(18) . ?
 C4 H4AA 0.9600 . ?
 C4 H4AB 0.9600 . ?
 C4 H4AC 0.9600 . ?
 C4 H4BD 0.9600 . ?
 C4 H4BE 0.9600 . ?
 C4 H4BF 0.9600 . ?
 C4 S00F 1.654(14) . ?
 C8 H8AA 0.9600 . ?
 C8 H8AB 0.9600 . ?
 C8 H8AC 0.9600 . ?
 C8 H8BD 0.9600 . ?
 C8 H8BE 0.9600 . ?
 C8 H8BF 0.9600 . ?
 C8 S00F 1.456(15) . ?
 C5 H5AA 0.9600 . ?
 C5 H5AB 0.9600 . ?
 C5 H5AC 0.9600 . ?
 C5 H5BD 0.9600 . ?
 C5 H5BE 0.9600 . ?
 C5 H5BF 0.9600 . ?
 C5 S1 1.669(16) . ?
 C6 H6AA 0.9600 . ?
 C6 H6AB 0.9600 . ?
 C6 H6AC 0.9600 . ?
 C6 H6BD 0.9600 . ?
 C6 H6BE 0.9600 . ?
 C6 H6BF 0.9600 . ?
 C6 S1 1.748(17) . ?
 C7 H7AA 0.9600 . ?
 C7 H7AB 0.9600 . ?
 C7 H7AC 0.9600 . ?
 C7 H7BD 0.9600 . ?
 C7 H7BE 0.9600 . ?
 C7 H7BF 0.9600 . ?
 C7 S00Q 1.565(19) . ?
 C9 H9AA 0.9600 . ?
 C9 H9AB 0.9600 . ?
 C9 H9AC 0.9600 . ?
 C9 H9BD 0.9600 . ?
 C9 H9BE 0.9600 . ?
 C9 H9BF 0.9600 . ?
 C9 S00Q 1.54(2) . ?

loop_
  _geom_angle_atom_site_label_1
  _geom_angle_atom_site_label_2
  _geom_angle_atom_site_label_3
  _geom_angle
  _geom_angle_site_symmetry_1
  _geom_angle_site_symmetry_3
  _geom_angle_publ_flag
 I003 Pb01 I008 105.010(13) . 3_665 ?
 I005 Pb01 I003 81.940(12) . . ?
 I005 Pb01 I008 91.927(13) . . ?
 I005 Pb01 I008 170.337(14) . 3_665 ?
 I006 Pb01 I003 87.701(12) . . ?
 I006 Pb01 I005 88.536(12) . . ?
 I006 Pb01 I008 85.094(12) . 3_665 ?
 I006 Pb01 I008 167.741(15) . . ?
 I008 Pb01 I003 104.496(13) . . ?
 I008 Pb01 I008 92.765(12) . 3_665 ?
 O00F Pb01 I003 169.01(10) . . ?
 O00F Pb01 I005 89.09(12) . . ?
 O00F Pb01 I006 85.72(12) . . ?
 O00F Pb01 I008 83.20(12) . 3_665 ?
 O00F Pb01 I008 82.04(12) . . ?
 I004 Pb02 I003 173.135(12) . . ?
 I004 Pb02 I006 93.757(13) . . ?
 I004 Pb02 I007 89.976(13) . . ?
 I004 Pb02 I009 90.719(13) . . ?
 I006 Pb02 I003 84.191(11) . . ?
 I007 Pb02 I003 96.643(12) . . ?
 I007 Pb02 I006 92.300(14) . . ?
 I007 Pb02 I009 95.681(15) . . ?
 I009 Pb02 I003 90.435(12) . . ?
 I009 Pb02 I006 170.850(13) . . ?
 Pb01 I003 Pb02 77.019(10) . . ?
 Pb01 I006 Pb02 82.343(11) . . ?
 Pb01 I008 Pb01 87.235(12) . 3_665 ?
 O00F S00A C2 105.3(4) . . ?
 O00F S00A C3 105.4(5) . . ?
 C2 S00A C3 97.6(6) . . ?
 O00L S00B C12 106.7(5) . . ?
 O00L S00B C18 106.3(6) . . ?
 C18 S00B C12 104.8(9) . . ?
 O00H S00C C1 108.2(5) . . ?
 O00H S00C C16 107.2(7) . . ?
 C16 S00C C1 100.5(8) . . ?
 O00J S00D C5 105.6(6) . . ?
 O00J S00D C6 110.9(7) . . ?
 C6 S00D C5 97.9(8) . . ?
 O00M S00E C4 100.4(6) . . ?
 O00M S00E C8 106.7(7) . . ?
 C8 S00E C4 105.1(7) . . ?
 S00A O00F Pb01 119.5(2) . . ?
 H00A N00G H00B 108.0 . . ?
 C00O N00G H00A 109.3 3_675 . ?
 C00O N00G H00B 109.3 3_675 . ?
 C00S N00G H00A 109.3 . . ?
 C00S N00G H00B 109.3 . . ?
 C00S N00G C00O 111.4(5) . 3_675 ?
 H00G N00I H00H 107.9 . . ?
 C00N N00I H00G 109.3 . . ?
 C00N N00I H00H 109.3 . . ?
 C00R N00I H00G 109.3 . . ?
 C00R N00I H00H 109.3 . . ?
 C00R N00I C00N 111.7(5) . . ?
 H00M N00K H00N 107.9 . . ?
 C00T N00K H00M 109.3 3_666 . ?
 C00T N00K H00N 109.3 3_666 . ?
 C00T N00K C00U 111.7(5) 3_666 . ?
 C00U N00K H00M 109.3 . . ?
 C00U N00K H00N 109.3 . . ?
 N00I C00N H00I 109.7 . . ?
 N00I C00N H00J 109.7 . . ?
 N00I C00N C00R 109.9(5) . 3_676 ?
 H00I C00N H00J 108.2 . . ?
 C00R C00N H00I 109.7 3_676 . ?
 C00R C00N H00J 109.7 3_676 . ?
 N00G C00O H00C 109.8 3_675 . ?
 N00G C00O H00D 109.8 3_675 . ?
 N00G C00O C00S 109.3(6) 3_675 . ?
 H00C C00O H00D 108.3 . . ?
 C00S C00O H00C 109.8 . . ?
 C00S C00O H00D 109.8 . . ?
 O00V S00P C7 111.1(9) . . ?
 O00V S00P C9 112.7(12) . . ?
 C9 S00P C7 99.2(12) . . ?
 N00I C00R C00N 110.4(6) . 3_676 ?
 N00I C00R H00K 109.6 . . ?
 N00I C00R H00L 109.6 . . ?
 C00N C00R H00K 109.6 3_676 . ?
 C00N C00R H00L 109.6 3_676 . ?
 H00K C00R H00L 108.1 . . ?
 N00G C00S C00O 110.9(6) . . ?
 N00G C00S H00E 109.5 . . ?
 N00G C00S H00F 109.5 . . ?
 C00O C00S H00E 109.5 . . ?
 C00O C00S H00F 109.5 . . ?
 H00E C00S H00F 108.0 . . ?
 N00K C00T H00O 109.5 3_666 . ?
 N00K C00T H00P 109.5 3_666 . ?
 N00K C00T C00U 110.8(6) 3_666 . ?
 H00O C00T H00P 108.1 . . ?
 C00U C00T H00O 109.5 . . ?
 C00U C00T H00P 109.5 . . ?
 N00K C00U H00Q 109.7 . . ?
 N00K C00U H00R 109.7 . . ?
 C00T C00U N00K 110.0(5) . . ?
 C00T C00U H00Q 109.7 . . ?
 C00T C00U H00R 109.7 . . ?
 H00Q C00U H00R 108.2 . . ?
 S00C C1 H1AA 109.5 . . ?
 S00C C1 H1AB 109.5 . . ?
 S00C C1 H1AC 109.5 . . ?
 H1AA C1 H1AB 109.5 . . ?
 H1AA C1 H1AC 109.5 . . ?
 H1AB C1 H1AC 109.5 . . ?
 H1BD C1 H1BE 109.5 . . ?
 H1BD C1 H1BF 109.5 . . ?
 H1BE C1 H1BF 109.5 . . ?
 S3 C1 H1BD 109.5 . . ?
 S3 C1 H1BE 109.5 . . ?
 S3 C1 H1BF 109.5 . . ?
 S00A C2 H2A 109.5 . . ?
 S00A C2 H2B 109.5 . . ?
 S00A C2 H2C 109.5 . . ?
 H2A C2 H2B 109.5 . . ?
 H2A C2 H2C 109.5 . . ?
 H2B C2 H2C 109.5 . . ?
 S00A C3 H3A 109.5 . . ?
 S00A C3 H3B 109.5 . . ?
 S00A C3 H3C 109.5 . . ?
 H3A C3 H3B 109.5 . . ?
 H3A C3 H3C 109.5 . . ?
 H3B C3 H3C 109.5 . . ?
 S00B C12 H12A 109.5 . . ?
 S00B C12 H12B 109.5 . . ?
 S00B C12 H12C 109.5 . . ?
 H12A C12 H12B 109.5 . . ?
 H12A C12 H12C 109.5 . . ?
 H12B C12 H12C 109.5 . . ?
 H12D C12 H12E 109.5 . . ?
 H12D C12 H12F 109.5 . . ?
 H12E C12 H12F 109.5 . . ?
 S2 C12 H12D 109.5 . . ?
 S2 C12 H12E 109.5 . . ?
 S2 C12 H12F 109.5 . . ?
 S00C C16 H16A 109.5 . . ?
 S00C C16 H16B 109.5 . . ?
 S00C C16 H16C 109.5 . . ?
 H16A C16 H16B 109.5 . . ?
 H16A C16 H16C 109.5 . . ?
 H16B C16 H16C 109.5 . . ?
 H16D C16 H16E 109.5 . . ?
 H16D C16 H16F 109.5 . . ?
 H16E C16 H16F 109.5 . . ?
 S3 C16 H16D 109.5 . . ?
 S3 C16 H16E 109.5 . . ?
 S3 C16 H16F 109.5 . . ?
 S00B C18 H18A 109.5 . . ?
 S00B C18 H18B 109.5 . . ?
 S00B C18 H18C 109.5 . . ?
 H18A C18 H18B 109.5 . . ?
 H18A C18 H18C 109.5 . . ?
 H18B C18 H18C 109.5 . . ?
 H18D C18 H18E 109.5 . . ?
 H18D C18 H18F 109.5 . . ?
 H18E C18 H18F 109.5 . . ?
 S2 C18 H18D 109.5 . . ?
 S2 C18 H18E 109.5 . . ?
 S2 C18 H18F 109.5 . . ?
 S00E C4 H4AA 109.5 . . ?
 S00E C4 H4AB 109.5 . . ?
 S00E C4 H4AC 109.5 . . ?
 H4AA C4 H4AB 109.5 . . ?
 H4AA C4 H4AC 109.5 . . ?
 H4AB C4 H4AC 109.5 . . ?
 H4BD C4 H4BE 109.5 . . ?
 H4BD C4 H4BF 109.5 . . ?
 H4BE C4 H4BF 109.5 . . ?
 S00F C4 H4BD 109.5 . . ?
 S00F C4 H4BE 109.5 . . ?
 S00F C4 H4BF 109.5 . . ?
 S00E C8 H8AA 109.5 . . ?
 S00E C8 H8AB 109.5 . . ?
 S00E C8 H8AC 109.5 . . ?
 H8AA C8 H8AB 109.5 . . ?
 H8AA C8 H8AC 109.5 . . ?
 H8AB C8 H8AC 109.5 . . ?
 H8BD C8 H8BE 109.5 . . ?
 H8BD C8 H8BF 109.5 . . ?
 H8BE C8 H8BF 109.5 . . ?
 S00F C8 H8BD 109.5 . . ?
 S00F C8 H8BE 109.5 . . ?
 S00F C8 H8BF 109.5 . . ?
 O00M S00F C4 102.2(6) . . ?
 C8 S00F O00M 114.8(9) . . ?
 C8 S00F C4 120.3(9) . . ?
 S00D C5 H5AA 109.5 . . ?
 S00D C5 H5AB 109.5 . . ?
 S00D C5 H5AC 109.5 . . ?
 H5AA C5 H5AB 109.5 . . ?
 H5AA C5 H5AC 109.5 . . ?
 H5AB C5 H5AC 109.5 . . ?
 H5BD C5 H5BE 109.5 . . ?
 H5BD C5 H5BF 109.5 . . ?
 H5BE C5 H5BF 109.5 . . ?
 S1 C5 H5BD 109.5 . . ?
 S1 C5 H5BE 109.5 . . ?
 S1 C5 H5BF 109.5 . . ?
 S00D C6 H6AA 109.5 . . ?
 S00D C6 H6AB 109.5 . . ?
 S00D C6 H6AC 109.5 . . ?
 H6AA C6 H6AB 109.5 . . ?
 H6AA C6 H6AC 109.5 . . ?
 H6AB C6 H6AC 109.5 . . ?
 H6BD C6 H6BE 109.5 . . ?
 H6BD C6 H6BF 109.5 . . ?
 H6BE C6 H6BF 109.5 . . ?
 S1 C6 H6BD 109.5 . . ?
 S1 C6 H6BE 109.5 . . ?
 S1 C6 H6BF 109.5 . . ?
 S00P C7 H7AA 109.5 . . ?
 S00P C7 H7AB 109.5 . . ?
 S00P C7 H7AC 109.5 . . ?
 H7AA C7 H7AB 109.5 . . ?
 H7AA C7 H7AC 109.5 . . ?
 H7AB C7 H7AC 109.5 . . ?
 H7BD C7 H7BE 109.5 . . ?
 H7BD C7 H7BF 109.5 . . ?
 H7BE C7 H7BF 109.5 . . ?
 S00Q C7 H7BD 109.5 . . ?
 S00Q C7 H7BE 109.5 . . ?
 S00Q C7 H7BF 109.5 . . ?
 O00J S1 C5 112.2(10) . . ?
 O00J S1 C6 112.6(11) . . ?
 C5 S1 C6 99.3(10) . . ?
 O00L S2 C12 109.7(11) . . ?
 O00L S2 C18 114.1(12) . . ?
 C18 S2 C12 104.2(10) . . ?
 O00H S3 C1 106.0(9) . . ?
 O00H S3 C16 112.2(13) . . ?
 C16 S3 C1 102.9(11) . . ?
 S00P C9 H9AA 109.5 . . ?
 S00P C9 H9AB 109.5 . . ?
 S00P C9 H9AC 109.5 . . ?
 H9AA C9 H9AB 109.5 . . ?
 H9AA C9 H9AC 109.5 . . ?
 H9AB C9 H9AC 109.5 . . ?
 H9BD C9 H9BE 109.5 . . ?
 H9BD C9 H9BF 109.5 . . ?
 H9BE C9 H9BF 109.5 . . ?
 S00Q C9 H9BD 109.5 . . ?
 S00Q C9 H9BE 109.5 . . ?
 S00Q C9 H9BF 109.5 . . ?
 O00V S00Q C7 112.2(13) . . ?
 O00V S00Q C9 111.3(13) . . ?
 C9 S00Q C7 100.9(13) . . ?

loop_
  _geom_torsion_atom_site_label_1
  _geom_torsion_atom_site_label_2
  _geom_torsion_atom_site_label_3
  _geom_torsion_atom_site_label_4
  _geom_torsion
  _geom_torsion_site_symmetry_1
  _geom_torsion_site_symmetry_2
  _geom_torsion_site_symmetry_3
  _geom_torsion_site_symmetry_4
  _geom_torsion_publ_flag
 N00G C00O C00S N00G 56.8(8) 3_675 . . . ?
 N00K C00T C00U N00K -56.0(8) 3_666 . . . ?
 C00N N00I C00R C00N 57.4(8) . . . 3_676 ?
 C00O N00G C00S C00O -58.1(8) 3_675 . . . ?
 C00R N00I C00N C00R -57.1(9) . . . 3_676 ?
 C00T N00K C00U C00T 56.5(8) 3_666 . . . ?
 C2 S00A O00F Pb01 137.1(5) . . . . ?
 C3 S00A O00F Pb01 -120.3(5) . . . . ?

_shelx_res_file
;
TITL nims_pzdi_2_a.res in P2(1)/n
    nims_pzdi_2.res
    created by SHELXL-2018/3 at 12:31:26 on 27-Sep-2023
REM Old TITL NIMS_PZDI_2 in P2(1)/n
REM SHELXT solution in P2(1)/n: R1 0.137, Rweak 0.014, Alpha 0.028
REM <I/s> 2.503 for 455 systematic absences, Orientation as input
REM Formula found by SHELXT: C13 N9 I7 Pb2
CELL 0.71073 19.494 14.119 20.1039 90 111.049 90
ZERR 4 0.0003 0.0001 0.0002 0 0.002 0
LATT 1
SYMM 0.5-X,0.5+Y,0.5-Z
SFAC C H I N O Pb S
UNIT 72 216 28 12 24 8 24
SADI S00E O00M S00F O00M
SIMU S00B O00L C12 C18 S2
SADI S00C C16 S3 C16
SADI S00B C12 S2 C12
SIMU S3 S00C O00H C1 C16
SADI S00E C8 S00F C8
SIMU S00Q S00P O00V C7 C9
SIMU S00E O00M C4 C8 S00F
SADI S00P C7 S00Q C7
SADI S00D C5 S1 C5
SIMU S1 S00D O00J C5 C6
SADI S00P C9 S00Q C9
SADI S00B C18 S2 C18
SADI S00E C4 S00F C4
SADI S00D O00J S1 O00J
SADI S00D C6 S1 C6
SADI S00B O00L S2 O00L
SADI S00C O00H S3 O00H
SADI S00C C1 S3 C1
SADI S00P O00V S00Q O00V

L.S. 10
PLAN  20
SIZE 0.14 0.22 0.45
TEMP 20
CONF
BOND
list 4
MORE -1
fmap 2
ACTA
BOND $H
REM <olex2.extras>
REM <HklSrc "%.\\NIMS_PZDI_2.hkl">
REM </olex2.extras>

WGHT    0.020200   15.854200
EXTI    0.000447
FVAR       0.95238   0.72503   0.71166   0.78427   0.75253   0.64691
PB01  6    0.524693    0.590168    0.101179    11.00000    0.04908    0.04532 =
         0.04388   -0.00633    0.01844    0.00458
PB02  6    0.500160    0.771931    0.257428    11.00000    0.05814    0.04076 =
         0.04114   -0.00355    0.02112    0.00257
I003  3    0.400696    0.762292    0.078184    11.00000    0.04825    0.05458 =
         0.05848    0.00044    0.01655    0.00281
I004  3    0.606040    0.774456    0.414436    11.00000    0.04872    0.07036 =
         0.05217    0.00062    0.01487    0.00315
I005  3    0.634149    0.754267    0.181957    11.00000    0.05201    0.05715 =
         0.06298    0.00160    0.01642   -0.00342
I006  3    0.503801    0.541523    0.244839    11.00000    0.09816    0.04402 =
         0.05861   -0.00160    0.04164   -0.00671
I007  3    0.367037    0.765552    0.307301    11.00000    0.05199    0.08141 =
         0.07112   -0.01428    0.02302   -0.00026
I008  3    0.574688    0.606964   -0.038758    11.00000    0.07499    0.08768 =
         0.05802   -0.01286    0.03111   -0.02077
I009  3    0.507054    0.994762    0.250023    11.00000    0.13392    0.04370 =
         0.05776   -0.00174    0.03731    0.00295
S00A  7    0.630090    0.395829    0.092632    11.00000    0.06687    0.07676 =
         0.07406   -0.01649    0.01243    0.02720
PART 1
S00B  7    0.444695    0.247727    0.310994    41.00000    0.09577    0.06389 =
         0.07613   -0.01422    0.02844   -0.00897

S00C  7    0.734859    0.557395    0.550166    51.00000    0.06788    0.14219 =
         0.10672   -0.00834    0.03311   -0.03156
S00D  7    0.227684    0.488793    0.126928    31.00000    0.06871    0.08460 =
         0.12337   -0.00374    0.03016   -0.02146
S00E  7    0.778750    0.501137    0.343047    21.00000    0.07226    0.09699 =
         0.18850    0.01115    0.01436    0.02794
PART 0
O00F  5    0.628133    0.477652    0.140493    11.00000    0.06818    0.07474 =
         0.06036   -0.01054    0.00939    0.02899

N00G  4    0.519770    0.949615    0.065499    11.00000    0.06360    0.07963 =
         0.04422    0.02135    0.00549   -0.01286
AFIX  23
H00A  2    0.509635    0.907506    0.093610    11.00000   -1.20000
H00B  2    0.564362    0.972965    0.088932    11.00000   -1.20000
AFIX   0

O00H  5    0.667713    0.499774    0.518760    11.00000    0.07287    0.11615 =
         0.14165   -0.01607    0.01715   -0.02550
N00I  4    0.479207    0.951350    0.433532    11.00000    0.05843    0.08592 =
         0.05783   -0.03067    0.02086   -0.00165
AFIX  23
H00G  2    0.433589    0.972559    0.411832    11.00000   -1.20000
H00H  2    0.489290    0.911324    0.404084    11.00000   -1.20000
AFIX   0

O00J  5    0.154365    0.527644    0.110301    11.00000    0.05453    0.15825 =
         0.14173    0.05502    0.01134   -0.01645
N00K  4    0.476563    0.548628    0.549928    11.00000    0.07469    0.07094 =
         0.06583   -0.02230    0.04171   -0.01513
AFIX  23
H00M  2    0.486374    0.585905    0.587923    11.00000   -1.20000
H00N  2    0.429074    0.533654    0.534922    11.00000   -1.20000
AFIX   0

O00L  5    0.434411    0.341299    0.342383    11.00000    0.12652    0.11260 =
         0.11780   -0.05060    0.06336   -0.03886
O00M  5    0.851648    0.534315    0.395044    11.00000    0.07397    0.18788 =
         0.10281   -0.04630   -0.02297    0.04973
C00N  1    0.531102    1.032163    0.448899    11.00000    0.06993    0.08392 =
         0.06673   -0.01405    0.03482   -0.00243
AFIX  23
H00I  2    0.525435    1.065412    0.405016    11.00000   -1.20000
H00J  2    0.581202    1.008980    0.469056    11.00000   -1.20000
AFIX   0

C00O  1    0.480554    1.098377    0.000508    11.00000    0.07739    0.07306 =
         0.06115    0.01381    0.01946   -0.00233
AFIX  23
H00C  2    0.442982    1.147100   -0.011548    11.00000   -1.20000
H00D  2    0.527851    1.128256    0.024439    11.00000   -1.20000
AFIX   0

PART 1
S00P  7    0.676224    0.268722    0.430975    61.00000    0.11665    0.20011 =
         0.29362   -0.03575    0.10309   -0.00472

PART 0
C00R  1    0.483768    0.900678    0.499161    11.00000    0.07081    0.07250 =
         0.07396   -0.01724    0.03404   -0.00426
AFIX  23
H00K  2    0.532327    0.873208    0.521044    11.00000   -1.20000
H00L  2    0.448089    0.849635    0.487421    11.00000   -1.20000
AFIX   0

C00S  1    0.465923    1.026191    0.049228    11.00000    0.06950    0.08999 =
         0.05275    0.00895    0.01818   -0.00579
AFIX  23
H00E  2    0.468095    1.056787    0.093140    11.00000   -1.20000
H00F  2    0.416941    1.000267    0.026542    11.00000   -1.20000
AFIX   0

C00T  1    0.479100    0.538541    0.429600    11.00000    0.07847    0.06934 =
         0.04907    0.00188    0.02433   -0.00853
AFIX  23
H00O  2    0.427401    0.522065    0.409308    11.00000   -1.20000
H00P  2    0.491898    0.572058    0.393563    11.00000   -1.20000
AFIX   0
C00U  1    0.492029    0.601155    0.492386    11.00000    0.07842    0.05486 =
         0.06772   -0.00079    0.02849   -0.00445
AFIX  23
H00Q  2    0.460337    0.656252    0.478499    11.00000   -1.20000
H00R  2    0.542636    0.622780    0.509946    11.00000   -1.20000
AFIX   0

O00V  5    0.605814    0.260970    0.439021    11.00000    0.11701    0.18346 =
         0.17314   -0.03413    0.07732    0.00470
C1    1    0.717004    0.644988    0.602259    11.00000    0.10375    0.14769 =
         0.09330   -0.01376    0.02260   -0.03590
PART 1
AFIX 137
H1AA  2    0.680103    0.687172    0.572455    51.00000   -1.50000
H1AB  2    0.761239    0.679876    0.626464    51.00000   -1.50000
H1AC  2    0.699788    0.616390    0.636688    51.00000   -1.50000
AFIX 137
PART 2
H1BD  2    0.690516    0.673069    0.556747   -51.00000   -1.50000
H1BE  2    0.767251    0.665677    0.618565   -51.00000   -1.50000
H1BF  2    0.695029    0.663952    0.635927   -51.00000   -1.50000
AFIX   0

PART 0
C2    1    0.721102    0.390045    0.096550    11.00000    0.07051    0.18270 =
         0.13709   -0.06274    0.02948    0.02886
AFIX 137
H2A   2    0.732731    0.446489    0.076143    11.00000   -1.50000
H2B   2    0.727058    0.335833    0.070311    11.00000   -1.50000
H2C   2    0.753464    0.384639    0.145346    11.00000   -1.50000
AFIX   0
C3    1    0.631051    0.292997    0.142491    11.00000    0.17047    0.07792 =
         0.12043    0.01214    0.00935    0.04344
AFIX 137
H3A   2    0.675370    0.291485    0.183821    11.00000   -1.50000
H3B   2    0.629014    0.238064    0.113702    11.00000   -1.50000
H3C   2    0.589292    0.293369    0.157138    11.00000   -1.50000
AFIX   0

C12   1    0.486784    0.271521    0.252573    11.00000    0.26683    0.06703 =
         0.18748   -0.00262    0.15116    0.00479
PART 1
AFIX  33
H12A  2    0.494436    0.213581    0.231228    41.00000   -1.50000
H12B  2    0.456499    0.313237    0.216126    41.00000   -1.50000
H12C  2    0.533318    0.301258    0.277189    41.00000   -1.50000
AFIX  33
PART 2
H12D  2    0.470515    0.247142    0.204832   -41.00000   -1.50000
H12E  2    0.518169    0.325205    0.256288   -41.00000   -1.50000
H12F  2    0.513492    0.223265    0.285273   -41.00000   -1.50000
AFIX   0

PART 0
C16   1    0.793816    0.493557    0.611124    11.00000    0.15278    0.20535 =
         0.24616    0.01744    0.01046    0.00508
PART 1
AFIX  33
H16A  2    0.838343    0.528981    0.632763    51.00000   -1.50000
H16B  2    0.773813    0.476851    0.646759    51.00000   -1.50000
H16C  2    0.804236    0.437001    0.589979    51.00000   -1.50000
AFIX  33
PART 2
H16D  2    0.821486    0.507787    0.660173   -51.00000   -1.50000
H16E  2    0.797366    0.427076    0.602873   -51.00000   -1.50000
H16F  2    0.813183    0.529087    0.581121   -51.00000   -1.50000
AFIX   0

PART 0
C18   1    0.361721    0.210888    0.261165    11.00000    0.13957    0.16168 =
         0.29021   -0.09857    0.01054   -0.01140
PART 1
AFIX  33
H18A  2    0.365405    0.151152    0.239886    41.00000   -1.50000
H18B  2    0.332328    0.203563    0.290251    41.00000   -1.50000
H18C  2    0.339188    0.256531    0.224389    41.00000   -1.50000
AFIX  33
PART 2
H18D  2    0.347762    0.190632    0.212505   -41.00000   -1.50000
H18E  2    0.389667    0.161795    0.292156   -41.00000   -1.50000
H18F  2    0.318404    0.223893    0.271773   -41.00000   -1.50000
AFIX   0

PART 0
C4    1    0.783824    0.543166    0.263477    11.00000    0.13527    0.15480 =
         0.11761   -0.02273   -0.00010    0.04137
PART 1
AFIX 137
H4AA  2    0.795042    0.609601    0.267932    21.00000   -1.50000
H4AB  2    0.737522    0.533318    0.225519    21.00000   -1.50000
H4AC  2    0.821704    0.509743    0.253129    21.00000   -1.50000
AFIX 137
PART 2
H4BD  2    0.789397    0.596667    0.236383   -21.00000   -1.50000
H4BE  2    0.738995    0.510565    0.237366   -21.00000   -1.50000
H4BF  2    0.824680    0.500932    0.271922   -21.00000   -1.50000
AFIX   0
PART 0
C8    1    0.714832    0.566941    0.357142    11.00000    0.09697    0.29457 =
         0.20948    0.06578    0.04671    0.06766
PART 1
AFIX  33
H8AA  2    0.667178    0.548049    0.324910    21.00000   -1.50000
H8AB  2    0.717369    0.558475    0.405350    21.00000   -1.50000
H8AC  2    0.722943    0.632396    0.349325    21.00000   -1.50000
AFIX  33
PART 2
H8BD  2    0.674105    0.597030    0.321155   -21.00000   -1.50000
H8BE  2    0.704926    0.500507    0.358487   -21.00000   -1.50000
H8BF  2    0.721792    0.594725    0.402691   -21.00000   -1.50000
AFIX   0
S00F  7    0.781067    0.579927    0.340597   -21.00000    0.07375    0.06412 =
         0.09815   -0.01963   -0.01476    0.02302

PART 0
C5    1    0.276668    0.574593    0.101129    11.00000    0.12195    0.22010 =
         0.18847    0.04705    0.07164   -0.04098
PART 1
AFIX  33
H5AA  2    0.325969    0.552779    0.110886    31.00000   -1.50000
H5AB  2    0.253336    0.586613    0.051013    31.00000   -1.50000
H5AC  2    0.277830    0.631912    0.127199    31.00000   -1.50000
AFIX  33
PART 2
H5BD  2    0.322928    0.602051    0.129725   -31.00000   -1.50000
H5BE  2    0.284729    0.512416    0.086042   -31.00000   -1.50000
H5BF  2    0.253518    0.613650    0.060067   -31.00000   -1.50000
AFIX   0
PART 0
C6    1    0.276568    0.492663    0.217187    11.00000    0.14909    0.21450 =
         0.15413    0.04667   -0.00962   -0.04346
PART 1
AFIX 137
H6AA  2    0.319330    0.531637    0.226293    31.00000   -1.50000
H6AB  2    0.291407    0.429742    0.234488    31.00000   -1.50000
H6AC  2    0.246236    0.518768    0.241129    31.00000   -1.50000
AFIX 137
PART 2
H6BD  2    0.253352    0.483962    0.251546   -31.00000   -1.50000
H6BE  2    0.324125    0.520751    0.239985   -31.00000   -1.50000
H6BF  2    0.281940    0.432415    0.197464   -31.00000   -1.50000
AFIX   0

PART 0
C7    1    0.696509    0.172659    0.399355    11.00000    0.16914    0.31801 =
         0.30284   -0.12934    0.12455   -0.00864
PART 1
AFIX  33
H7AA  2    0.743482    0.179595    0.394513    61.00000   -1.50000
H7AB  2    0.698471    0.121117    0.431132    61.00000   -1.50000
H7AC  2    0.659696    0.159858    0.353525    61.00000   -1.50000
AFIX  33
PART 2
H7BD  2    0.741847    0.138023    0.417409   -61.00000   -1.50000
H7BE  2    0.658515    0.132299    0.368958   -61.00000   -1.50000
H7BF  2    0.702490    0.226334    0.372629   -61.00000   -1.50000
AFIX   0

S1    7    0.222473    0.567052    0.149036   -31.00000    0.14311    0.18593 =
         0.13222   -0.02487   -0.00572   -0.00792
S2    7    0.411129    0.305801    0.273060   -41.00000    0.16717    0.08084 =
         0.17515   -0.01504    0.07076   -0.00981
S3    7    0.713710    0.520034    0.594030   -51.00000    0.11740    0.18650 =
         0.16558    0.04409    0.01036   -0.02727
PART 0
C9    1    0.740559    0.271472    0.502760    11.00000    0.18760    0.26033 =
         0.44165   -0.11633    0.01846    0.01598
PART 1
AFIX  33
H9AA  2    0.785996    0.276638    0.494578    61.00000   -1.50000
H9AB  2    0.735129    0.325105    0.529806    61.00000   -1.50000
H9AC  2    0.740781    0.214393    0.528785    61.00000   -1.50000
AFIX  33
PART 2
H9BD  2    0.784894    0.234605    0.517846   -61.00000   -1.50000
H9BE  2    0.744171    0.321117    0.471553   -61.00000   -1.50000
H9BF  2    0.733679    0.298690    0.543678   -61.00000   -1.50000
AFIX   0
S00Q  7    0.674786    0.207416    0.463045   -61.00000    0.14920    0.18928 =
         0.26174   -0.05184    0.12523   -0.01867
HKLF 4


REM  nims_pzdi_2_a.res in P2(1)/n
REM wR2 = 0.0836, GooF = S = 1.167, Restrained GooF = 1.186 for all data
REM R1 = 0.0395 for 12184 Fo > 4sig(Fo) and 0.0521 for all 14425 data
REM 435 parameters refined using 225 restraints

END

WGHT      0.0202     15.8548

REM Highest difference peak  1.593,  deepest hole -1.158,  1-sigma level  0.121
Q1    1   0.4577  0.9788  0.2395  11.00000  0.05    1.59
Q2    1   0.5280  0.6202 -0.0553  11.00000  0.05    1.18
Q3    1   0.3818  0.7220  0.0918  11.00000  0.05    1.10
Q4    1   0.6288  0.7342  0.4084  11.00000  0.05    1.00
Q5    1   0.6147  0.8180  0.3967  11.00000  0.05    0.92
Q6    1   0.5443  0.5413  0.2768  11.00000  0.05    0.87
Q7    1   0.3413  0.7282  0.2822  11.00000  0.05    0.75
Q8    1   0.7901  0.5143  0.3874  11.00000  0.05    0.74
Q9    1   0.6656  0.4308  0.0840  11.00000  0.05    0.69
Q10   1   0.6001  0.6449 -0.0149  11.00000  0.05    0.67
Q11   1   0.6506  0.7471  0.1534  11.00000  0.05    0.64
Q12   1   0.5580  0.5867  0.1344  11.00000  0.05    0.63
Q13   1   0.3657  0.8209  0.2899  11.00000  0.05    0.62
Q14   1   0.7488  0.5335  0.5916  11.00000  0.05    0.61
Q15   1   0.3934  0.2747  0.2069  11.00000  0.05    0.57
Q16   1   0.7144  0.4749  0.3413  11.00000  0.05    0.56
Q17   1   0.3716  0.7662  0.0386  11.00000  0.05    0.56
Q18   1   0.2189  0.5109  0.0826  11.00000  0.05    0.56
Q19   1   0.4735  0.5928  0.0417  11.00000  0.05    0.56
Q20   1   0.7412  0.4925  0.5402  11.00000  0.05    0.55
;
_shelx_res_checksum                21611
_shelx_hkl_file
;
   0   0  -2 20033.8 1944.13  14
   0   0   2 16258.9 1944.24   4
   0   0  -2 28375.3 1945.13  16
   0   0  -3 69.0572 27.6426  16
   0   0   3 70.3690 26.4547   5
   0   0   3-17.1034 33.4085   4
   0   0  -3 20.3286 30.1717  14
   0   0  -4 33910.0 2198.43  16
   0   0   4 34394.6 2197.05  12
   0   0   4 34419.6 2197.33   5
   0   0   4 33018.1 2204.50   4
   0   0  -4 33750.0 2200.63  14
   0   0  -5 119.414 41.5151  13
   0   0  -5 124.566 57.6295  14
   0   0   5 129.651 46.7601   5
   0   0  -5 28.9061 44.4998  16
   0   0   5 214.830 61.9564   4
   0   0   5 113.274 46.3263  12
   0   0   6 597457. 38678.5  12
   0   0   6 620141. 38678.9   5
   0   0  -6 645816. 38682.0  16
   0   0  -6 559711. 38675.6  13
   0   0  -6 637485. 38685.7  14
   0   0   6 556914. 38688.5   4
   0   0   7 246.819 70.1938   5
   0   0  -7 20.3310 66.7680  16
   0   0   7 90.9720 69.8635  16
   0   0   7 111.199 62.4116  12
   0   0  -7 55.6137 73.9913  14
   0   0  -7 99.6033 56.2096  13
   0   0   7 20.2755 82.2657   4
   0   0   8 12421.6 785.524  12
   0   0   8 11792.6 782.694   5
   0   0   8 11179.7 783.549  16
   0   0  -8 11978.3 786.502  16
   0   0  -8 12096.0 792.286  14
   0   0  -8 11465.0 779.332  13
   0   0   8 11293.0 798.602   4
   0   0   9 145.556 82.8774   5
   0   0  -9 105.214 87.1412  16
   0   0   9 124.210 80.2998  16
   0   0   9 32.2465 73.0977  12
   0   0  -9 143.018 89.4085  14
   0   0  -9 170.449 78.1727  13
   0   0   9 145.121 100.780   4
   0   0 -10 3452.21 278.598  16
   0   0  10 3384.03 273.165   5
   0   0  10 3831.81 278.130  12
   0   0 -10 3948.07 289.463  14
   0   0 -10 3628.04 270.007  13
   0   0  10 3559.93 305.186   4
   0   0 -11 248.612 110.260  16
   0   0  11 231.474 98.8582   5
   0   0  11 80.0167 103.586  12
   0   0  11 49.1211 132.396   4
   0   0 -11 163.152 125.713  14
   0   0 -11 95.8068 92.3300  13
   0   0 -12 174129. 11264.4  14
   0   0 -12 174885. 11248.5  13
   0   0  12 175352. 11254.1  12
   0   0 -12 180220. 11258.5  16
   0   0  12 177729. 11251.0   5
   0   0 -12 158059. 11268.6   4
   0   0  12 177907. 11281.5   4
   0   0 -13 284.715 150.492  14
   0   0 -13 467.462 131.781  13
   0   0  13 240.482 134.302  12
   0   0  13 238.510 127.510   5
   0   0 -13 168.108 141.214  16
   0   0 -13 148.286 106.009  10
   0   0 -13 467.678 172.694   4
   0   0  13-19.7711 167.047   4
   0   0 -14 155300. 9860.71  14
   0   0 -14 157672. 9842.79  13
   0   0 -14 156156. 9853.10  16
   0   0  14 156698. 9849.93  12
   0   0  14 152603. 9842.63   5
   0   0 -14 151009. 9828.86  10
   0   0 -14 137975. 9865.46   4
   0   0  14 147938. 9877.99   4
   0   0 -15 73.0449 140.281  13
   0   0 -15 331.177 171.994  14
   0   0  15 140.626 152.002  12
   0   0  15 184.395 147.165   5
   0   0 -15 261.735 113.241  10
   0   0 -15-11.7182 134.375   1
   0   0 -15-62.5344 185.081   4
   0   0 -15 76.0159 160.224  16
   0   0 -16 10784.2 787.915  14
   0   0 -16 11356.9 763.641  13
   0   0  16 11036.5 772.643  12
   0   0  16 10718.7 762.943   5
   0   0 -16 11089.1 745.545  10
   0   0 -16 10701.6 758.962   1
   0   0 -16 9811.34 796.842   4
   0   0 -16 11844.8 780.225  16
   0   0  17 82.4615 183.336   7
   0   0 -17 40.0983 189.430  14
   0   0 -17 141.250 181.770  16
   0   0  17-81.9768 161.840   5
   0   0 -17-71.7977 205.085   4
   0   0 -17 65.5436 148.317   1
   0   0  17 191.744 162.106  12
   0   0 -17 125.919 153.602  13
   0   0 -17 85.0154 127.346  10
   0   0 -18 42208.3 2680.68  10
   0   0  18 40153.5 2694.52   5
   0   0 -18 39882.4 2693.36   1
   0   0 -18 40994.5 2713.85   9
   0   0 -18 43303.3 2719.23  16
   0   0 -18 41987.7 2702.53  13
   0   0 -18 42734.3 2727.22  14
   0   0 -18 38486.7 2734.22   4
   0   0  18 39891.7 2706.07   7
   0   0  18 40700.1 2706.56  12
   0   0 -19-40.9124 200.467  16
   0   0 -19 245.856 246.514   4
   0   0  19 71.7217 200.558   7
   0   0 -19 158.783 164.371   1
   0   0  19 252.669 180.069   5
   0   0 -19 257.977 210.717   9
   0   0 -19-158.821 208.601   2
   0   0 -19 47.7566 171.747  13
   0   0  19 250.658 189.047  12
   0   0 -19 303.104 145.339  10
   0   0 -20 16550.1 1286.84   4
   0   0  20 17669.2 1248.05   7
   0   0 -20 17648.7 1232.07   1
   0   0  20 18352.6 1235.62   5
   0   0 -20 17470.7 1257.78   9
   0   0 -20 15817.1 1275.21   2
   0   0 -20 19882.7 1249.51  13
   0   0  20 19138.1 1253.40  12
   0   0 -20 19101.9 1218.21  10
   0   0 -21 422.324 247.738   2
   0   0 -21 159.534 159.540  10
   0   0  21-96.7472 201.335   7
   0   0 -21-15.6233 178.655   1
   0   0 -21 22.2476 230.982   9
   0   0  21 191.349 179.557   5
   0   0 -21 31.2802 264.862   4
   0   0  21 412.520 207.687  12
   0   0 -21 17.8962 210.705  13
   0   0 -22 458.859 258.632   2
   0   0 -22-59.4908 162.091  10
   0   0  22 380.468 228.435   7
   0   0 -22-224.947 192.962   1
   0   0 -22 46.8600 237.644   9
   0   0  22-49.3037 187.179   5
   0   0 -22-66.6505 282.958   4
   0   0  22 347.069 214.042  12
   0   0 -22 112.831 212.711  13
   0   0 -23-202.586 253.089   2
   0   0 -23-37.1847 171.782  10
   0   0 -23-32.9393 193.174   1
   0   0  23 492.262 232.759   7
   0   0 -23 35.3760 307.580   4
   0   0 -23-269.600 233.320  13
   0   0  23 147.524 234.210  12
   0   0 -23-98.2766 249.696   9
   0   0  23-135.249 194.777   5
   0   0 -24 1087.98 352.427   4
   0   0  24 1729.83 278.737   7
   0   0 -24 926.819 286.313   9
   0   0 -24 810.697 293.867   2
   0   0  24 707.172 216.383   5
   0   0 -25 28.7142 272.656   2
   0   0  25 190.457 243.914   7
   0   0 -25 107.507 273.824   9
   0   0 -26 199.819 289.942   2
   0   0 -26 307.464 299.807   9
   0   1  -2 26239.7 1661.00  14
   0   1   2 27029.6 1671.25  10
   0   1   2 25831.3 1665.62   5
   0  -1  -2 26741.3 1664.56  17
   0   1   2 28954.8 1690.03   4
   0  -1  -2 23920.7 1682.54   4
   0  -1   2 26047.8 1660.20   1
   0  -1  -2 20986.1 1675.19   2
   0  -1   2 25856.0 1663.08   9
   0   1  -2 25838.2 1662.85   9
   0   1   2 24944.1 1665.44   7
   0   1   2 24259.3 1676.65  13
   0   1  -3 7407.93 494.858  14
   0   1   3 7772.96 508.232  13
   0  -1  -3 7404.58 512.901   4
   0   1   3 8460.16 520.248   4
   0   1   3 7714.84 496.758  10
   0  -1   3 7330.41 492.466  12
   0   1   3 7801.69 497.803   7
   0  -1   3 7498.53 492.438   1
   0   1   3 7151.19 494.755   5
   0  -1  -4 4464.26 305.858  16
   0   1  -4 4411.20 300.565  16
   0   1   4 4429.18 313.744  13
   0   1  -4 4785.95 304.941  14
   0  -1   4 4384.10 299.697  12
   0   1   4 4443.63 301.405   5
   0   1   4 4414.64 324.252   4
   0  -1  -4 4107.91 318.042   4
   0   1   4 4647.10 306.039   7
   0   1  -5 49281.7 3145.03  16
   0  -1  -5 48620.8 3150.23  16
   0  -1   5 48429.2 3143.64  12
   0   1  -5 47651.5 3142.58  12
   0  -1  -5 46620.3 3144.87   5
   0   1   5 47765.8 3145.03   5
   0  -1  -5 48324.9 3142.55  10
   0   1  -5 49144.7 3148.96  14
   0   1   5 49278.2 3155.41  13
   0   1   5 50814.0 3150.18   7
   0   1  -5 50601.3 3143.16   1
   0   1   5 48282.3 3167.00   4
   0  -1   6 26905.6 1674.80  12
   0   1  -6 25680.6 1672.89  12
   0  -1  -6 25835.7 1675.91   5
   0   1   6 26133.3 1675.65   5
   0  -1  -6 24651.0 1670.86  10
   0  -1   6 24937.9 1675.02  16
   0  -1  -6 25754.9 1681.14  16
   0   1  -6 25576.1 1675.71  16
   0   1  -6 25823.0 1680.45  14
   0  -1  -6 26338.5 1682.97  13
   0   1   6 25822.5 1684.74  13
   0   1  -6 25316.6 1672.49   1
   0   1   6 26260.4 1680.81   7
   0  -1   6 26351.4 1678.18   5
   0   1   6 26081.5 1701.30   4
   0  -1   7 12894.2 849.438  12
   0  -1  -7 12842.9 851.352   5
   0   1   7 13230.1 851.563   5
   0  -1  -7 12864.6 845.731  10
   0  -1   7 12846.6 851.372  16
   0   1  -7 12720.8 851.297  16
   0  -1  -7 12646.8 857.560  16
   0  -1  -7 12134.4 859.379  14
   0   1  -7 12851.4 857.284  14
   0  -1  -7 13675.0 858.974  13
   0   1  -7 12727.3 847.434   1
   0   1   7 13166.7 856.979   7
   0  -1   7 12818.4 853.860   5
   0   1   7 12924.9 878.876   4
   0   1  -8 114.038 70.2568  16
   0  -1   8 90.0325 72.1966  16
   0  -1  -8 95.1183 78.6211  16
   0  -1  -8 38.4825 78.2939  14
   0   1  -8 8.67292 82.1386  14
   0  -1   8 51.2299 68.5618  12
   0  -1   8 117.823 79.7541   5
   0  -1  -8 75.9705 75.1340   5
   0   1   8 93.1954 71.0956   5
   0  -1  -8 176.919 57.0796  10
   0   1   8 133.278 116.456   4
   0   1  -8 145.861 63.9787   1
   0  -1  -9 36673.3 2299.75  16
   0   1  -9 35489.3 2292.48  16
   0  -1   9 33841.2 2290.46  16
   0  -1  -9 34213.8 2301.93  14
   0   1  -9 34973.3 2298.74  14
   0  -1  -9 36447.1 2296.75  13
   0   1  -9 35213.2 2286.28   1
   0  -1   9 35762.5 2289.72  12
   0  -1   9 34493.7 2292.97   5
   0   1   9 34939.9 2289.77   5
   0  -1  -9 34148.6 2282.29  10
   0   1   9 37487.7 2327.72   4
   0  -1  -9 35695.1 2291.38   5
   0   1  10 37141.7 2367.44   4
   0  -1  10 36117.7 2329.57  12
   0   1  10 35160.4 2329.57   5
   0  -1  10 36778.0 2333.15   5
   0  -1 -10 34843.1 2320.65  10
   0  -1  10 35158.9 2331.04  16
   0   1 -10 36311.9 2333.31  16
   0  -1 -10 36074.4 2338.95  16
   0  -1 -10 35449.7 2343.58  14
   0   1 -10 35931.9 2339.92  14
   0  -1 -10 38020.6 2337.42  13
   0   1 -10 35169.4 2325.57   1
   0   1  10 36483.6 2338.61   7
   0  -1 -10 35189.6 2330.57   5
   0   1 -10 33865.8 2344.72   4
   0  -1  11 432.259 112.130  16
   0  -1 -11 397.632 125.327  16
   0   1 -11 629.639 120.541  16
   0   1 -11 613.539 105.254   1
   0   1  11 480.277 131.511   7
   0  -1 -11 711.519 98.3671  10
   0   1  11 522.820 121.075  12
   0  -1  11 647.127 125.827   5
   0   1  11 568.861 113.956   5
   0  -1  11 662.710 117.319  12
   0  -1 -11 611.360 124.895  13
   0   1 -11 620.972 106.410  13
   0   1 -11 422.534 125.762  14
   0  -1 -11 670.205 141.460  14
   0   1  11 467.132 166.774   4
   0   1 -11 465.296 145.814   4
   0   1  12 10845.2 792.114   4
   0  -1 -12 10819.8 732.487  10
   0  -1  12 10686.1 748.568   5
   0   1  12 10876.7 744.926   5
   0   1  12 12590.3 765.070  12
   0  -1  12 12118.7 748.605  12
   0  -1  12 11090.8 748.104  16
   0  -1 -12 10746.4 756.797  16
   0   1 -12 10088.4 738.033   1
   0   1 -12 10657.9 737.113  13
   0  -1 -12 10512.5 749.160  13
   0  -1 -12 10153.1 759.588  14
   0   1 -12 11029.8 759.065  14
   0   1 -12 10193.9 766.139   4
   0   1 -12 11329.3 751.409  16
   0   1  12 11673.8 759.438   7
   0  -1 -13 5542.15 397.704  13
   0   1 -13 5711.53 380.586  13
   0  -1 -13 4962.62 409.267  14
   0   1 -13 5177.33 408.824  14
   0   1  13 5384.80 451.108   4
   0  -1 -13 4742.47 368.438  10
   0   1  13 5221.64 387.260   5
   0  -1  13 5428.61 393.467   5
   0  -1  13 4618.40 384.403  12
   0   1  13 5076.82 402.309  12
   0  -1 -13 5272.74 401.566  16
   0  -1  13 4997.50 386.541  16
   0   1 -13 4934.39 413.627   4
   0   1 -13 5292.33 403.616   9
   0   1 -13 4937.27 394.225  16
   0   1  13 4767.51 399.930   7
   0   1 -13 5222.70 380.322   1
   0   1  14 1541.09 261.412   4
   0   1  14 1400.48 206.907  12
   0  -1 -14 1658.43 161.107  10
   0  -1  14 1498.34 187.483   5
   0   1  14 1890.13 187.267   5
   0  -1 -14 1480.74 195.470  13
   0  -1  14 1623.06 184.536  12
   0  -1 -14 1360.45 202.090  16
   0   1 -14 1561.36 190.668  16
   0  -1 -14 1043.03 229.641   4
   0   1 -14 1154.51 213.669   4
   0   1 -14 1331.57 167.880  13
   0   1 -14 1127.85 202.226  14
   0  -1 -14 1130.25 211.477  14
   0   1 -14 1345.06 197.566   9
   0   1  14 1285.81 196.823   7
   0   1 -14 1320.28 166.839   1
   0  -1 -15 26663.2 1751.73  13
   0   1 -15 27043.1 1764.40  14
   0   1 -15 26013.4 1739.00  13
   0  -1 -15 25175.4 1765.81  14
   0  -1  15 26196.5 1747.47  12
   0   1  15 26596.7 1760.72  12
   0  -1  15 27019.5 1748.24   5
   0   1  15 26814.8 1744.28   5
   0  -1 -15 25996.9 1729.53  10
   0   1  15 27258.2 1805.81   4
   0  -1 -15 27641.9 1762.67  16
   0   1 -15 24236.9 1767.84   4
   0  -1 -15 23906.0 1779.22   4
   0   1 -15 26832.0 1759.27   9
   0   1 -15 28310.3 1757.53  16
   0   1  15 26791.5 1756.00   7
   0   1 -15 25799.4 1737.08   1
   0  -1  16 390.768 162.324   5
   0   1  16 126.900 144.609   5
   0  -1 -16 340.909 123.635  10
   0  -1  16 429.445 146.675  12
   0  -1 -16 251.109 159.055  13
   0   1  16 290.246 168.403  12
   0   1  16-28.7601 225.179   4
   0  -1 -16 86.3879 160.902  16
   0   1 -16-41.9639 187.089   4
   0  -1 -16 414.536 211.189   4
   0  -1 -16 97.3131 174.091  14
   0   1 -16 70.8225 134.598  13
   0   1 -16 344.158 176.573  14
   0   1 -16 282.723 181.312   9
   0   1  16 217.335 166.154   7
   0   1 -16 22.9231 130.291   1
   0   1 -17 535.305 149.838  10
   0   1  17 774.595 171.131   5
   0  -1  17 949.294 188.789   5
   0  -1 -17 657.932 184.946  13
   0  -1  17 738.200 170.180  12
   0   1  17 649.837 188.043  12
   0  -1 -17 575.531 147.075  10
   0  -1 -17 304.772 209.978   2
   0   1  17 802.574 259.996   4
   0  -1 -17 666.071 215.368  16
   0   1 -17 427.404 203.560   4
   0  -1 -17 521.830 241.037   4
   0   1 -17 836.055 197.653  14
   0   1 -17 636.420 162.089  13
   0  -1 -17 707.809 206.885  14
   0   1 -17 887.087 208.212   9
   0   1  17 916.408 200.839   7
   0   1 -17 594.836 163.662   1
   0   1 -18 621.597 145.810  10
   0  -1  18 295.761 170.892   5
   0   1  18 602.195 176.370   5
   0   1  18 494.470 201.078  12
   0  -1  18 611.648 182.432  12
   0  -1 -18 497.837 201.367  13
   0  -1 -18 597.509 148.415  10
   0  -1 -18 157.568 224.181   2
   0   1  18 197.661 253.554   4
   0  -1 -18 376.649 190.413  16
   0  -1 -18 139.610 235.228   4
   0   1 -18 432.919 231.250   4
   0   1 -18 373.845 213.524  14
   0   1 -18 695.455 176.785  13
   0  -1 -18 332.981 206.521  14
   0   1 -18 414.550 198.876   9
   0   1  18 637.283 209.158   7
   0   1 -18 357.216 160.004   1
   0  -1 -18 292.235 171.893   1
   0  -1 -19-27.0575 233.968   2
   0   1 -19 437.821 184.670  13
   0  -1 -19 471.807 200.351  13
   0   1  19 319.408 208.379  12
   0  -1  19 231.716 176.822  12
   0  -1  19 353.997 188.305   5
   0   1  19 541.944 185.836   5
   0  -1 -19 511.362 162.277  10
   0  -1 -19 381.737 220.725  16
   0  -1 -19 417.182 246.547   4
   0   1 -19 616.972 233.898   4
   0   1 -19 335.712 148.870  10
   0   1 -19 260.090 201.105   9
   0   1  19 724.086 221.855   7
   0  -1 -19 592.710 185.187   1
   0   1 -19 386.972 162.096   1
   0   1 -20 7632.27 530.202  10
   0  -1  20 7046.29 551.379   5
   0   1  20 7581.52 552.984   5
   0  -1 -20 6037.42 593.349   2
   0   1  20 7034.63 578.408  12
   0  -1 -20 7362.07 574.942  13
   0  -1  20 7713.44 563.829  12
   0  -1 -20 7890.17 535.720  10
   0  -1 -20 7962.34 601.165  16
   0  -1 -20 6211.25 613.391   4
   0   1 -20 6154.78 600.530   4
   0  -1  20 7792.30 578.823   7
   0   1  20 7277.63 571.263   7
   0  -1 -20 7365.06 583.583   9
   0   1 -20 7860.62 588.542   9
   0  -1 -20 6962.85 554.037   1
   0   1 -20 6797.33 539.536   1
   0   1 -20 7216.26 552.347  13
   0  -1 -21 4200.52 354.848  10
   0   1 -21 4559.14 351.790  10
   0  -1  21 4143.67 378.099   5
   0   1  21 4677.29 377.218   5
   0  -1 -21 4142.80 376.551   1
   0   1 -21 4295.94 367.239   1
   0  -1 -21 3350.24 459.098   4
   0   1 -21 3576.49 440.067   4
   0   1  21 4471.54 401.712   7
   0  -1  21 4320.40 390.816   7
   0  -1 -21 4345.46 402.712  13
   0   1  21 4641.66 405.074  12
   0  -1  21 3768.81 379.946  12
   0   1 -21 2975.68 421.156   2
   0  -1 -21 3833.55 440.321   2
   0   1 -21 4031.21 408.304   9
   0  -1 -21 4020.51 405.746   9
   0   1 -21 4423.32 383.628  13
   0   1 -22 601.136 253.100   2
   0  -1 -22 483.494 265.244   2
   0  -1 -22 336.955 183.863  10
   0   1 -22 311.475 280.544   4
   0  -1 -22 247.095 287.787   4
   0   1  22 490.240 232.553   7
   0  -1  22 222.563 227.932   7
   0   1 -22 326.960 182.728   1
   0  -1 -22 177.051 191.400   1
   0   1  22 599.751 214.612   5
   0  -1  22 642.899 217.015   5
   0   1 -22 257.733 249.885   9
   0  -1 -22 471.265 250.802   9
   0   1 -22 270.770 178.672  10
   0  -1  22 604.757 208.259  12
   0  -1 -22 614.023 238.044  13
   0   1 -22 350.956 215.449  13
   0   1  22 426.664 242.368  12
   0   1 -23 351.464 178.380  10
   0   1 -23 531.148 313.810   4
   0  -1 -23-74.3371 323.213   4
   0   1 -23 351.009 193.095   1
   0  -1 -23 490.976 209.984   1
   0  -1 -23 495.778 258.470   9
   0   1 -23 613.872 264.203   9
   0  -1 -23 658.372 280.046   2
   0   1 -23 496.293 262.321   2
   0   1 -23 538.337 233.897  13
   0  -1 -23 194.259 229.603  13
   0   1  23-23.1651 240.238  12
   0  -1  23 540.851 241.775   7
   0   1  23 462.378 233.365   7
   0  -1  23 501.952 209.036   5
   0   1  23 317.025 201.014   5
   0   1 -24 1358.26 349.026   4
   0  -1 -24 1677.88 379.960   4
   0  -1  24 1641.62 256.063   5
   0   1  24 1823.37 311.934  17
   0  -1 -24 1377.44 313.342   9
   0   1 -24 1488.82 318.223   9
   0   1  24 2081.00 267.266   5
   0  -1 -24 1569.06 309.800   2
   0   1 -24 1816.32 321.891   2
   0  -1  24 1659.27 293.568   7
   0   1  24 1434.27 283.213   7
   0   1 -25 53.4364 281.194   9
   0  -1 -25-406.944 280.378   9
   0   1 -25 524.386 295.449   2
   0  -1 -25-57.1122 268.409   2
   0   1  25-130.336 271.729  17
   0  -1  25 71.8438 222.140   5
   0   1  25 230.265 221.623   7
   0  -1 -26 2667.50 394.911   2
   0   1 -26 2867.88 406.355   2
   0  -1 -26 3079.01 408.073   9
   0   1 -26 3170.97 407.371   9
   0   1  26 2937.39 385.529  17
   0   1  27 277.130 307.487  17
   0   2   0 47926.4 3173.25   6
   0  -2   0 50452.5 3172.77   2
   0  -2   0 48343.3 3172.67   9
   0   2   0 50143.9 3171.91   9
   0  -2   0 49253.8 3173.16  10
   0   2   0 47473.6 3171.70  10
   0   2   0 50786.3 3171.74   3
   0  -2   0 48728.1 3173.22   3
   0  -2  -1 544.434 59.2239   2
   0   2   1 583.029 57.4166   2
   0  -2   1 418.703 44.7425   3
   0   2   1 389.833 69.2201   4
   0  -2  -1 512.330 71.8921   4
   0  -2   1 401.478 42.1471   2
   0   2  -1 445.127 47.3553   9
   0  -2   1 359.041 45.8285   9
   0   2   1 365.423 57.5273   9
   0   2  -1 521.818 46.4703  10
   0   2   1 318.046 49.1818  10
   0   2   2 35255.0 2759.89   5
   0   2   2 49863.7 2758.43   2
   0  -2  -2 43025.5 2755.97   2
   0   2  -2 42629.6 2737.39   9
   0  -2   2 42952.4 2738.26   9
   0  -2  -2 41663.5 2740.55  17
   0  -2  -2 34802.0 2776.23   4
   0  -2   2 42885.4 2733.45   2
   0   2   2 40296.6 2753.88  10
   0   2   2 49728.6 2795.54   4
   0   2   3 1783.37 169.881   5
   0   2   3 2227.48 188.191   2
   0  -2  -3 1612.31 171.164   2
   0  -2  -3 1909.08 199.166   4
   0  -2   3 2101.92 151.719   9
   0   2   3 1775.77 177.497  13
   0   2   3 2026.44 165.002   7
   0  -2   3 1964.76 144.608   1
   0   2  -3 2174.08 144.309  14
   0   2   3 2187.26 182.954  10
   0  -2  -3 2033.55 153.306  17
   0   2   4 2500.58 180.439   5
   0  -2  -4 1899.86 204.223   4
   0   2   4 2529.15 228.016   4
   0  -2   4 2297.55 169.533   9
   0   2   4 1788.18 195.910  13
   0   2   4 2007.56 185.587  10
   0   2  -4 2081.83 162.773  14
   0   2   4 2380.02 178.021   7
   0  -2   4 2881.73 165.691   1
   0   2  -4 2091.21 161.003   1
   0   2   5 42346.8 2730.17   7
   0   2  -5 41614.8 2724.02  14
   0   2   5 49361.5 2779.05   4
   0  -2  -5 35378.3 2752.76   4
   0   2   5 43660.3 2725.65  17
   0  -2   5 40044.2 2720.73  16
   0  -2  -5 44436.5 2733.90  10
   0   2   5 43911.2 2734.85  10
   0  -2  -5 42159.5 2726.13   5
   0   2   5 41426.8 2727.70   5
   0   2   5 41985.7 2753.04  13
   0   2  -5 41035.0 2719.32   1
   0  -2   5 42437.3 2721.25   1
   0   2  -5 42875.9 2720.92  12
   0  -2  -6 8255.14 506.253  10
   0   2  -6 7653.16 500.196  14
   0  -2   6 7114.15 494.217  16
   0   2   6 8779.57 557.019   4
   0  -2  -6 6302.52 530.255   4
   0   2   6 7932.75 500.972  17
   0   2   6 7351.69 503.246  10
   0  -2  -6 6776.28 497.147   5
   0   2   6 7166.15 499.232   5
   0   2  -6 7218.06 491.425   1
   0  -2   6 7436.42 493.994   1
   0   2   6 7253.94 526.322  13
   0   2   6 7584.37 505.639   7
   0   2  -6 7079.51 493.003  12
   0  -2  -6 7839.79 522.281  13
   0  -2  -7 92426.6 5907.28  10
   0  -2  -7 97295.5 5925.79  13
   0   2  -7 93819.8 5902.33  12
   0  -2   7 92823.7 5903.23  12
   0  -2   7 89989.9 5903.65  16
   0  -2  -7 91986.1 5914.52  16
   0   2   7 103727. 5959.63   4
   0  -2   7 92216.0 5893.22   8
   0  -2  -7 91577.1 5894.99   8
   0  -2  -7 90144.8 5906.33   5
   0   2   7 90879.0 5906.51   5
   0   2   7 92549.1 5912.10   7
   0   2   7 90108.3 5932.03  13
   0   2  -7 93053.1 5909.48  14
   0   2  -7 88842.5 5900.65   1
   0   2   7 85068.4 5899.83  15
   0   2  -7 91757.8 5899.42  15
   0  -2  -8 193606. 12284.9  10
   0  -2   8 194027. 12283.3  12
   0   2  -8 192822. 12281.5  12
   0  -2  -8 206240. 12305.1  13
   0  -2  -8 191725. 12295.6  16
   0  -2   8 185750. 12283.7  16
   0   2   8 191060. 12311.4  13
   0   2  -8 191931. 12290.4  14
   0   2   8 207048. 12338.4   4
   0  -2  -8 188959. 12271.3   8
   0   2  -8 192535. 12292.1   9
   0  -2   8 195149. 12269.6   8
   0   2  -8 186443. 12280.1   1
   0   2   8 186828. 12285.7   5
   0  -2  -8 189207. 12286.4   5
   0   2   8 195573. 12293.2   7
   0   2   8 171706. 12277.3  15
   0   2  -8 194367. 12275.7  15
   0  -2  -9 5891.52 399.153   5
   0   2   9 5776.84 397.606   5
   0  -2  -9 5500.65 409.361  16
   0  -2   9 5532.33 396.539  16
   0  -2  -9 5849.68 394.308  10
   0   2   9 6207.17 430.169  13
   0   2  -9 5874.22 406.517  14
   0  -2  -9 5227.77 410.491  14
   0   2  -9 6199.45 415.656   4
   0  -2   9 5240.79 403.226   5
   0   2   9 6902.71 472.489   4
   0  -2  -9 5596.37 374.641   8
   0  -2   9 5437.98 372.006   8
   0   2  -9 5353.65 406.534   9
   0   2  -9 5629.84 390.325   1
   0   2   9 4963.67 381.698  15
   0   2  -9 5843.62 378.606  15
   0   2   9 6055.23 410.846   7
   0  -2   9 5865.03 394.255  12
   0   2  -9 5538.71 391.055  12
   0  -2  -9 5912.94 416.846  13
   0  -2 -10 39524.2 2529.62  14
   0   2 -10 41548.2 2523.84  14
   0  -2 -10 41181.6 2510.64  10
   0  -2 -10 45566.6 2536.11  13
   0  -2  10 42491.7 2514.35  12
   0   2  10 35635.1 2497.58  15
   0  -2  10 39933.3 2514.14  16
   0  -2 -10 40552.6 2527.76  16
   0   2 -10 40751.7 2491.68  15
   0   2 -10 41241.9 2531.26   4
   0   2 -10 41112.9 2509.19   1
   0   2  10 45322.0 2581.72   4
   0  -2 -10 39169.1 2491.48   8
   0   2 -10 42617.1 2525.98   9
   0  -2  10 33043.9 2488.29   8
   0  -2 -10 40762.4 2516.05   5
   0   2  10 41544.6 2516.19   5
   0  -2  10 42191.3 2522.18   5
   0   2  10 42851.0 2526.65   7
   0  -2  10 34197.0 2488.59  18
   0  -2 -10 40617.4 2491.89  18
   0   2  11 7742.21 517.579   4
   0   2 -11 7157.78 460.150   4
   0  -2 -11 7353.39 457.424  13
   0  -2  11 6663.82 432.973  12
   0  -2 -11 6564.05 451.925  16
   0  -2  11 7502.19 439.713  16
   0  -2 -11 5157.38 398.655  18
   0   2  11 7200.67 452.951   7
   0  -2 -11 4897.30 398.489   8
   0   2 -11 6515.04 425.814   1
   0   2 -11 7102.00 448.721  14
   0  -2 -11 7281.86 459.375  14
   0  -2 -11 6891.13 428.823  10
   0   2  11 6423.29 434.049   5
   0  -2 -11 6461.95 436.652   5
   0  -2  11 7377.68 449.186   5
   0   2 -11 7155.51 451.674   9
   0  -2  12 19676.5 1341.68  12
   0  -2 -12 22101.2 1364.17  13
   0  -2 -12 20123.2 1345.71   5
   0  -2 -12 20888.3 1337.98  10
   0  -2  12 20139.9 1350.39   5
   0   2  12 20860.9 1345.65   5
   0   2  12 21152.8 1411.89   4
   0   2 -12 20495.3 1356.77   9
   0   2  12 20691.2 1356.03   7
   0  -2 -12 19039.3 1357.11  16
   0  -2  12 20531.1 1345.97  16
   0  -2 -12 19625.6 1364.32  14
   0   2 -12 19880.2 1355.16  14
   0   2 -12 19651.4 1336.09   1
   0   2 -12 20273.1 1365.45   4
   0  -2 -13 10274.4 676.450  13
   0  -2  13 9952.95 656.737  12
   0  -2 -13 9178.93 657.220   5
   0   2  13 9409.46 656.277   5
   0  -2  13 10402.8 667.229   5
   0  -2 -13 9271.68 645.282  10
   0   2  13 9838.97 732.169   4
   0   2  13 9955.41 669.427   7
   0   2 -13 9156.45 677.966   4
   0  -2 -13 8277.08 689.946   2
   0  -2 -13 8997.28 674.784  14
   0   2 -13 9605.70 671.368  14
   0   2 -13 8662.57 642.679   1
   0   2 -13 9888.68 671.161   9
   0  -2  13 9279.33 655.827  16
   0  -2 -13 9490.61 673.575  16
   0   2  14 4672.28 365.367  12
   0  -2  14 4317.50 333.947   5
   0   2  14 3858.39 322.195   5
   0  -2 -14 4078.17 313.624  10
   0   2 -14 3835.96 310.977  13
   0   2 -14 4068.75 344.581  14
   0  -2 -14 3744.75 351.795  14
   0  -2 -14 2809.97 356.985   2
   0   2  14 3916.09 341.200   7
   0   2 -14 3567.60 348.675   4
   0   2  14 4001.00 405.928   4
   0   2 -14 4402.50 315.056   1
   0  -2 -14 4070.78 348.783  13
   0  -2  14 3997.07 322.976  12
   0   2 -14 4100.03 346.362   9
   0  -2  14 4022.73 328.012  16
   0  -2 -14 5245.19 359.098  16
   0   2  15-19.4860 175.394  12
   0  -2 -15 106.695 121.901  10
   0  -2 -15 48.9012 183.545   2
   0   2  15 181.872 147.972   5
   0  -2  15 312.726 157.345   5
   0   2 -15-49.3050 164.693  14
   0   2 -15 112.612 128.993  13
   0  -2 -15 37.9351 173.947  14
   0   2  15-187.877 228.472   4
   0   2  15 178.548 166.695   7
   0  -2 -15 434.763 227.593   4
   0   2 -15 242.366 180.118   4
   0   2 -15 132.913 126.849   1
   0  -2  15-49.2162 141.013  12
   0  -2 -15 175.466 171.337  13
   0   2 -15 174.764 161.983   9
   0  -2 -15 86.1557 172.276  16
   0  -2  15 231.326 147.023  16
   0  -2 -16 4434.44 366.038  13
   0  -2  16 4147.80 337.116  12
   0   2  16 4184.54 376.474  12
   0  -2 -16 4273.90 378.526  14
   0   2 -16 4433.49 330.555  13
   0  -2 -16 3936.39 323.581  10
   0  -2 -16 3637.30 391.428   2
   0   2  16 3975.41 337.700   5
   0  -2  16 3926.02 347.807   5
   0   2  16 4735.09 446.505   4
   0   2  16 4578.89 359.958   7
   0  -2 -16 3264.85 394.443   4
   0   2 -16 3994.89 369.266   4
   0   2 -16 4012.11 323.446   1
   0   2 -16 3952.67 363.764  14
   0   2 -16 4483.01 366.264   9
   0  -2 -16 3797.17 354.921  16
   0  -2  17 4246.71 319.304  12
   0  -2 -17 3131.40 334.173  13
   0   2  17 3092.50 340.139  12
   0  -2 -17 3135.37 348.786  14
   0   2 -17 3774.41 304.725  13
   0  -2 -17 4114.11 304.329  10
   0  -2 -17 2527.27 354.828   2
   0   2  17 3879.89 313.304   5
   0  -2  17 3437.70 319.103   5
   0   2  17 3725.54 426.790   4
   0   2  17 3584.32 329.527   7
   0  -2 -17 2853.84 369.430   4
   0   2 -17 3133.65 348.244   4
   0   2 -17 3367.00 296.009   1
   0   2 -17 3818.35 345.669  14
   0   2 -17 3547.52 337.234   9
   0  -2 -17 3465.04 343.215  16
   0  -2 -18 13339.3 931.101  13
   0   2  18 13010.7 947.055  12
   0  -2  18 12364.2 909.574  12
   0   2 -18 14122.6 906.325  13
   0  -2 -18 13077.5 950.954  14
   0  -2 -18 13587.9 897.969  10
   0  -2 -18 11032.5 952.102   2
   0   2  18 12761.7 907.312   5
   0  -2  18 13521.5 917.529   5
   0   2  18 14540.5 1023.51   4
   0   2  18 12906.3 923.148   7
   0  -2 -18 12827.2 983.086   4
   0   2 -18 12318.7 942.782   4
   0   2 -18 12692.3 897.118   1
   0   2 -18 13170.4 938.096  14
   0   2 -18 14004.3 938.269   9
   0  -2 -18 14233.9 946.103  16
   0  -2 -19 486.430 165.510  10
   0   2  19 297.944 216.359  12
   0  -2 -19 627.270 205.159  13
   0   2  19 324.533 182.046   5
   0  -2  19 723.471 202.143   5
   0  -2 -19 463.345 238.604   2
   0  -2 -19 559.949 229.073  16
   0  -2 -19 256.057 264.556   4
   0   2 -19 565.232 227.596   4
   0   2 -19 626.283 175.142  13
   0   2 -19 321.372 219.334  14
   0   2 -19 607.032 222.906   9
   0   2  19 548.003 208.004   7
   0   2 -19 644.198 168.254   1
   0   2 -20 4979.98 390.025  13
   0  -2 -20 4938.70 425.115  13
   0   2  20 4357.97 425.495  12
   0  -2  20 4712.92 399.139   5
   0   2  20 4262.09 385.662   5
   0  -2 -20 4141.63 374.584  10
   0   2 -20 4247.33 363.132  10
   0  -2 -20 3771.29 438.914   2
   0   2 -20 4315.54 426.765   9
   0   2 -20 4524.31 374.105   1
   0   2  20 4543.84 410.579   7
   0  -2 -20 4790.99 446.038  16
   0   2  20 5606.33 417.120  17
   0   2 -20 4657.61 448.991   4
   0  -2 -20 4449.63 487.502   4
   0   2 -21 3975.80 324.018  10
   0  -2  21 3583.31 352.134   5
   0   2  21 3012.01 335.594   5
   0  -2 -21 3291.77 404.989   2
   0  -2 -21 3722.83 331.581  10
   0   2 -21 4041.08 399.966   9
   0  -2 -21 4351.43 387.220  13
   0   2  21 4013.12 399.372  12
   0   2 -21 3458.49 344.129  13
   0   2  21 3421.63 365.675   7
   0   2  21 4080.65 376.557  17
   0  -2 -21 3783.50 371.144   1
   0   2 -21 3340.07 326.406   1
   0   2 -21 2542.79 401.190   4
   0  -2 -21 3156.02 439.974   4
   0   2 -22 1230.18 208.777  10
   0  -2  22 1146.33 238.386   5
   0   2  22 1065.10 232.405   5
   0  -2 -22 700.928 285.498   2
   0  -2 -22 1458.20 223.483  10
   0   2 -22 534.148 289.349   4
   0  -2 -22 964.710 334.140   4
   0   2  22 1450.53 262.015   7
   0   2  22 1241.13 264.677  17
   0  -2 -22 1192.26 256.025   1
   0   2 -22 801.139 211.741   1
   0   2 -22 1199.93 287.694   9
   0  -2 -22 1601.07 298.301   9
   0   2 -22 1285.17 243.569  13
   0   2  22 759.539 270.280  12
   0   2  23 2108.26 272.069   5
   0  -2 -23 1825.89 278.118   1
   0  -2 -23 1803.92 324.338   2
   0   2 -23 1712.41 317.844   2
   0   2 -23 1682.90 352.438   4
   0  -2 -23 1980.44 378.594   4
   0   2 -23 2189.40 336.802   9
   0  -2 -23 1811.48 323.451   9
   0   2  23 1270.49 308.907  12
   0   2 -23 1573.86 274.792  13
   0   2 -23 2191.28 248.699  10
   0   2  23 2296.46 313.533  17
   0  -2  23 2061.14 313.741   7
   0   2  23 1434.61 290.486   7
   0  -2  23 2270.14 289.995   5
   0   2 -24 101.180 299.740   4
   0  -2  24 385.029 225.579   5
   0   2  24 329.226 265.890  17
   0  -2 -24-131.857 284.692   9
   0   2 -24 308.840 268.276   9
   0   2  24 346.586 215.454   5
   0  -2 -24 225.769 278.145   2
   0   2 -24 205.334 269.422   2
   0   2  24 414.529 236.759   7
   0  -2  24 567.313 238.880   7
   0  -2 -25 27.5915 267.063   9
   0   2 -25-134.104 277.846   9
   0  -2 -25-56.0020 272.924   2
   0   2 -25 88.0827 275.374   2
   0   2  25 402.672 229.700   7
   0  -2  25 279.196 221.550   5
   0   2  25 21.3541 272.778  17
   0  -2 -26 774.828 317.586   9
   0   2 -26 417.556 309.984   9
   0   2  26 968.457 301.886  17
   0  -2 -26 1096.41 305.102   2
   0  -2 -27 616.944 323.906   2
   0   3   0-5.85948 42.4185   6
   0  -3   0 51.2533 42.7661   3
   0  -3   0 154.842 45.8285  10
   0   3   0 64.8908 39.5322  10
   0   3   0 83.1473 43.5972   9
   0  -3   0 70.3562 40.1870   2
   0  -3  -1 43119.9 2789.62   2
   0   3   1 40555.0 2791.61   6
   0   3  -1 42291.2 2779.88  10
   0   3   1 44224.5 2786.96   9
   0  -3  -1 43645.3 2789.89   3
   0  -3   1 44073.9 2781.25   3
   0  -3  -1 43595.4 2798.67   4
   0   3  -1 44155.1 2780.28   9
   0  -3   1 41790.9 2781.48   9
   0  -3   1 43552.9 2779.16   2
   0   3   1 41472.1 2783.24  10
   0  -3   2 7355.92 483.025   2
   0  -3  -2 6710.63 492.112  17
   0   3   2 8195.89 518.026   9
   0   3  -2 7445.68 487.401   9
   0  -3   2 7286.46 488.646   9
   0   3   2 6786.32 496.183  10
   0  -3  -2 6253.36 524.240   4
   0  -3   2 7370.97 485.737   3
   0   3   2 7779.52 501.743   2
   0  -3  -2 7342.15 506.917   2
   0   3   3 2277.04 193.839   2
   0  -3  -3 1871.90 181.161   2
   0  -3   3 1900.47 145.509  14
   0   3  -3 1932.56 156.195   9
   0  -3   3 1904.62 157.482   9
   0  -3   3 1992.01 148.468   2
   0   3  -3 2107.03 146.355   2
   0  -3  -3 1601.37 206.023   4
   0   3   3 2309.60 187.516  10
   0  -3  -3 2088.45 161.113  17
   0  -3   4 2180.71 168.922   1
   0  -3   4 2197.84 167.163  14
   0   3  -4 2149.90 163.973  14
   0   3   4 2287.14 212.395  10
   0  -3  -4 2959.00 208.989  10
   0   3   4 2126.36 212.920   2
   0   3   4 1758.81 208.134   5
   0  -3  -4 3099.99 222.652   5
   0   3   4 3600.48 293.852   4
   0   3  -4 2151.82 163.303   2
   0  -3  -4 1661.61 222.641   4
   0   3   4 2438.92 215.348  13
   0   3   4 2189.78 203.592   7
   0   3   4 2442.58 173.360  17
   0  -3  -4 2307.10 182.805  17
   0  -3   4 2343.31 179.025   9
   0   3   5 170.198 112.524  13
   0  -3   5 285.490 61.1178  14
   0   3   5 327.308 108.732  10
   0  -3  -5 215.645 95.9455  10
   0  -3  -5 139.833 81.1573   5
   0   3   5 25.4296 90.2383   5
   0  -3  -5 209.805 73.0845  17
   0   3   5 307.621 65.6543  17
   0  -3  -5 274.803 130.424   4
   0   3   5 154.881 171.670   4
   0   3   5 32.7004 81.9289   7
   0  -3   5 104.823 55.1934   1
   0   3  -5 259.800 51.9262   2
   0   3  -5 143.619 57.7287  14
   0  -3  -5 108.763 85.7935   7
   0   3   6 36068.0 2389.23  10
   0  -3  -6 37073.1 2371.72   5
   0   3  -6 36377.1 2358.98  12
   0  -3  -6 40026.6 2385.80  10
   0   3   6 38220.4 2364.02  17
   0   3   6 33772.2 2376.03   5
   0   3   6 45897.7 2456.22   4
   0  -3  -6 28880.7 2405.24   4
   0  -3   6 36700.2 2368.44   9
   0  -3  -6 39497.6 2378.44   7
   0   3   6 35178.5 2374.70   7
   0  -3   6 37118.5 2360.15   1
   0   3  -6 35085.7 2356.80   1
   0  -3   6 35169.0 2362.10  14
   0   3   6 32754.5 2403.03  13
   0   3  -6 36983.6 2361.12  14
   0   3   7 10984.5 760.356  10
   0  -3  -7 11225.2 745.994   5
   0   3  -7 10941.2 734.938  12
   0  -3  -7 12294.7 774.614  13
   0  -3  -7 11760.8 758.284  10
   0   3   7 11548.0 741.963  17
   0   3   7 10626.7 750.821   5
   0  -3  -7 9827.95 788.660   4
   0   3   7 13476.0 831.752   4
   0   3  -7 10704.4 738.630  14
   0   3   7 10645.3 787.949  13
   0  -3   7 10425.1 740.579  14
   0  -3   7 11150.1 736.152   1
   0   3  -7 10843.8 732.897   1
   0  -3   7 10799.8 735.802  16
   0  -3  -7 11685.3 753.305   7
   0   3   7 11254.5 754.182   7
   0  -3   8 150555. 9922.11  14
   0   3   8 149258. 9964.46  13
   0  -3  -8 163839. 9947.85  13
   0   3  -8 156647. 9914.96  12
   0  -3  -8 154533. 9922.69   5
   0   3   8 161711. 9934.09  10
   0   3   8 161339. 9921.30  17
   0  -3  -8 161345. 9931.02  10
   0   3  -8 153465. 9928.57   4
   0   3   8 149313. 9925.69   5
   0  -3  -8 125315. 9955.86   4
   0   3   8 189695. 10010.1   4
   0  -3   8 155473. 9908.09   8
   0  -3  -8 155872. 9911.25   8
   0   3  -8 150820. 9912.27   1
   0  -3   8 161635. 9916.94   1
   0  -3   8 148878. 9915.65  16
   0  -3  -8 153047. 9931.61  16
   0   3   8 152721. 9928.68   7
   0   3   8 142189. 9915.23  15
   0   3  -8 152527. 9915.73  15
   0   3  -8 152748. 9920.58  14
   0  -3   9 126.839 91.6457  14
   0   3  -9 99.9513 90.9609  14
   0   3   9 42.0804 155.560  13
   0  -3  -9 63.6416 89.8068   5
   0   3   9 94.1933 86.1434  17
   0  -3  -9 234.665 107.714  10
   0  -3  -9 144.071 126.087   2
   0  -3  -9 340.143 128.117  13
   0   3  -9 179.505 76.2434  12
   0   3  -9 91.2521 105.129   4
   0   3   9 282.519 98.1072   5
   0   3   9 81.4130 182.787   4
   0  -3  -9 117.051 61.9739   8
   0   3  -9 165.023 103.599   9
   0  -3   9 145.247 56.4366   8
   0   3  -9 141.868 75.7538   1
   0  -3  -9 96.5584 112.063  16
   0  -3   9 115.261 82.8975  16
   0   3   9 65.1708 104.203   7
   0   3   9 66.3801 70.0179  15
   0   3  -9 149.349 74.5541  15
   0   3  10 20202.1 1413.78  13
   0   3 -10 20997.0 1360.64  12
   0  -3 -10 22648.0 1394.92  13
   0   3  10 22283.1 1370.65  17
   0   3  10 20491.6 1370.50   5
   0  -3 -10 20300.1 1368.99   5
   0  -3 -10 22395.5 1374.57  10
   0   3 -10 21392.5 1382.04   4
   0  -3 -10 16898.8 1400.53   2
   0   3  10 24778.0 1462.30   4
   0  -3 -10 20388.4 1350.06   8
   0   3 -10 20668.6 1375.95   9
   0  -3  10 20590.0 1346.81   8
   0   3 -10 20529.1 1358.79   1
   0  -3  10 20513.0 1365.36  16
   0  -3 -10 20469.8 1382.31  16
   0   3  10 21052.2 1377.85   7
   0   3  10 18575.3 1358.04  15
   0   3 -10 20948.8 1372.20  14
   0   3 -10 21423.7 1355.77  15
   0   3  11 726.242 174.451  13
   0   3 -11 350.543 120.888  14
   0  -3 -11 590.088 150.942  13
   0  -3  11 550.165 133.971   5
   0  -3 -11 536.982 116.390   5
   0   3  11 462.918 119.901  17
   0   3 -11 445.177 101.844  12
   0  -3 -11 881.301 126.063  10
   0   3  11 619.763 122.896   5
   0  -3 -11 489.813 169.504   2
   0   3 -11 478.749 141.441   4
   0   3  11 601.139 220.209   4
   0   3 -11 342.928 137.030   9
   0  -3  11 257.049 67.9407   8
   0  -3 -11 598.247 76.7549   8
   0   3 -11 493.621 96.3633   1
   0  -3 -11 507.839 131.483  16
   0  -3  11 458.354 115.848  16
   0   3  11 110.026 126.305   7
   0   3 -11 444.576 80.5015  15
   0   3  11 310.504 84.6349  15
   0  -3  12 2581.63 223.143   5
   0  -3 -12 2547.05 240.290  13
   0   3  12 2332.32 209.166  17
   0  -3 -12 1818.81 200.491   5
   0   3  12 2165.69 202.897   5
   0  -3 -12 2523.15 200.765  10
   0   3  12 1478.83 170.261  15
   0   3 -12 2666.35 218.156  14
   0  -3 -12 1568.44 237.208   2
   0   3 -12 2441.33 230.814   4
   0   3  12 1650.55 307.711   4
   0  -3 -12 1928.71 156.162   8
   0  -3  12 1869.96 148.707   8
   0   3 -12 2371.48 215.170   9
   0   3  12 2049.36 216.952   7
   0  -3 -12 2414.43 229.408  16
   0  -3  12 1854.71 198.127  16
   0   3 -12 1934.92 155.382  15
   0   3 -12 2138.24 185.690   1
   0  -3 -12 2173.49 158.603  18
   0  -3  12 1832.70 150.944  18
   0  -3 -13 1246.46 191.765  13
   0   3  13 1139.15 162.366  17
   0  -3  13 1050.10 177.555   5
   0  -3 -13 988.946 149.915   5
   0   3  13 850.171 169.022   7
   0  -3  13 680.107 68.1569   8
   0  -3 -13 711.137 83.2850   8
   0  -3 -13 976.315 150.525  10
   0   3  13 1201.30 159.339   5
   0  -3 -13 926.423 213.943   2
   0   3  13 1610.33 283.776   4
   0   3 -13 871.465 181.161   4
   0   3 -13 1168.95 174.660   9
   0  -3 -13 693.619 185.346  14
   0   3 -13 953.458 166.769  14
   0   3 -13 808.825 131.470   1
   0   3 -13 563.878 77.8789  15
   0  -3  13 1056.41 149.786  16
   0  -3 -13 1078.17 181.936  16
   0  -3  13 621.444 68.7763  18
   0  -3 -13 764.354 83.9974  18
   0   3 -14 19389.1 1262.83  14
   0  -3 -14 19037.1 1269.80  13
   0  -3  14 18743.7 1248.22  16
   0  -3 -14 19735.6 1275.49  16
   0   3  14 18479.4 1250.26   5
   0  -3  14 18175.4 1256.22   5
   0   3  14 17543.1 1257.30   7
   0  -3 -14 19792.9 1247.78  10
   0   3  14 21099.1 1362.66   4
   0  -3 -14 16484.3 1286.77   2
   0   3 -14 18342.9 1260.85   9
   0   3  14 20501.8 1256.30  17
   0  -3 -14 17324.4 1248.73   5
   0   3 -14 17910.1 1236.90   1
   0  -3 -14 19537.3 1280.00  14
   0   3 -14 18327.6 1269.46   4
   0   3 -15 3204.40 290.826  14
   0  -3 -15 2610.47 299.699  14
   0  -3 -15 3121.80 299.793  13
   0  -3  15 2824.64 280.207   5
   0   3  15 3538.52 279.517   5
   0  -3 -15 2845.40 263.273  10
   0  -3 -15 2726.57 295.033  16
   0  -3  15 2727.23 270.876  16
   0  -3 -15 2456.06 312.937   2
   0   3 -15 2898.54 296.821   9
   0   3  15 3046.36 278.810  17
   0  -3 -15 3062.12 274.132   5
   0   3 -15 2724.44 247.459   1
   0   3  15 2953.99 287.968   7
   0   3 -15 3333.23 303.909   4
   0   3  15 2951.39 398.457   4
   0   3 -16 10149.5 708.918  13
   0  -3 -16 10455.3 757.382  14
   0  -3 -16 11489.1 751.994  13
   0  -3  16 10244.2 733.285   5
   0   3  16 10465.5 722.815   5
   0  -3 -16 9524.40 748.843  16
   0  -3  16 10595.2 723.914  16
   0   3  16 9725.03 771.779  12
   0  -3 -16 10667.1 717.103  10
   0   3  16 11420.8 852.122   4
   0  -3 -16 8726.03 760.414   2
   0   3 -16 11146.4 746.242   9
   0   3 -16 11213.7 746.031  14
   0   3  16 10566.4 737.875   7
   0   3  16 11020.8 730.572  17
   0   3 -16 8738.65 740.847   4
   0   3 -16 9192.68 706.083   1
   0  -3 -17 837.301 223.236  13
   0   3  17 878.193 246.707  12
   0  -3  17 521.709 179.922  16
   0  -3 -17 804.253 214.315  16
   0  -3 -17 608.184 168.061  10
   0  -3 -17 394.217 210.081   2
   0  -3  17 714.382 193.708   5
   0   3  17 777.448 332.480   4
   0   3  17 878.649 185.189   5
   0   3 -17 513.523 207.075   9
   0   3 -17 601.256 153.602   1
   0   3  17 837.046 202.610   7
   0   3 -17 637.237 161.399  13
   0   3 -17 495.550 196.214  14
   0  -3 -17 318.957 226.641  14
   0   3  17 577.058 189.701  17
   0  -3 -17 717.262 267.831   4
   0   3 -17 397.077 209.441   4
   0   3  18 634.790 243.572  12
   0  -3 -18 810.902 245.360  16
   0  -3 -18 540.825 182.206  10
   0  -3 -18 1014.10 251.334   2
   0  -3  18 544.064 198.093   5
   0   3  18 516.960 334.283   4
   0   3  18 917.802 190.144   5
   0   3 -18 913.806 229.753   9
   0   3 -18 701.679 165.684   1
   0   3  18 906.451 208.757   7
   0   3 -18 776.861 169.330  13
   0  -3 -18 315.548 231.210  14
   0   3 -18 706.169 227.283  14
   0   3  18 1230.08 223.299  17
   0   3 -18 934.485 248.246   4
   0  -3 -18 1010.36 287.657   4
   0   3 -19-194.602 159.580  13
   0  -3  19 254.967 188.808   5
   0  -3 -19 119.628 221.703  16
   0   3  19-81.3765 238.086  12
   0   3  19 508.698 187.574   5
   0  -3 -19 243.581 232.760   2
   0   3 -19 62.6637 207.938  14
   0   3  19 254.316 198.849   7
   0   3 -19-23.7931 209.483   4
   0  -3 -19-34.1325 274.521   4
   0   3  19 376.164 205.663  17
   0   3 -19 232.233 154.686   1
   0  -3 -19 159.797 171.000  10
   0   3 -19 184.838 221.434   9
   0  -3  20 1417.39 241.817   5
   0   3 -20 1163.46 202.731  13
   0   3  20 1169.66 223.042   5
   0  -3 -20 954.803 266.968   2
   0  -3 -20 1288.84 214.502  10
   0   3  20 1431.41 251.145   7
   0  -3 -20 607.895 311.283   4
   0   3 -20 813.158 255.840   4
   0   3  20 1819.29 259.273  17
   0   3 -20 992.619 194.642   1
   0   3 -20 1211.09 265.333   9
   0   3  20 1365.58 292.218  12
   0  -3  21 612.194 227.983   5
   0   3 -21 1359.76 223.804  13
   0  -3 -21 1089.60 221.643  10
   0   3  21 979.229 215.857   5
   0  -3 -21 716.056 272.833   2
   0   3  21 1052.11 257.870   7
   0   3 -21 866.000 289.701   4
   0  -3 -21 856.855 328.325   4
   0   3  21 1028.30 296.058  12
   0   3 -21 1041.55 199.057   1
   0   3  21 1475.31 268.785  17
   0   3 -21 704.725 269.617   9
   0   3 -22 14676.6 1025.15  10
   0  -3  22 15530.9 1056.60   5
   0   3 -22 15538.7 1043.84  13
   0  -3 -22 16929.6 1040.73  10
   0  -3 -22 14410.4 1089.31   2
   0   3 -22 13422.7 1023.32   1
   0   3 -22 15192.3 1081.80   9
   0   3  22 15096.9 1104.13  12
   0   3  22 18192.7 1070.34  17
   0   3  22 14742.3 1044.00   5
   0   3  22 13455.1 1054.27   7
   0  -3 -22 13571.2 1138.41   4
   0   3 -22 14369.3 1095.55   4
   0  -3 -23 193.977 257.849   2
   0  -3 -23 23.1524 232.777   1
   0   3  23-208.013 293.529  12
   0   3 -23-114.104 177.504  10
   0   3  23 20.6637 230.453   7
   0   3  23 370.505 251.676  17
   0   3  23 123.615 202.436   5
   0   3 -23 24.8873 261.914   9
   0  -3 -23-162.134 315.671   4
   0   3 -23-305.785 294.468   4
   0  -3  23 56.5283 216.004   5
   0   3  24 446.025 236.919   7
   0   3 -24 465.917 277.204   2
   0  -3 -24 389.554 279.391   2
   0   3  24 585.516 263.162  17
   0   3 -24 292.960 304.993   4
   0  -3 -24 242.621 281.758   9
   0   3 -24 933.218 286.930   9
   0  -3  24 388.482 264.383   7
   0  -3  24 307.015 228.283   5
   0  -3  25 251.867 237.150   5
   0  -3 -25 84.5122 294.951   9
   0   3  25 65.0706 243.486   7
   0   3  25 291.465 274.925  17
   0  -3 -25 308.883 278.261   2
   0   3 -25 146.956 279.248   2
   0   3 -25 188.600 295.376   9
   0  -3 -26 673.769 315.623   9
   0   3  26 706.696 296.217  17
   0  -3 -26 1067.05 324.445   2
   0   4   0 574819. 40284.3   6
   0  -4   0 613551. 40285.3   3
   0  -4   0 667596. 40287.7  10
   0   4   0 662044. 40281.9  10
   0  -4   0 607823. 40283.6   2
   0   4   0 631779. 40280.3   9
   0   4   1 231589. 16188.2   6
   0  -4  -1 244338. 16186.7   2
   0  -4   1 252877. 16179.1   3
   0  -4  -1 246288. 16187.6   3
   0   4   1 256398. 16181.7   9
   0   4  -1 252402. 16176.6  10
   0   4   1 255307. 16180.1  10
   0  -4   1 251256. 16176.7   2
   0   4  -1 262235. 16176.4   9
   0   4   2 353733. 26532.0   6
   0  -4  -2 343765. 26539.6   4
   0   4   2 446357. 26527.3   9
   0   4   2 424162. 26517.4  10
   0  -4  -2 403728. 26528.3   2
   0  -4   2 413466. 26509.0   3
   0   4  -2 429618. 26508.6   9
   0  -4   2 424160. 26512.0   9
   0   4  -2 409309. 26501.8   2
   0  -4   2 420454. 26506.3   2
   0   4  -3 1556.60 135.729   9
   0  -4   3 1643.24 141.592   9
   0  -4  -3 1837.89 238.345   4
   0   4   3 1422.41 188.427   9
   0  -4  -3 1710.83 178.799   5
   0   4   3 1462.22 155.656  10
   0   4   3 1875.07 167.626   2
   0  -4  -3 1614.41 166.833   2
   0  -4   3 1509.79 121.754  14
   0  -4  -3 1415.68 145.470  17
   0   4  -3 1496.48 123.952   2
   0  -4   3 1590.94 129.776   2
   0   4   4 123869. 6827.97   2
   0   4  -4 108117. 6786.00   3
   0  -4  -4 86932.9 6813.87   2
   0  -4  -4 87602.5 6794.06  17
   0   4   4 100928. 6817.90  10
   0  -4  -4 115039. 6814.84  10
   0  -4  -4 105521. 6823.95   9
   0  -4  -4 121539. 6821.16   5
   0   4  -4 105601. 6793.31   9
   0  -4   4 106567. 6796.22   9
   0  -4  -4 126133. 6826.91   7
   0  -4  -4 70965.3 6823.59   4
   0  -4   4 106428. 6784.26  14
   0  -4   4 109246. 6787.04   2
   0   4  -4 106824. 6783.02   2
   0  -4   5 18313.8 1223.42  14
   0   4   5 16259.4 1259.75   7
   0   4   5 17391.7 1262.94  13
   0  -4  -5 19972.2 1259.19   7
   0   4  -5 18375.3 1222.23   3
   0   4   5 21888.1 1279.03   2
   0  -4  -5 20006.6 1251.62  10
   0   4   5 17795.7 1259.70  10
   0  -4  -5 19836.9 1265.34   9
   0   4  -5 19113.3 1219.81   2
   0   4   5 24625.8 1322.92   4
   0  -4   5 19053.3 1227.60   1
   0  -4   5 18561.3 1234.32   9
   0  -4  -5 13997.7 1270.46   4
   0  -4  -5 16090.5 1235.77  17
   0   4   5 20206.5 1231.20  17
   0   4   5 16869.8 1257.41   5
   0  -4  -5 21613.3 1264.83   5
   0   4  -6 110462. 7071.42  14
   0  -4  -6 121852. 7107.15   5
   0  -4   6 109233. 7074.21  14
   0   4   6 108134. 7119.88  10
   0  -4  -6 123081. 7102.58  10
   0  -4   6 113024. 7085.05   9
   0   4   6 87140.6 7099.88   5
   0  -4  -6 88010.8 7126.27   4
   0   4   6 148603. 7188.35   4
   0  -4   6 113357. 7076.14   1
   0  -4  -6 120504. 7103.67   7
   0   4   6 96389.3 7100.18   7
   0   4   6 116624. 7078.67  17
   0  -4  -6 98961.9 7091.63  17
   0   4   6 100346. 7113.50  13
   0   4  -6 109220. 7068.05   2
   0   4  -7 170017. 10861.0  14
   0  -4  -7 176281. 10883.3   5
   0   4   7 151443. 10905.5  13
   0  -4   7 165282. 10863.7  14
   0   4   7 165925. 10904.8  10
   0  -4  -7 193730. 10890.6  10
   0  -4   7 166123. 10871.8   9
   0   4   7 156867. 10889.3   5
   0  -4  -7 135133. 10913.0   4
   0   4   7 227660. 10988.5   4
   0  -4  -7 182420. 10887.3   7
   0   4   7 177204. 10865.9  17
   0   4  -7 167756. 10860.2  12
   0   4   7 154031. 10883.7   7
   0  -4   7 168830. 10862.7   1
   0   4  -7 165132. 10855.5   2
   0   4  -8 957.029 127.151  12
   0  -4  -8 1339.98 178.150  10
   0   4   8 1203.63 179.945  10
   0   4   8 1273.65 142.355  17
   0  -4   8 1421.48 131.004  16
   0  -4   8 1067.91 133.112  14
   0   4   8 997.725 200.052  13
   0  -4  -8 958.259 211.419   4
   0   4   8 1479.33 260.958   4
   0  -4  -8 1020.56 158.020   7
   0  -4   8 1101.37 131.820   1
   0   4  -8 910.913 119.580   2
   0   4  -8 1222.75 130.476  14
   0   4   8 1364.96 173.804   7
   0  -4   9 2967.71 238.780  16
   0   4   9 2595.34 236.177  15
   0   4  -9 3069.05 245.618  14
   0   4  -9 2720.46 239.461  15
   0  -4   9 3043.78 249.496  14
   0   4   9 2728.38 311.926  13
   0   4  -9 3240.97 238.472  12
   0  -4  -9 3227.56 256.977   5
   0   4   9 3417.16 247.321  17
   0   4   9 3180.45 279.788  10
   0  -4  -9 3126.36 270.281  10
   0  -4  -9 2256.86 278.185   2
   0   4   9 3042.16 268.316   5
   0   4  -9 3024.01 256.608   9
   0   4   9 4329.76 383.662   4
   0  -4  -9 2485.88 310.806   4
   0   4  -9 3269.58 235.660   1
   0  -4   9 3466.29 241.695   1
   0  -4  -9 3110.90 264.059   7
   0   4   9 3170.94 267.259   7
   0  -4  -9 3060.61 235.278   8
   0  -4   9 3324.88 232.624   8
   0   4  10 30351.9 2218.21  15
   0   4 -10 33289.9 2219.40  15
   0   4 -10 35339.3 2225.80  14
   0  -4  10 33438.1 2228.85  14
   0   4  10 33831.9 2290.35  13
   0   4 -10 34623.8 2218.22  12
   0  -4 -10 35393.8 2232.47   5
   0   4  10 36326.9 2225.50  17
   0   4  10 34198.6 2246.22  10
   0  -4 -10 36922.3 2240.58  10
   0   4 -10 36686.3 2240.14   4
   0   4  10 33305.1 2236.85   5
   0  -4 -10 30573.2 2260.76   2
   0   4 -10 34924.9 2233.75   9
   0  -4 -10 27204.5 2272.10   4
   0   4  10 44925.0 2353.23   4
   0   4  10 31801.6 2236.65   7
   0   4 -10 33876.6 2214.97   1
   0  -4  10 33040.5 2219.21  16
   0  -4 -10 33841.7 2243.57  16
   0  -4  10 34609.4 2210.23   8
   0  -4 -10 34603.5 2214.17   8
   0   4  11 4823.03 474.849  13
   0   4 -11 5436.31 398.521  12
   0   4  11 6100.48 409.631  17
   0  -4 -11 5512.65 414.062   5
   0   4  11 5743.20 428.725   7
   0  -4 -11 5866.03 424.468  10
   0   4  11 5187.46 419.761   5
   0   4 -11 6066.86 430.987   4
   0  -4 -11 4101.96 438.535   2
   0   4 -11 5925.01 422.785   9
   0   4  11 6590.92 546.560   4
   0   4 -11 5943.48 396.114   1
   0   4 -11 5082.31 409.137  14
   0   4 -11 5395.83 394.993  15
   0   4  11 5510.00 400.315  15
   0  -4  11 5610.67 404.355  16
   0  -4 -11 5073.83 428.103  16
   0  -4  11 5782.41 384.181   8
   0  -4 -11 5516.00 389.324   8
   0   4  12 111027. 7568.60  13
   0   4 -12 117878. 7498.54  12
   0   4  12 126853. 7508.96  17
   0  -4 -12 115234. 7510.53   5
   0   4  12 113716. 7517.37   7
   0  -4 -12 122791. 7515.49  10
   0   4  12 113203. 7514.53   5
   0   4 -12 115395. 7521.14   4
   0  -4 -12 95576.0 7537.03   2
   0   4 -12 116581. 7517.09   9
   0   4  12 146144. 7635.59   4
   0   4 -12 115570. 7496.03   1
   0   4  12 100906. 7495.98  15
   0   4 -12 118747. 7493.80  15
   0   4 -12 120191. 7511.36  14
   0  -4  12 115953. 7503.39  16
   0  -4 -12 118283. 7529.47  16
   0  -4  12 117602. 7484.23   8
   0  -4 -12 118178. 7489.25   8
   0   4 -13 46222.0 2921.51  15
   0   4  13 36991.9 2927.11  15
   0   4 -13 45943.8 2948.74  14
   0   4  13 43630.0 3010.05  13
   0   4 -13 45034.4 2933.75  12
   0   4  13 49156.3 2945.82  17
   0  -4 -13 47979.6 2951.19  10
   0  -4 -13 39210.7 2977.28   2
   0  -4  13 45503.8 2954.16   5
   0   4  13 44269.6 2950.23   5
   0   4 -13 45991.3 2961.00   4
   0   4 -13 46228.9 2955.68   9
   0   4  13 53643.4 3072.18   4
   0  -4 -13 44265.3 2946.21   5
   0  -4  13 44637.4 2939.98  16
   0  -4 -13 46839.9 2968.99  16
   0  -4 -13 45849.8 2920.53   8
   0  -4  13 46008.4 2915.03   8
   0   4  13 44322.3 2954.28   7
   0   4 -13 45416.2 2932.12   1
   0   4 -14 4220.28 339.868  14
   0  -4  14 4436.37 346.844   5
   0  -4 -14 3733.05 330.280   5
   0   4 -14 3867.44 278.498  15
   0   4  14 3117.23 296.834  15
   0  -4 -14 3314.99 351.939  16
   0  -4  14 4667.13 329.355  16
   0   4  14 4420.97 330.489  17
   0  -4 -14 3896.45 335.590  10
   0   4 -14 4224.51 362.838   4
   0   4  14 3798.03 335.466   5
   0  -4 -14 3719.46 381.767   2
   0   4 -14 4305.56 348.260   9
   0  -4 -14 3764.21 282.120   8
   0  -4  14 3913.39 272.608   8
   0   4  14 4010.80 344.356   7
   0   4 -14 4292.73 308.090   1
   0  -4 -14 3705.87 283.116  18
   0  -4  14 3951.92 274.483  18
   0   4  14 4954.23 491.566   4
   0   4  15 2317.32 250.144   7
   0  -4 -15 2684.53 240.153   5
   0  -4  15 2715.70 256.167   5
   0   4  15 2345.29 235.985  17
   0   4  15 1642.16 180.721  11
   0  -4 -15 2257.91 234.620  10
   0  -4 -15 2365.13 293.307   2
   0   4 -15 2122.45 209.091   1
   0   4  15 2123.23 246.501   5
   0   4 -15 2480.45 273.644   4
   0   4 -15 2279.70 259.341   9
   0  -4 -15 2251.08 166.257   8
   0  -4  15 2021.45 149.540   8
   0  -4 -15 1816.77 269.479  16
   0  -4  15 2515.65 230.481  16
   0  -4  15 1830.75 150.654  18
   0  -4 -15 1949.76 168.789  18
   0   4 -15 2372.38 256.582  14
   0  -4  16 63937.1 3650.53   5
   0  -4  16 62338.1 3637.35  16
   0  -4 -16 61266.7 3670.84  16
   0   4  16 69458.8 3645.50  17
   0  -4 -16 63448.3 3639.37  10
   0  -4 -16 55334.2 3676.37   2
   0  -4 -16 61686.6 3642.75   5
   0   4  16 76888.4 3814.75   4
   0   4  16 61294.8 3643.72   5
   0   4 -16 62331.7 3655.97   9
   0   4 -16 67060.3 3656.58  14
   0   4  16 60337.0 3649.97   7
   0  -4 -16 44196.2 3587.47  18
   0   4 -16 63027.0 3625.02   1
   0   4 -16 60231.7 3661.61   4
   0  -4  17 1462.41 206.057  16
   0  -4 -17 1265.62 250.985  16
   0  -4 -17 1119.96 210.145  10
   0  -4 -17 1166.75 253.587   2
   0   4 -17 1307.12 223.378  14
   0   4  17 978.767 203.560   5
   0   4 -17 1428.19 236.542   9
   0   4 -17 629.266 222.708   4
   0   4  17 882.609 364.137   4
   0  -4 -17 1020.90 215.118   5
   0  -4  17 1134.61 230.003   5
   0   4  17 1184.21 232.626   7
   0   4  17 1251.89 214.746  17
   0   4 -17 1186.61 175.979   1
   0  -4  18 37438.2 2420.44   5
   0  -4 -18 38748.6 2452.27  16
   0  -4  18 35847.8 2409.42  16
   0   4  18 36613.1 2478.51  12
   0   4 -18 39180.2 2429.90  14
   0  -4 -18 38619.4 2408.04  10
   0   4  18 35419.7 2412.06   5
   0  -4 -18 33052.2 2444.00   2
   0   4 -18 36042.1 2427.35   9
   0   4  18 40471.5 2417.24  17
   0  -4 -18 30281.2 2467.86   4
   0   4 -18 33691.5 2431.72   4
   0   4  18 33881.3 2417.08   7
   0   4 -18 36479.4 2394.22   1
   0   4 -18 38233.3 2397.59  13
   0   4  19 4823.12 483.249  12
   0   4 -19 4831.74 443.526  14
   0  -4 -19 5346.64 408.288  10
   0  -4 -19 4046.64 452.487   2
   0  -4  19 5084.11 431.172   5
   0   4  19 4539.76 413.488   5
   0   4 -19 4344.07 434.659   9
   0   4 -19 4854.89 386.551   1
   0   4 -19 5005.08 451.417   4
   0  -4 -19 3979.61 492.857   4
   0   4 -19 5102.04 392.784  13
   0   4  19 5643.84 427.524  17
   0   4  19 4585.32 428.929   7
   0   4  20-33.1875 274.266  12
   0  -4 -20 141.652 196.571  10
   0   4  20 100.737 226.348  17
   0  -4  20 485.347 220.423   5
   0   4  20 86.6834 193.157   5
   0   4 -20 362.893 175.151  13
   0   4 -20 472.751 246.161   4
   0  -4 -20 75.0899 287.382   4
   0   4 -20 137.831 158.649   1
   0   4  20 353.774 221.934   7
   0  -4 -20 296.885 255.305   2
   0   4 -20 66.2343 226.698   9
   0  -4 -21 2837.63 299.769  10
   0   4  21 3689.09 344.259  17
   0  -4  21 2956.42 319.526   5
   0  -4 -21 2219.84 354.913   2
   0   4  21 2230.17 303.613   5
   0   4 -21 3321.85 295.249  13
   0  -4 -21 1831.66 413.280   4
   0   4 -21 2785.07 359.532   4
   0   4 -21 2699.05 274.341   1
   0   4  21 2680.14 320.810   7
   0   4  21 2049.50 388.826  12
   0   4 -21 2612.18 350.607   9
   0  -4 -22 1845.38 244.561  10
   0   4  22 1628.69 274.310  17
   0   4 -22 954.729 235.519  13
   0   4 -22 1425.51 307.977   9
   0  -4  22 1711.65 267.049   5
   0  -4 -22 1202.59 301.983   2
   0  -4 -22 1291.47 364.268   4
   0   4 -22 1214.62 320.097   4
   0   4  22 1422.12 272.853   7
   0   4  22 1223.69 325.006  12
   0   4 -22 1125.81 214.085   1
   0   4  22 1808.72 264.371   5
   0   4  23-56.0364 214.372   5
   0   4  23 171.980 233.974   7
   0   4  23 102.823 286.701  12
   0   4  23 247.112 255.996  17
   0  -4 -23 333.694 328.520   4
   0   4 -23 59.7486 277.464   4
   0  -4 -23 110.419 261.587   2
   0   4 -23 176.423 282.260   9
   0  -4  23 376.886 229.139   5
   0   4 -24 1587.15 358.775   4
   0   4  24 1984.04 313.335  17
   0   4  24 1851.81 297.294   7
   0   4 -24 2098.63 349.681   9
   0  -4  24 2336.98 299.117   5
   0  -4 -24 1335.54 346.471   2
   0  -4 -25 144.749 304.775   9
   0   4  25 182.247 277.845  17
   0   4 -25 163.257 283.612   9
   0  -4 -25-139.753 281.744   2
   0  -4  25 183.471 240.377   5
   0   4  25 202.584 248.043   7
   0  -4 -26 210.272 315.791   9
   0  -5   0 39.4659 86.4937   2
   0   5   0 145.651 81.9325  10
   0   5   0 159.919 93.9617   6
   0  -5   0 10.2923 85.9809   3
   0   5   0 118.362 82.1048   9
   0   5  -1 78210.8 4973.66   9
   0   5  -1 77951.1 4969.09   2
   0  -5   1 77606.6 4976.98   2
   0  -5  -1 75399.8 4988.10   2
   0   5  -1 76043.8 4973.96  10
   0   5   1 79315.9 4979.14   9
   0   5   1 74218.5 4991.24   6
   0  -5  -1 77044.1 4989.17   3
   0  -5   1 77586.3 4979.79   3
   0   5   1 74554.1 4976.72  10
   0   5  -2 16036.9 1001.11   9
   0  -5   2 14985.6 999.584   2
   0   5  -2 15670.5 992.743   2
   0   5   2 13147.6 1025.68   6
   0  -5  -2 14877.7 1024.12   2
   0  -5   2 14852.4 1002.45   3
   0   5   2 16047.7 1016.56   9
   0   5  -2 14749.5 998.856  10
   0  -5  -2 14953.5 1022.13   3
   0   5   2 14541.6 1007.03  10
   0  -5   3 10754.8 725.688   9
   0   5  -3 11233.9 720.786   9
   0   5  -3 11587.1 711.032   2
   0  -5   3 10950.4 717.037   2
   0   5   3 8373.44 756.420   6
   0  -5   3 10704.2 721.584   3
   0  -5  -3 10716.7 754.627   2
   0   5  -3 10645.3 712.893   3
   0  -5  -3 9019.91 775.921   4
   0  -5  -3 11352.9 764.903   9
   0   5   3 11227.8 754.423   9
   0  -5  -3 11465.1 740.280   5
   0   5   3 9737.82 730.489  10
   0  -5  -3 9866.66 729.276  17
   0   5   4 15088.6 1044.66  10
   0  -5  -4 17106.1 1051.08  10
   0  -5  -4 17985.0 1053.95   5
   0  -5  -4 11171.6 1069.25   4
   0   5  -4 15008.8 1014.49   3
   0  -5  -4 16173.1 1070.07   9
   0  -5   4 16450.7 1029.78   9
   0   5  -4 15214.8 1022.90   9
   0  -5   4 15341.1 1011.03  14
   0   5   4 17582.2 1054.53   2
   0  -5  -4 12553.8 1046.71   2
   0  -5  -4 18172.2 1060.84   7
   0  -5   4 15721.3 1017.32   2
   0   5  -4 15898.8 1011.53   2
   0  -5  -4 12618.6 1025.02  17
   0   5  -5 51400.7 3272.50   3
   0   5   5 59311.3 3322.59   2
   0  -5  -5 42124.4 3304.86   2
   0  -5  -5 39477.1 3279.16  17
   0   5   5 50552.0 3308.37  10
   0  -5  -5 55526.4 3303.75  10
   0  -5  -5 60403.8 3307.02   5
   0  -5  -5 36086.6 3313.11   4
   0  -5  -5 51761.3 3309.15   9
   0  -5   5 50764.7 3286.21   9
   0  -5  -5 60325.7 3313.78   7
   0  -5   5 52758.4 3280.47   1
   0   5   5 49030.2 3308.11  13
   0  -5   5 51325.7 3271.09  14
   0   5  -5 51707.8 3268.70   2
   0   5  -6 1734.45 147.726   3
   0  -5  -6 1489.61 212.796   4
   0  -5  -6 1653.72 190.427  10
   0   5   6 1525.49 207.697  10
   0  -5  -6 2231.52 206.651   5
   0  -5   6 1588.37 148.713  14
   0  -5  -6 1619.14 197.237   9
   0   5  -6 1448.00 142.461   2
   0  -5   6 1675.57 169.573   9
   0  -5  -6 1862.74 203.776   7
   0   5   6 1562.81 160.687  17
   0  -5  -6 1429.71 163.409  17
   0   5   6 1649.99 209.628  13
   0  -5   6 1575.05 157.214   1
   0   5   7 254.512 143.353   7
   0  -5   7 399.838 89.9567  14
   0   5   7 358.681 156.820  13
   0  -5  -7 228.382 135.449   7
   0   5  -7 194.448 79.8495   3
   0  -5  -7 265.456 131.791  10
   0   5   7 490.400 164.143  10
   0  -5  -7 280.178 145.283   9
   0   5   7 142.763 140.178   5
   0  -5  -7 431.478 139.744   5
   0   5  -7 172.259 75.7070   2
   0   5   7 302.749 219.718   4
   0  -5   7 188.761 94.7303   1
   0  -5   7 308.279 112.997   9
   0  -5  -7 282.421 175.371   4
   0   5   7 542.222 103.193  17
   0  -5  -7 283.163 104.297  17
   0  -5  -8 2072.70 228.720   7
   0  -5   8 1895.01 180.310  14
   0   5  -8 1776.13 180.219  12
   0   5   8 1879.45 236.987  13
   0  -5   8 2386.45 187.289   1
   0   5  -8 2221.21 181.356  14
   0  -5  -8 2235.03 227.431   5
   0  -5  -8 2729.65 224.216  10
   0   5   8 1422.98 225.583  10
   0   5   8 1740.98 228.881   5
   0   5  -8 2377.35 178.898   3
   0   5  -8 1974.15 170.725   2
   0   5   8 3105.83 343.156   4
   0   5   8 1929.50 227.815   7
   0  -5   8 2328.88 208.959   9
   0  -5  -8 1721.73 264.967   4
   0   5   8 2120.48 189.067  17
   0  -5   9 199.986 103.662  14
   0   5   9 345.938 181.233  13
   0   5  -9 471.772 98.4957  12
   0  -5  -9 277.956 129.024   5
   0  -5  -9 582.626 145.298  10
   0   5   9 68.7669 148.601  10
   0   5  -9 260.444 85.9752   2
   0  -5   9 312.961 102.668   1
   0   5   9 72.9657 143.885   5
   0   5  -9 273.095 112.925  15
   0   5  -9 361.532 101.685  14
   0   5   9 346.489 101.838  15
   0  -5  -9 201.485 175.958   4
   0   5   9 268.290 108.601  17
   0  -5  -9 274.988 150.995   7
   0   5   9 301.130 143.208   7
   0   5   9 548.484 266.706   4
   0   5  10 9961.23 652.300  17
   0  -5  10 9102.64 644.640  16
   0   5  10 8293.77 644.992  15
   0   5 -10 9279.59 647.315  14
   0   5 -10 9781.03 653.889  15
   0   5  10 8380.52 710.447  13
   0  -5  10 8716.22 651.931  14
   0   5 -10 9548.26 643.996  12
   0  -5 -10 10399.0 671.031   5
   0  -5  10 9545.37 647.278   1
   0   5  10 9136.51 695.303  10
   0  -5 -10 11078.3 675.047  10
   0  -5 -10 8002.29 684.268   2
   0   5  10 9133.30 679.150   5
   0   5 -10 9965.76 663.514   9
   0   5  10 13402.6 806.308   4
   0  -5 -10 7607.67 713.777   4
   0   5 -10 9709.06 637.424   2
   0  -5 -10 9587.06 678.194   7
   0   5  10 9240.61 678.964   7
   0  -5 -10 9595.76 644.430   8
   0  -5  10 9504.96 639.508   8
   0   5 -11 7169.32 464.065  14
   0   5 -11 5945.26 455.681  15
   0   5  11 5778.01 453.066  15
   0   5  11 5558.10 537.574  13
   0  -5  11 6505.47 468.136  14
   0   5 -11 6081.46 452.174  12
   0  -5 -11 6596.53 478.748   5
   0  -5  11 6392.24 444.993   8
   0  -5 -11 6331.47 449.547   8
   0   5  11 6051.45 499.812  10
   0  -5 -11 7821.70 485.090  10
   0   5 -11 6457.80 482.114   4
   0   5  11 5131.28 480.558   5
   0  -5 -11 5522.30 504.180   2
   0   5 -11 6584.82 475.981   9
   0  -5 -11 6685.48 495.394  16
   0  -5  11 5951.29 454.580  16
   0  -5 -11 5431.33 533.684   4
   0   5  11 8368.79 623.481   4
   0   5  11 7353.47 467.835  17
   0   5  11 5743.07 486.043   7
   0  -5  11 6563.82 456.860   1
   0   5 -11 6637.18 447.232   2
   0   5 -12 3999.70 305.208  14
   0   5 -12 3126.83 283.749  15
   0   5  12 3353.65 286.027  15
   0   5 -12 4069.10 291.105  12
   0  -5 -12 3810.94 282.687   8
   0  -5  12 3609.12 272.947   8
   0  -5 -12 3570.53 314.864   5
   0   5  12 3690.41 455.802   4
   0  -5 -12 2305.60 371.693   4
   0  -5 -12 3774.92 321.889  10
   0   5 -12 3726.11 323.404   4
   0   5  12 3012.89 321.714   5
   0  -5 -12 3334.61 351.038   2
   0   5 -12 3903.18 324.106   9
   0  -5 -12 3599.84 336.714  16
   0  -5  12 4294.52 299.932  16
   0   5  12 3278.90 324.001   7
   0   5  12 3903.50 303.610  17
   0   5  12 3215.07 380.938  13
   0   5 -12 3432.54 279.043   2
   0   5  13 14145.9 1178.17  13
   0   5 -13 16759.4 1096.04  12
   0   5  13 17785.4 1107.86  17
   0  -5 -13 18166.5 1119.58  10
   0  -5 -13 13347.9 1135.61   2
   0  -5 -13 15946.3 1136.12  16
   0  -5  13 17025.5 1102.43  16
   0   5 -13 16306.2 1125.34   4
   0   5  13 16865.0 1127.82   5
   0   5 -13 16651.4 1121.39   9
   0   5  13 20002.0 1261.94   4
   0  -5 -13 16506.0 1114.71   5
   0   5 -13 16782.8 1109.18  14
   0   5  13 13662.2 1091.45  15
   0   5 -13 16521.2 1093.18  15
   0  -5 -13 17204.2 1090.00   8
   0  -5  13 16498.1 1080.81   8
   0   5  13 15634.5 1123.80   7
   0  -5 -14 1672.79 217.551   5
   0  -5  14 1607.44 228.519   5
   0   5  14 1595.44 207.639  17
   0   5 -14 1627.90 189.622  12
   0  -5 -14 1412.38 158.733   8
   0  -5  14 1575.15 150.252   8
   0  -5 -14 1400.51 214.022  10
   0   5  14 1639.92 226.870   5
   0  -5 -14 1399.07 253.718   2
   0   5 -14 1274.33 225.187   9
   0   5  14 1754.39 398.679   4
   0   5 -14 1604.03 226.846   4
   0   5  14 1039.73 171.561  15
   0   5 -14 1549.07 166.143  15
   0   5 -14 1606.50 208.820  14
   0   5  14 1698.10 238.491   7
   0   5  14 1062.63 288.205  13
   0  -5 -14 1500.16 239.109  16
   0  -5  14 1698.77 199.064  16
   0  -5 -15 10949.1 763.787   5
   0   5  15 11769.7 758.247  17
   0  -5  15 10684.4 751.436  16
   0   5  15 8558.13 732.461  15
   0   5 -15 10923.4 722.085  15
   0  -5 -15 11654.3 799.520  16
   0   5 -15 11281.5 743.570  12
   0  -5 -15 10996.3 762.141  10
   0  -5 -15 9706.74 791.793   2
   0   5 -15 10957.2 780.907   4
   0   5  15 10822.5 771.531   5
   0   5 -15 10716.7 775.285   9
   0  -5  15 10674.8 713.230   8
   0  -5 -15 10320.5 722.906   8
   0   5 -15 11687.9 767.467  14
   0  -5  15 11549.6 772.070   5
   0   5  15 9999.45 773.479   7
   0  -5 -15 10526.5 726.291  18
   0  -5  15 11168.7 715.900  18
   0   5  15 12841.0 935.180   4
   0  -5  16 618.436 203.800   5
   0  -5 -16 1260.78 201.885   5
   0   5 -16 879.296 202.719  14
   0   5  16 269.048 129.407  15
   0  -5  16 963.429 182.374  16
   0  -5 -16 1023.09 230.316  16
   0   5 -16 780.823 104.416  15
   0  -5 -16 781.463 193.118  10
   0   5  16 865.965 203.497   5
   0  -5 -16 833.756 223.570   2
   0   5 -16 932.773 218.109   9
   0   5 -16 584.452 215.364   4
   0   5  16 776.441 375.472   4
   0  -5 -16 873.874 115.338   8
   0  -5  16 652.154 94.9420   8
   0   5  16 541.443 198.792   7
   0   5  16 1659.39 198.503  17
   0  -5 -16 886.582 121.090  18
   0  -5  16 508.419 96.9864  18
   0  -5  17 3228.84 306.362   5
   0  -5 -17 2814.94 290.277   5
   0  -5 -17 2746.98 334.620  16
   0  -5  17 3438.29 284.982  16
   0   5  17 1585.15 207.432  11
   0   5 -17 2483.00 193.193  11
   0  -5 -17 3381.17 283.652  10
   0  -5 -17 2766.26 329.617   2
   0   5 -17 3078.71 300.653  14
   0   5  17 3107.15 299.339   5
   0   5 -17 3247.56 315.471   9
   0   5 -17 2689.77 319.956   4
   0   5  17 3244.80 471.436   4
   0  -5 -17 2749.56 204.312   8
   0   5  17 3517.31 312.383   7
   0   5  17 3127.15 285.087  17
   0  -5 -17 2613.91 207.871  18
   0   5  18 311.184 204.916   5
   0  -5 -18 440.722 247.613   2
   0  -5 -18 264.510 185.374  10
   0   5 -18 570.950 219.449   9
   0   5  18 574.382 197.791  17
   0   5  18 118.783 205.299   7
   0   5 -18 579.803 213.328  14
   0  -5  18 602.142 217.850   5
   0  -5 -18-105.086 203.254   5
   0  -5  18 261.549 183.718  16
   0  -5 -18 186.204 240.821  16
   0   5 -18 292.452 238.659   4
   0   5 -19 7821.29 585.870  13
   0  -5 -19 8758.64 598.124  10
   0  -5 -19 7400.36 642.162   2
   0  -5  19 7672.61 614.873   5
   0   5  19 7279.20 612.060   5
   0   5 -19 8019.90 632.962   9
   0   5  19 9283.73 611.632  17
   0   5  19 8179.68 622.774   7
   0   5 -19 8077.70 623.044  14
   0   5 -19 6768.16 628.625   4
   0  -5  19 8287.06 608.649  16
   0   5  20 839.455 239.149   5
   0  -5 -20 561.236 272.771   2
   0  -5 -20 1076.39 226.890  10
   0   5 -20 1125.88 262.728   9
   0  -5 -20 851.562 344.931   4
   0   5 -20 994.861 260.283   4
   0   5  20 1301.09 254.535   7
   0  -5  20 1253.44 258.905   5
   0   5  20 834.812 325.276  12
   0   5 -20 949.602 200.234  13
   0   5  20 1406.29 250.974  17
   0   5  21-116.507 208.567   5
   0  -5 -21 135.446 250.946   2
   0  -5 -21 466.106 195.045  10
   0   5 -21 23.5862 251.809   9
   0  -5 -21 159.749 312.285   4
   0   5 -21 183.916 262.011   4
   0   5  21-21.5700 228.531   7
   0   5  21-17.2671 224.503  17
   0  -5  21-81.4839 222.095   5
   0   5  21 279.059 287.235  12
   0   5 -21 408.718 179.712  13
   0   5  22 278.840 312.320  12
   0   5  22 493.744 224.706   5
   0  -5  22 331.203 239.359   5
   0   5  22 288.743 238.249   7
   0   5 -22 83.6921 268.505   4
   0   5 -22 193.156 198.782  13
   0  -5 -22 287.836 356.280   4
   0   5  22 628.486 240.245  17
   0   5 -22 590.289 279.715   9
   0  -5 -22 710.238 270.344   2
   0   5  23-91.2771 240.198   7
   0  -5  23 83.9665 240.685   5
   0  -5 -23-110.194 273.992   2
   0   5  23-318.823 309.280  12
   0   5 -23 204.856 275.871   9
   0   5 -23 355.644 286.791   4
   0   5  23 371.751 243.711  17
   0   5  24 556.475 267.525  17
   0  -5 -24 83.2329 280.491   2
   0  -5  24 339.546 245.565   5
   0   5 -24 292.521 281.907   9
   0   5  24 492.752 259.913   7
   0  -5  25 1288.31 293.409   5
   0  -5 -25 1199.57 332.833   2
   0   6   0 447166. 28526.6   9
   0   6   0 445707. 28527.2  10
   0   6   0 435098. 28525.0   4
   0  -6   0 433412. 28538.4   3
   0   6   0 473802. 28524.5   2
   0  -6   0 432336. 28536.1   2
   0   6   0 423450. 28538.7   6
   0  -6  -1 44455.6 2894.35   2
   0  -6   1 46482.0 2882.81   2
   0   6   1 43294.9 2897.50   6
   0   6   1 45675.3 2879.98   9
   0   6  -1 42465.0 2874.26  10
   0  -6  -1 43052.7 2893.40   3
   0  -6   1 44484.5 2885.15   3
   0   6  -1 45475.2 2874.71   9
   0   6  -1 44849.9 2868.98   2
   0   6   1 41430.9 2876.16  10
   0  -6   2 7799.43 499.002   2
   0   6  -2 7170.85 483.988   2
   0  -6  -2 6707.09 519.830   3
   0   6   2 5966.41 523.751   6
   0   6  -2 7262.55 495.665  10
   0   6   2 7009.08 506.851   9
   0   6  -2 6949.34 493.828   9
   0  -6  -2 7709.53 530.046   9
   0   6   2 6541.43 499.308  10
   0  -6   2 7046.61 501.199   3
   0  -6  -2 7466.90 528.083   2
   0   6   3 2040.59 208.668  10
   0  -6  -3 2869.29 222.873   5
   0  -6   3 2549.88 211.759   9
   0  -6  -3 2883.95 254.624   9
   0   6  -3 2509.06 206.431   9
   0  -6   3 2418.76 201.868   2
   0   6  -3 2330.60 187.735   2
   0   6  -3 2268.84 193.088   3
   0  -6  -3 2144.24 265.893   4
   0  -6  -3 2255.06 243.490   3
   0   6   3 2141.95 246.037   6
   0  -6  -3 2685.37 237.354  10
   0   6   3 2204.78 237.354   9
   0  -6  -3 2005.16 210.137  17
   0  -6  -3 2375.34 239.422   2
   0  -6   3 2501.27 209.796   3
   0   6   4 21660.2 1458.36  10
   0  -6  -4 24527.6 1467.20   5
   0   6  -4 21167.9 1438.77   9
   0  -6   4 22671.2 1448.75   9
   0  -6   4 22221.5 1436.57   2
   0   6  -4 22170.9 1428.07   2
   0   6  -4 21577.8 1431.14   3
   0  -6  -4 18016.2 1512.24   4
   0  -6  -4 26532.0 1478.32   7
   0   6   4 16942.3 1473.37   6
   0  -6   4 21831.2 1426.11  14
   0  -6  -4 25481.2 1499.99   9
   0  -6  -4 24827.5 1472.22  10
   0  -6  -4 19954.4 1450.18  17
   0  -6  -4 17890.9 1469.57   2
   0   6   5 2252.88 239.211  10
   0  -6  -5 2544.78 240.421   5
   0  -6   5 2100.02 188.515  14
   0  -6  -5 2064.55 251.024   9
   0  -6  -5 2363.95 242.111  10
   0  -6   5 2491.19 223.299   9
   0   6  -5 2159.36 213.269   9
   0  -6  -5 2587.38 219.170  17
   0   6   5 2735.08 256.036   2
   0  -6  -5 2404.99 251.237   2
   0   6  -5 2188.90 196.660   3
   0  -6  -5 2860.68 294.521   4
   0   6  -5 2442.80 191.120   2
   0  -6   5 2504.07 203.530   2
   0  -6  -6 21993.6 1923.87   2
   0   6   6 34535.0 1951.14   2
   0  -6  -6 20492.6 1931.79   4
   0   6  -6 29394.9 1893.73   3
   0  -6  -6 37132.1 1937.80   7
   0  -6  -6 29518.3 1926.41   9
   0   6  -6 28926.7 1903.50  10
   0  -6  -6 36419.7 1928.02   5
   0   6   6 26140.3 1929.47  13
   0   6  -6 29857.2 1889.56   2
   0  -6   6 29626.3 1913.11   9
   0  -6   6 31048.6 1906.36   1
   0  -6  -6 22355.0 1899.86  17
   0  -6   6 29532.3 1893.36  14
   0   6   6 27981.8 1926.32  10
   0  -6  -6 33248.4 1929.06  10
   0   6   7 14756.8 1065.93  13
   0  -6   7 15461.8 1020.80  14
   0   6  -7 15413.8 1019.35   3
   0   6   7 14649.7 1053.12  10
   0  -6  -7 16376.6 1048.76  10
   0  -6  -7 15743.2 1050.86   9
   0  -6  -7 18389.1 1054.74   5
   0   6  -7 15874.6 1014.60   2
   0  -6   7 15398.8 1040.63   9
   0  -6  -7 11883.5 1062.85   4
   0  -6  -7 17877.9 1058.67   7
   0  -6  -7 12196.8 1028.38  17
   0  -6   7 15905.0 1029.16   1
   0   6   8 39905.2 2749.34  13
   0   6  -8 42555.1 2704.10   3
   0  -6  -8 45676.2 2736.43   5
   0  -6  -8 44426.2 2729.37  10
   0   6   8 40314.0 2745.06  10
   0  -6   8 41690.2 2707.89  14
   0  -6  -8 45410.1 2737.50   9
   0   6  -8 42354.8 2698.86   2
   0  -6   8 42741.1 2725.44   9
   0  -6  -8 34592.2 2751.47   4
   0  -6  -8 44114.2 2739.97   7
   0  -6   8 42381.7 2712.62   1
   0   6   8 43575.8 2713.04  17
   0  -6  -8 31156.2 2716.16  17
   0  -6   9 27802.6 1812.61   1
   0  -6   9 25649.9 1807.96  14
   0   6   9 25624.5 1850.59  13
   0   6  -9 25847.7 1805.35  12
   0   6  -9 28438.1 1804.02   3
   0  -6  -9 29817.1 1841.49   5
   0  -6  -9 30084.5 1829.17  10
   0   6   9 25422.9 1857.87  10
   0   6   9 25757.7 1836.32   5
   0  -6  -9 28903.0 1838.04   9
   0   6  -9 27134.4 1797.72   2
   0   6   9 33461.3 1908.75   4
   0  -6  -9 23757.9 1859.01   4
   0  -6  -9 31090.8 1850.84   7
   0  -6   9 28074.3 1826.86   9
   0   6   9 27957.5 1812.05  17
   0  -6 -10 63827.1 3678.32   7
   0   6  10 49563.1 3633.83  15
   0   6 -10 54741.3 3642.69  15
   0   6  10 50892.9 3679.09  13
   0  -6  10 55389.0 3637.99  14
   0   6 -10 56618.0 3632.25  12
   0  -6 -10 62200.5 3669.23   5
   0   6 -10 55007.1 3627.56   3
   0   6  10 49738.1 3682.43  10
   0  -6 -10 62550.2 3652.21  10
   0   6  10 54361.2 3666.32   5
   0  -6 -10 56197.3 3663.71   9
   0   6 -10 54738.6 3622.91   2
   0  -6 -10 46544.4 3684.08   4
   0   6  10 77411.8 3759.71   4
   0  -6 -10 54950.3 3635.52   8
   0  -6  10 56554.9 3633.70   8
   0   6  10 58783.5 3638.54  17
   0   6  10 52526.0 3670.41   7
   0  -6  10 59126.0 3638.59   1
   0  -6 -11 3990.35 317.857   8
   0  -6  11 3795.56 309.344   8
   0   6  11 4442.57 329.984  17
   0  -6  11 4161.79 319.585  16
   0   6  11 3162.43 313.627  15
   0   6 -11 4065.20 327.234  15
   0   6  11 4117.32 396.082  13
   0  -6  11 4122.23 328.257  14
   0   6 -11 4206.78 317.732  12
   0  -6 -11 4729.61 357.896   5
   0  -6  11 4104.30 326.410   1
   0   6  11 3902.75 387.070  10
   0  -6 -11 4860.80 347.506  10
   0   6 -11 3887.50 309.222   3
   0  -6 -11 3666.74 367.856   2
   0   6  11 3992.63 363.955   5
   0   6 -11 3859.56 336.636   9
   0   6 -11 3987.43 302.034   2
   0  -6 -11 4840.28 377.736   7
   0  -6 -11 3499.58 400.511   4
   0   6  11 3906.80 368.183   7
   0   6  11 5241.41 479.251   4
   0  -6  12 11933.1 836.108  16
   0  -6 -12 12832.1 883.107  16
   0   6 -12 12711.2 839.719  14
   0   6  12 10672.1 833.589  15
   0   6 -12 12076.9 842.299  15
   0  -6  12 12341.3 847.608  14
   0   6  12 10963.5 915.870  13
   0   6 -12 11683.4 832.816  12
   0  -6 -12 13496.9 868.017   5
   0  -6  12 12925.6 841.364   1
   0   6  12 12132.6 899.658  10
   0  -6 -12 13331.8 853.503  10
   0  -6 -12 10562.4 874.532   2
   0   6  12 11240.6 871.723   5
   0   6 -12 13382.1 870.824   4
   0   6 -12 12232.0 857.507   9
   0  -6 -12 11946.7 917.665   4
   0   6 -12 12181.7 825.123   2
   0   6  12 13142.8 843.990  17
   0   6  12 12135.4 879.850   7
   0  -6 -12 12575.5 834.452   8
   0  -6  12 12018.4 827.336   8
   0   6  13 5160.62 369.771  17
   0   6 -13 4687.07 362.855  15
   0   6 -13 4706.03 362.401  14
   0   6  13 4015.90 350.621  15
   0   6  13 3562.93 442.059  13
   0   6 -13 5023.32 356.539  12
   0  -6 -13 4994.98 395.111   5
   0  -6 -13 4097.74 407.935  16
   0  -6  13 4618.40 360.769  16
   0   6  13 4163.02 415.449  10
   0  -6 -13 4991.66 378.133  10
   0   6  13 4695.29 396.727   5
   0   6 -13 5200.02 394.900   4
   0  -6 -13 3275.67 395.439   2
   0   6 -13 4748.48 384.247   9
   0   6  13 5662.05 541.058   4
   0  -6 -13 4102.85 443.504   4
   0   6 -13 4204.41 340.177   2
   0  -6  13 4636.02 340.376   8
   0  -6 -13 4723.12 350.200   8
   0   6  13 4127.96 397.297   7
   0  -6  14 17496.9 1150.23  16
   0  -6 -14 17460.5 1199.92  16
   0   6  14 15236.3 1142.00  15
   0   6 -14 17875.0 1146.94  15
   0   6 -14 17662.0 1156.77  14
   0  -6 -14 17417.0 1186.86  14
   0   6  14 14423.9 1236.72  13
   0   6 -14 17053.8 1144.94  12
   0  -6 -14 14054.9 1185.40   2
   0  -6 -14 18546.7 1161.37  10
   0  -6 -14 16572.5 1138.01   8
   0  -6  14 17308.5 1131.73   8
   0   6  14 16228.4 1179.30   5
   0   6 -14 17699.9 1179.90   4
   0   6 -14 16843.1 1169.88   9
   0   6 -14 16437.5 1135.46   2
   0  -6 -14 18258.3 1174.37   5
   0   6  14 15924.0 1180.31   7
   0   6  14 18811.7 1158.61  17
   0   6  14 23414.2 1337.73   4
   0   6  15 1365.89 330.171  13
   0  -6 -15 1908.95 272.508  14
   0  -6 -15 2139.82 248.698   5
   0  -6 -15 1849.49 265.264   2
   0  -6  15 1644.30 172.677   8
   0  -6 -15 2013.06 190.983   8
   0   6 -15 1809.80 204.110  12
   0  -6 -15 2092.70 235.578  10
   0   6 -15 1628.15 256.066   4
   0   6  15 1626.28 256.671   5
   0   6 -15 1366.74 190.088   2
   0   6 -15 1879.75 261.295   9
   0   6  15 2110.03 266.363   7
   0   6 -15 2071.96 199.936  15
   0   6  15 1128.01 187.070  15
   0   6 -15 1753.15 233.478  14
   0  -6  15 1680.80 220.303  16
   0  -6 -15 1776.40 274.784  16
   0   6  15 1794.60 228.836  17
   0   6  15 2644.55 442.910   4
   0  -6 -16 1041.18 258.055  16
   0  -6  16 1000.92 183.351  16
   0   6  16 568.721 157.414  15
   0   6 -16 1204.74 210.297  14
   0   6 -16 1157.98 154.444  15
   0   6  16 688.651 316.907  13
   0  -6 -16 1477.72 255.003  14
   0  -6 -16 914.360 214.221   5
   0  -6  16 899.439 221.228   5
   0  -6 -16 1230.03 244.997   2
   0  -6  16 1077.34 136.688  18
   0  -6 -16 1137.21 159.565  18
   0   6 -16 1039.46 180.525  12
   0  -6 -16 1427.36 211.002  10
   0   6  16 1253.29 226.537   5
   0   6 -16 1027.01 165.358   2
   0   6 -16 982.722 221.924   9
   0   6  16 1029.86 390.305   4
   0   6 -16 1240.70 231.098   4
   0   6  16 1018.31 231.966   7
   0   6  16 1229.47 204.355  17
   0  -6 -16 927.689 146.964   8
   0  -6  16 816.030 129.376   8
   0   6 -17 6067.22 450.721  14
   0   6  17 4534.78 457.412   7
   0  -6  17 6200.09 465.832   5
   0  -6 -17 6005.02 452.170   5
   0  -6 -17 4682.32 474.447   2
   0  -6 -17 5403.64 430.980  10
   0  -6 -17 5455.62 395.828  18
   0  -6  17 5617.07 376.673  18
   0   6  17 5360.18 453.894   5
   0   6 -17 5319.38 465.148   4
   0   6 -17 5434.93 460.820   9
   0   6 -17 5121.14 405.125   2
   0  -6  17 5151.35 373.353   8
   0   6  17 3799.86 402.957  15
   0   6 -17 5647.89 383.418  15
   0  -6 -17 5942.18 508.599  16
   0  -6  17 5862.25 432.910  16
   0  -6 -17 5076.88 390.135   8
   0   6  17 6424.61 444.136  17
   0   6  18 1432.41 265.051   7
   0  -6 -18 1741.80 255.682   5
   0  -6  18 1641.32 265.206   5
   0  -6 -18 1482.09 274.164   2
   0  -6  18 1835.09 232.508  16
   0   6  18 679.063 158.420  11
   0   6 -18 1578.99 135.159  11
   0  -6 -18 1341.87 222.030  10
   0  -6  18 1125.42 124.056  18
   0  -6 -18 1430.50 157.812  18
   0   6  18 1449.07 248.307   5
   0   6 -18 1635.88 277.351   9
   0   6 -18 1625.87 192.913   2
   0   6  18 2010.81 241.247  17
   0   6 -18 1824.51 262.152  14
   0  -6  18 1188.29 119.829   8
   0  -6 -18 1540.79 153.647   8
   0   6 -18 1686.84 263.504   4
   0  -6  19 828.871 249.992   5
   0  -6 -19 721.155 232.898   5
   0   6 -19 1013.20 243.683  14
   0  -6 -19 1055.10 289.526   2
   0   6  19 912.475 226.439   5
   0   6  19 1064.22 228.142  17
   0  -6 -19 1050.39 211.928  10
   0   6 -19 770.096 262.428   9
   0   6 -19 1163.54 273.012   4
   0   6  19 854.871 238.236   7
   0  -6 -19 529.757 95.6275  18
   0  -6  19 1224.77 217.653  16
   0   6 -19 705.447 173.217   2
   0  -6 -20 840.190 199.565  10
   0  -6  20 753.965 220.272  16
   0   6  20 428.135 226.326   5
   0   6  20 782.983 247.827   7
   0   6 -20 897.772 260.115   9
   0   6  20 1091.14 237.202  17
   0  -6 -20 748.040 269.074   2
   0  -6 -20 660.274 240.932   5
   0  -6  20 742.063 250.805   5
   0   6 -20 832.463 183.834   2
   0   6 -20 660.870 267.831   4
   0  -6  21 238.254 244.984   5
   0  -6 -21 540.459 255.686   2
   0  -6 -21 278.942 190.601  10
   0   6  21 421.270 310.673  12
   0   6  21 329.608 237.694   7
   0   6 -21 385.201 259.760   9
   0   6  21 481.064 227.152  17
   0   6 -21 53.1185 254.987   4
   0  -6 -21 118.768 323.924   4
   0   6  21 143.130 221.588   5
   0   6 -21-12.8570 164.414   2
   0   6 -21 170.579 183.103  13
   0  -6  22 994.928 260.629   5
   0  -6 -22 600.439 293.929   2
   0   6  22 1165.69 251.734   5
   0   6 -22 1202.89 304.751   9
   0   6 -22 1339.87 297.982   4
   0   6  22 1280.14 258.172  17
   0  -6 -22 1054.56 382.442   4
   0   6  22 842.441 269.322   7
   0   6  22 839.037 374.368  12
   0   6 -23 118.392 281.035   4
   0  -6  23 22.3962 252.073   5
   0  -6 -23 82.6769 271.700   2
   0   6  23 98.3138 245.061   7
   0   6 -23 390.427 304.389   9
   0   6  23 55.1483 247.769  17
   0   6  23 92.4552 338.578  12
   0  -6 -24 473.262 305.911   2
   0   6  24 586.979 264.233  17
   0  -6  24 382.809 251.897   5
   0   6 -24 789.998 245.980  10
   0   6  24 500.985 269.629   7
   0   7   0 189.252 109.505  10
   0   7   0-21.6274 98.4945   9
   0  -7   0 63.4620 122.208   3
   0   7   0 125.538 100.918   2
   0   7   1 22900.3 1497.21   2
   0   7  -1 23725.7 1490.24   2
   0   7   1 21038.9 1521.58   6
   0   7  -1 21276.9 1494.00  10
   0   7   1 21439.0 1497.89   9
   0  -7  -1 23959.7 1524.87   2
   0  -7   1 22819.1 1506.92   2
   0  -7  -1 23462.6 1518.78   9
   0   7  -1 22960.6 1495.54   9
   0  -7   1 22666.3 1511.19   3
   0  -7  -1 22047.8 1522.00   3
   0   7   1 24590.4 1505.60   4
   0   7   1 21477.5 1497.40  10
   0  -7   2 17782.4 1151.31   3
   0   7  -2 16625.4 1127.60   2
   0   7   2 14590.9 1168.74   6
   0   7   2 17737.7 1148.82   9
   0   7  -2 16665.9 1135.93  10
   0  -7   2 17440.9 1144.68   2
   0  -7  -2 18116.4 1176.11   2
   0   7  -2 16780.3 1135.00   9
   0  -7  -2 17687.4 1169.37   9
   0   7   2 18189.3 1155.66   4
   0  -7  -2 17306.3 1172.03   3
   0   7  -2 17598.6 1132.01   3
   0   7   2 15497.7 1140.71  10
   0   7   3 13194.8 983.206  10
   0  -7   3 14807.1 978.743   2
   0   7  -3 14753.6 964.848   2
   0  -7  -3 12992.8 990.904  17
   0   7   3 11831.2 1017.42   6
   0  -7  -3 16700.5 1014.26  10
   0   7   3 15339.4 1000.95   9
   0  -7  -3 16591.8 1028.74   9
   0   7  -3 15012.9 976.630   9
   0  -7  -3 13672.4 1016.82   2
   0  -7   3 14994.7 986.438   3
   0   7  -3 14608.8 968.263   3
   0  -7  -3 14100.7 1015.82   3
   0  -7   4 462.196 134.856   9
   0  -7  -4 750.575 187.059   9
   0   7  -4 409.991 118.648   9
   0  -7   4 353.018 111.096   2
   0   7  -4 445.927 94.9169   2
   0  -7  -4 597.608 172.789   2
   0  -7  -4 625.129 137.741  17
   0   7   4 341.574 169.870   6
   0   7   4 435.978 169.884   9
   0  -7  -4 272.207 147.836  10
   0  -7  -4 326.002 137.358   5
   0   7   4 461.648 131.817  10
   0   7  -4 287.072 104.091   3
   0  -7  -4 326.643 211.477   4
   0   7   5 3555.95 315.262  10
   0  -7  -5 3897.83 314.409   5
   0  -7   5 3111.18 267.324  14
   0  -7  -5 4219.29 359.015   9
   0  -7  -5 4189.56 331.579  10
   0   7  -5 3441.16 291.861   9
   0  -7   5 3380.41 301.323   9
   0   7  -5 3648.22 272.098   2
   0  -7   5 4054.39 286.855   2
   0  -7  -5 3442.40 299.368  17
   0  -7  -5 4579.42 339.304   7
   0   7   5 2825.09 332.768   6
   0  -7  -5 3072.67 335.439   2
   0  -7  -5 4711.59 415.683   4
   0   7  -5 3608.11 280.330   3
   0   7   6 34360.6 1971.32   2
   0  -7  -6 23536.9 1954.94   2
   0   7  -6 29494.7 1919.11   3
   0  -7  -6 21474.0 1964.64   4
   0   7   6 29919.6 1955.38  10
   0  -7  -6 32279.7 1941.65   5
   0  -7   6 29639.1 1916.56  14
   0  -7  -6 31944.7 1954.62  10
   0   7  -6 29128.6 1929.88  10
   0  -7  -6 31061.9 1959.44   9
   0   7  -6 29772.1 1931.55   9
   0  -7   6 30180.7 1941.84   9
   0  -7  -6 22829.6 1925.76  17
   0  -7   6 32423.5 1937.31   1
   0  -7   6 32006.3 1927.32   2
   0   7   6 25885.5 1948.68  13
   0  -7  -6 34753.2 1955.19   7
   0   7  -6 28807.1 1913.28   2
   0  -7  -7 6321.04 633.267   2
   0  -7  -7 9924.40 637.291  10
   0   7   7 8368.15 631.574  10
   0  -7  -7 10174.3 624.983   5
   0   7  -7 9332.60 599.908   3
   0  -7  -7 6705.41 649.679   4
   0  -7  -7 9331.01 636.312   9
   0   7  -7 8357.46 610.316  10
   0  -7  -7 6486.03 603.973  17
   0   7  -7 9392.20 594.000   2
   0  -7   7 9023.95 626.335   9
   0  -7   7 9054.63 599.398  14
   0   7   7 8268.35 643.633  13
   0  -7   7 8867.62 614.971   1
   0  -7  -7 10765.4 643.514   7
   0  -7   8 7794.33 535.534  14
   0   7   8 6970.94 577.951  13
   0   7   8 7359.81 566.754  10
   0  -7  -8 8519.25 566.477  10
   0  -7  -8 8772.93 563.677   5
   0  -7  -8 7951.05 565.642   9
   0   7  -8 8081.29 550.532  10
   0  -7  -8 5865.49 539.527  17
   0   7  -8 7328.84 524.911   2
   0  -7  -8 9445.78 578.129   7
   0  -7   8 8145.91 562.652   9
   0  -7   8 7762.40 547.489   1
   0  -7  -8 5948.30 583.566   4
   0   7  -8 7940.45 533.681   3
   0  -7  -9 30606.8 1821.48   7
   0  -7  -9 31157.5 1813.09   5
   0   7   9 26373.5 1821.45  10
   0  -7  -9 30838.6 1811.53  10
   0   7  -9 26501.2 1795.15  10
   0  -7  -9 28350.8 1810.77   9
   0   7  -9 27979.6 1783.00   3
   0  -7  -9 19541.8 1788.87  17
   0   7  -9 27283.8 1776.26   2
   0  -7   9 26652.2 1786.56  14
   0   7   9 27065.2 1827.88  13
   0  -7  -9 23206.6 1832.77   4
   0  -7   9 28372.6 1810.42   9
   0  -7   9 28944.7 1796.49   1
   0   7  10 27148.9 1867.29  13
   0  -7  10 27910.1 1827.51  14
   0   7 -10 27420.4 1824.33  12
   0  -7 -10 29395.4 1849.93   5
   0  -7 -10 30477.0 1862.17   7
   0   7  10 26108.7 1869.66  10
   0  -7 -10 30978.6 1846.68  10
   0  -7 -10 28085.8 1845.82   9
   0   7 -10 27910.2 1819.72   3
   0  -7 -10 23362.0 1867.02   4
   0   7 -10 26734.0 1812.16   2
   0   7 -10 26354.7 1837.10  15
   0   7  10 25497.3 1828.50  15
   0   7  10 28039.2 1829.02  17
   0  -7 -10 27161.0 1830.65   8
   0  -7  10 29389.8 1850.71   9
   0  -7  10 28103.9 1831.27   8
   0  -7  10 29661.0 1833.02   1
   0   7  11 4466.74 329.156  17
   0  -7 -11 3956.67 360.479   7
   0   7 -11 3256.51 325.694  15
   0   7  11 3857.87 321.317  15
   0  -7  11 4023.85 325.434  14
   0   7  11 3891.80 379.678  13
   0   7 -11 3902.32 315.660  12
   0  -7 -11 3881.04 354.903   5
   0   7  11 4235.65 394.090  10
   0  -7 -11 4286.81 344.671  10
   0   7 -11 3861.75 310.252   3
   0  -7 -11 3805.86 348.740   9
   0   7 -11 4113.48 341.820   9
   0   7  11 5144.33 453.184   4
   0  -7  11 4208.02 329.116   1
   0  -7 -11 3725.92 323.015   8
   0  -7  11 3844.95 320.557   8
   0   7 -11 4205.30 304.722   2
   0  -7 -11 3533.35 398.642   4
   0  -7 -12 12268.2 869.771   8
   0  -7  12 13466.8 869.000   8
   0   7  12 13074.0 875.604  17
   0  -7  12 13358.1 871.302  16
   0   7  12 11144.6 867.413  15
   0   7 -12 11887.3 878.869  15
   0  -7  12 13420.4 880.409  14
   0   7  12 11458.3 927.631  13
   0   7 -12 12384.4 866.939  12
   0  -7 -12 13735.6 908.261   5
   0   7 -12 12415.1 862.776   3
   0  -7 -12 10528.4 904.104   2
   0   7  12 11422.6 933.963  10
   0  -7 -12 14982.1 889.075  10
   0   7  12 13031.8 898.856   5
   0  -7 -12 13034.0 897.719   9
   0   7 -12 13008.7 889.178   9
   0   7 -12 12469.2 855.594   2
   0  -7 -12 14607.0 923.753   7
   0  -7 -12 10997.4 923.476   4
   0   7  12 16193.7 994.637   4
   0  -7  12 13060.1 875.483   1
   0  -7 -13 193.398 131.170   8
   0  -7  13 255.888 132.223   8
   0   7  13 436.203 156.175  17
   0  -7 -13 209.555 202.366  16
   0  -7  13 373.989 151.385  16
   0   7  13 374.217 136.633  15
   0   7 -13 172.393 143.467  15
   0   7  13 507.953 231.970  13
   0   7 -13 456.388 140.591  12
   0  -7 -13 332.617 201.637   5
   0   7 -13 209.814 131.999   3
   0  -7 -13 239.055 190.689   2
   0   7  13 28.9331 212.047  10
   0  -7 -13 426.032 169.808  10
   0   7 -13 546.510 202.939   4
   0   7  13 242.551 183.011   5
   0  -7 -13 442.150 201.807   9
   0   7 -13 400.432 183.309   9
   0  -7  13 464.392 152.286   1
   0   7 -13 366.008 120.814   2
   0  -7 -13 352.798 238.849   4
   0   7  13 185.805 189.758   7
   0   7  13 807.393 321.480   4
   0   7  14 518.823 171.651  17
   0  -7 -14-99.0743 208.874  16
   0  -7  14 340.706 150.944  16
   0   7 -14 69.7556 151.849  15
   0   7  14 245.405 135.923  15
   0   7  14-34.5456 242.822  13
   0   7 -14 192.719 140.917  12
   0  -7 -14 176.911 190.316   5
   0  -7 -14 389.832 211.120   2
   0   7 -14 229.128 132.031   3
   0   7  14-27.9860 204.621  10
   0  -7 -14 422.355 170.343  10
   0  -7 -14 349.150 199.984   9
   0   7  14 96.5331 193.830   5
   0   7 -14 236.926 205.410   4
   0   7 -14-17.6076 185.524   9
   0   7  14 496.175 346.329   4
   0   7  14 304.875 205.617   7
   0   7 -14 223.874 120.345   2
   0  -7 -14 245.507 248.780   4
   0  -7 -14 441.436 144.224   8
   0  -7  14 221.786 125.192   8
   0   7 -15 13728.2 918.698  15
   0   7  15 12044.7 907.938  15
   0  -7 -15 13518.5 962.322  14
   0   7  15 9865.13 996.552  13
   0   7 -15 13325.4 915.862  12
   0  -7 -15 11835.3 957.993   2
   0   7 -15 14084.9 912.565   3
   0  -7 -15 13732.2 975.931  16
   0  -7  15 13493.6 919.113  16
   0  -7 -15 14370.0 925.394  10
   0   7 -15 14405.8 959.401   4
   0   7  15 12640.4 944.424   5
   0  -7 -15 12818.0 908.551   8
   0  -7  15 13443.4 899.969   8
   0   7 -15 14098.4 947.391   9
   0   7  15 15566.2 929.185  17
   0  -7 -15 13695.5 947.930   5
   0   7  15 11663.7 952.480   7
   0   7 -15 13077.4 900.895   2
   0   7  15 18657.7 1094.45   4
   0  -7 -15 11526.7 990.963   4
   0  -7 -16 1563.35 244.487   5
   0  -7 -16 1236.56 262.820   2
   0   7 -16 1676.40 202.640   3
   0  -7 -16 1193.35 284.394  16
   0  -7  16 1810.01 217.766  16
   0   7 -16 1344.65 201.431  12
   0  -7 -16 1603.67 220.559  10
   0   7  16 1294.11 253.294   5
   0   7 -16 1577.57 263.809   4
   0  -7 -16 1310.38 186.832   8
   0  -7  16 1719.20 175.061   8
   0   7 -16 1777.08 256.460   9
   0  -7 -16 1426.57 281.227  14
   0   7  16 1641.64 346.685  13
   0   7 -16 1276.03 193.217  15
   0   7  16 1256.95 185.277  15
   0   7  16 2010.41 222.451  17
   0   7 -16 1628.03 184.307   2
   0   7  16 1297.61 259.682   7
   0   7  17 281.710 194.438  17
   0   7  17 245.193 144.225  15
   0   7 -17 40.2903 136.982  15
   0   7  17 92.3062 298.434  13
   0  -7  17 106.424 206.725   5
   0  -7 -17-20.3366 197.083   5
   0   7 -17 281.593 159.031   3
   0  -7 -17 487.015 245.919   2
   0   7  17 95.4285 207.727   7
   0   7 -17 39.1678 160.690  12
   0  -7 -17 574.929 188.573  10
   0  -7  17 173.067 113.100   8
   0   7  17 400.387 210.562   5
   0   7 -17 328.170 225.356   9
   0  -7 -17 97.0670 132.507   8
   0  -7  17 136.804 174.608  16
   0   7 -17 53.4336 134.889   2
   0  -7  17 72.1355 123.068  18
   0  -7 -17 262.762 144.138  18
   0   7 -17 249.284 226.136   4
   0   7  18 361.752 231.005   7
   0  -7 -18 468.596 243.514   2
   0   7 -18 912.254 182.148   3
   0  -7 -18 495.262 233.573   5
   0  -7  18 741.832 251.707   5
   0  -7 -18 873.134 201.683  10
   0   7  18 284.340 153.411  15
   0   7 -18 465.596 133.529  15
   0  -7  18 587.012 201.765  16
   0   7  18 501.755 220.996   5
   0   7 -18 365.364 233.683   9
   0   7 -18 715.961 257.487   4
   0   7  18 783.335 215.219  17
   0   7 -18 646.286 165.724   2
   0  -7  18 557.153 119.670   8
   0  -7 -18 411.385 143.864   8
   0  -7  18 537.347 122.530  18
   0  -7 -18 435.985 161.932  18
   0   7  19 319.001 245.786   7
   0   7 -19 279.456 107.426  11
   0   7 -19 391.674 179.794   3
   0  -7 -19 527.850 248.124   2
   0  -7 -19 105.410 227.400   5
   0  -7  19 244.968 233.691   5
   0  -7 -19 353.419 194.133  10
   0  -7  19 265.051 197.312  16
   0   7  19 100.352 221.812   5
   0   7 -19 809.819 260.238   9
   0   7 -19-100.246 236.266   4
   0   7  19 303.383 204.993  17
   0   7 -19 451.425 166.666   2
   0  -7 -19 260.022 126.291   8
   0  -7 -19 191.008 136.473  18
   0  -7  20 3372.50 332.206   5
   0  -7 -20 3206.24 324.956   5
   0  -7 -20 2224.05 326.403   2
   0   7 -20 2652.26 262.765   3
   0  -7 -20 2981.59 265.346  10
   0   7 -20 2873.92 246.669   2
   0   7  20 2578.06 300.482   5
   0   7 -20 3318.79 339.713   9
   0   7 -20 2880.20 357.172   4
   0   7  20 2814.61 332.653   7
   0  -7 -20 1754.57 190.113  18
   0   7  20 2808.52 304.347  17
   0  -7  20 2385.74 278.578  16
   0  -7 -21 3679.02 333.000  10
   0   7  21 3070.07 362.608   5
   0   7 -21 3347.43 362.818  10
   0   7 -21 3622.12 337.735   3
   0  -7 -21 2928.78 403.745   2
   0  -7  21 3783.98 359.599  16
   0   7  21 3262.60 394.771   7
   0   7 -21 3801.52 411.668   9
   0   7 -21 3169.16 399.690   4
   0  -7  21 4036.53 393.631   5
   0  -7 -21 3565.20 383.501   5
   0   7  21 4022.24 364.370  17
   0   7 -22 178.285 285.857   9
   0   7  22 127.997 257.163   7
   0   7  22-52.9472 359.927  12
   0  -7 -22 412.298 279.657   2
   0   7 -22 28.4903 282.365   4
   0  -7  22 281.882 258.586   5
   0   7 -22 407.665 237.675  10
   0   7  22 157.427 226.739  17
   0   7 -23 1926.55 335.868   9
   0   7  23 1624.43 422.976  12
   0  -7 -23 973.865 316.963   2
   0   7  23 2082.51 297.370  17
   0   7 -23 1678.62 285.960  10
   0   7  23 1065.06 308.338   7
   0   7 -23 1042.22 338.227   4
   0  -7  23 1976.19 326.534   5
   0   7  24 1210.82 309.168   7
   0  -8   0 198655. 12708.6   6
   0  -8   0 199292. 12736.8   3
   0   8   0 200097. 12710.1   4
   0   8   0 190027. 12711.5  10
   0  -8   0 191667. 12732.8   2
   0   8   0 189766. 12710.6   9
   0   8   0 208008. 12708.6   2
   0   8  -1 74332.9 4882.44   9
   0  -8  -1 79795.6 4913.42   9
   0   8   1 72408.8 4919.61   6
   0   8   1 77176.2 4889.60   4
   0  -8  -1 74513.5 4914.80   3
   0  -8   1 77139.4 4906.12   3
   0   8   1 70261.5 4884.40  10
   0  -8  -1 72699.5 4913.01   2
   0  -8   1 76132.8 4901.45   2
   0   8   1 75952.2 4888.48   9
   0   8  -1 70553.8 4882.52  10
   0   8   1 80496.6 4886.30   2
   0   8  -1 77455.0 4877.46   2
   0  -8  -2 23078.9 1460.25   9
   0   8  -2 20712.0 1417.51   9
   0   8   2 19808.2 1465.26   6
   0   8   2 23361.2 1437.78   4
   0   8  -2 21999.1 1415.12   3
   0  -8  -2 21862.7 1462.81   3
   0   8   2 19594.1 1422.22  10
   0  -8  -2 19391.4 1456.12   2
   0  -8   2 21863.8 1431.85   2
   0   8  -2 20430.3 1418.44  10
   0   8   2 20570.7 1428.90   9
   0  -8   2 21330.7 1437.27   3
   0   8  -2 21762.4 1410.19   2
   0   8   2 23041.9 1428.47   2
   0   8  -3 44637.5 2939.08   9
   0  -8  -3 49857.6 2991.69   9
   0   8  -3 45566.4 2932.63   3
   0   8   3 47676.2 2965.41   4
   0  -8  -3 45325.3 2986.44   3
   0  -8  -3 38731.5 2977.57   2
   0  -8   3 46473.8 2947.54   2
   0   8   3 35244.7 2979.38   6
   0   8   3 40187.5 2944.84  10
   0  -8   3 46148.8 2954.61   3
   0   8  -3 47416.7 2929.66   2
   0  -8  -3 50449.5 2981.02  10
   0   8   3 45915.9 2959.12   9
   0   8   4 12099.6 801.012   9
   0  -8  -4 12696.0 808.706  10
   0  -8  -4 11483.7 778.476   5
   0   8   4 11643.1 785.535  10
   0  -8  -4 12689.0 841.581   9
   0   8  -4 10283.5 762.159   9
   0  -8   4 11633.9 767.679   2
   0   8  -4 10648.4 749.373   2
   0   8   4 13358.1 823.593   4
   0   8   4 9216.23 828.940   6
   0  -8  -4 10453.1 782.954  17
   0  -8  -4 10144.2 814.484   2
   0  -8  -4 10693.3 816.974   3
   0   8  -4 10207.0 754.241   3
   0   8   5 97466.9 6712.16  10
   0  -8  -5 112465. 6711.67   5
   0  -8   5 104704. 6682.19  14
   0  -8  -5 116557. 6732.12  10
   0   8  -5 104086. 6696.91   9
   0  -8   5 104571. 6710.19   9
   0  -8  -5 114900. 6752.63   9
   0  -8  -5 81031.5 6761.43   4
   0   8  -5 106473. 6687.82   3
   0  -8  -5 90068.2 6703.79  17
   0  -8  -5 122354. 6724.42   7
   0   8   5 75950.8 6726.51   6
   0  -8  -5 88563.8 6733.61   2
   0  -8   5 111018. 6699.21   2
   0   8  -5 106864. 6682.77   2
   0   8   6 4906.16 371.217  10
   0  -8  -6 4494.51 345.907   5
   0  -8   6 4201.20 314.254  14
   0  -8  -6 4347.41 379.855   9
   0  -8  -6 4148.23 362.888  10
   0   8  -6 4423.84 343.789   9
   0  -8   6 5809.76 369.875   9
   0  -8  -6 3136.63 326.853  17
   0   8  -6 4400.87 323.518   3
   0  -8  -6 3364.19 401.441   4
   0   8  -6 3866.82 314.221   2
   0  -8   6 4333.51 330.768   2
   0   8   6 3010.55 369.347   6
   0  -8  -6 5096.10 369.989   7
   0  -8  -6 3527.27 371.126   2
   0   8   6 4708.29 384.033   2
   0   8   6 4116.22 364.387  13
   0   8   7 294.122 196.072   2
   0  -8  -7 48.5849 167.277   2
   0  -8  -7 353.475 170.248   7
   0   8   7 267.120 161.722  10
   0  -8  -7 220.392 151.596   5
   0  -8   7 358.801 108.758  14
   0   8  -7 324.105 144.613  10
   0  -8  -7 72.2884 161.009   9
   0  -8  -7 17.4501 156.803  10
   0  -8   7 348.973 161.498   9
   0   8  -7 205.458 104.624   2
   0   8   7 361.330 170.581  13
   0   8  -7 272.283 122.918   3
   0  -8  -7 464.143 210.852   4
   0  -8  -7 99.4767 117.516  17
   0  -8   7 211.443 130.709   1
   0   8   8 7794.09 555.638  13
   0  -8   8 6779.33 494.836  14
   0  -8  -8 5668.69 541.900   2
   0   8   8 6844.72 535.513  10
   0  -8  -8 7833.67 517.423   5
   0   8  -8 6322.39 509.570  10
   0  -8  -8 7539.74 533.904  10
   0  -8  -8 7084.27 532.392   9
   0  -8   8 7293.46 533.373   9
   0  -8  -8 9311.49 546.183   7
   0  -8  -8 6683.16 559.362   4
   0   8  -8 7063.91 497.035   3
   0  -8  -8 5379.30 499.424  17
   0  -8   8 7784.68 521.669   1
   0   8  -8 6961.89 489.521   2
   0   8   9 7337.66 593.244  15
   0   8   9 8719.12 635.471  13
   0  -8  -9 8640.91 602.770   5
   0  -8   9 8311.03 581.710  14
   0  -8  -9 9349.00 617.325  10
   0   8   9 8522.22 617.580  10
   0   8  -9 8771.33 600.533  10
   0  -8  -9 8770.28 608.274   9
   0  -8   9 8562.02 615.341   9
   0  -8  -9 9617.60 620.426   7
   0  -8  -9 7466.60 639.180   4
   0   8  -9 8530.98 580.584   3
   0  -8  -9 6118.49 580.585  17
   0  -8   9 8426.19 598.019   1
   0   8  -9 8551.90 572.936   2
   0   8  10 843.024 156.442  15
   0   8 -10 491.591 168.262  15
   0  -8  10 802.800 151.601  14
   0   8  10 1234.74 217.636  13
   0   8 -10 890.859 147.792   3
   0   8  10 403.452 191.677  10
   0  -8 -10 1296.90 211.684   9
   0  -8 -10 947.097 188.724  10
   0   8 -10 1074.81 181.734  10
   0  -8 -10 731.546 180.337   5
   0  -8 -10 822.234 169.645   8
   0  -8  10 668.619 164.299   8
   0  -8  10 435.549 186.087   9
   0  -8 -10 457.689 154.043  17
   0   8 -10 638.131 132.866   2
   0  -8 -10 791.580 202.080   7
   0  -8  10 793.176 166.209   1
   0  -8 -10 603.799 253.190   4
   0   8 -11 32635.8 2225.02  12
   0  -8 -11 38407.3 2250.31   5
   0   8  11 31993.7 2262.01  10
   0  -8 -11 38891.6 2247.49  10
   0  -8 -11 37805.7 2262.56   7
   0  -8 -11 35339.4 2241.77   9
   0   8 -11 33999.6 2236.59  10
   0  -8 -11 32169.0 2231.32   8
   0  -8  11 35144.2 2254.92   9
   0  -8  11 35216.7 2236.09   8
   0  -8  11 36052.9 2238.17   1
   0   8  11 29724.9 2227.10  15
   0   8 -11 32694.3 2241.13  15
   0  -8 -11 29827.2 2268.88   4
   0   8 -11 34334.5 2220.70   3
   0   8  11 32019.4 2262.26  13
   0  -8  11 33501.8 2229.33  14
   0   8 -11 32915.2 2212.19   2
   0   8 -12 14036.7 986.525  15
   0   8  12 13170.8 970.423  15
   0  -8  12 13481.1 974.026  14
   0   8  12 13329.8 1014.19  13
   0   8 -12 13989.8 968.597  12
   0  -8 -12 14872.3 993.227   5
   0  -8 -12 16562.5 1015.97   7
   0   8  12 13382.2 1020.86  10
   0  -8 -12 16034.2 987.814  10
   0  -8 -12 14620.6 985.815   9
   0   8 -12 15260.5 984.608  10
   0   8 -12 13758.7 953.086   2
   0   8 -12 15867.1 995.509   9
   0  -8  12 13859.5 977.766   1
   0  -8 -12 11684.7 1004.25   2
   0   8 -12 15506.8 966.922   3
   0  -8 -12 13779.2 1026.20   4
   0  -8  12 14184.9 971.352  16
   0  -8 -12 12928.9 970.461   8
   0  -8  12 14662.0 972.554   8
   0   8  13 2923.81 260.741  17
   0  -8  13 2545.75 253.451  16
   0   8  13 1922.19 241.773  15
   0   8 -13 2385.66 266.821  15
   0   8  13 3207.58 331.012  13
   0  -8  13 2811.60 263.566  14
   0   8 -13 2452.78 247.278  12
   0  -8 -13 2527.39 285.073   5
   0   8  13 1910.19 304.599  10
   0   8 -13 2684.18 244.330   3
   0  -8 -13 2613.49 306.810   2
   0   8 -13 2595.59 276.022  10
   0  -8 -13 2787.25 278.202   9
   0  -8 -13 2902.99 276.924  10
   0   8 -13 2332.08 279.294   9
   0  -8  13 2687.12 258.817   1
   0  -8 -13 2134.89 296.556   7
   0  -8 -13 2458.70 329.473   4
   0   8 -13 2608.22 231.338   2
   0  -8 -13 2329.23 248.234   8
   0  -8  13 2343.08 244.845   8
   0   8  14 6830.36 482.068  17
   0  -8  14 6594.48 475.188  16
   0  -8 -14 6649.87 543.883  16
   0   8  14 5839.12 473.873  15
   0   8 -14 5447.63 486.701  15
   0   8  14 6377.30 555.355  13
   0   8 -14 6600.00 471.210  12
   0  -8 -14 6348.51 507.526   5
   0  -8 -14 6174.94 533.559   2
   0   8 -14 6687.46 466.667   3
   0   8  14 5371.10 532.627  10
   0  -8 -14 6350.29 484.685  10
   0   8 -14 6784.18 495.645  10
   0  -8 -14 5716.32 494.276   9
   0  -8 -14 5870.00 548.763   4
   0   8 -14 6188.20 508.392   9
   0   8  14 6985.36 592.025   4
   0   8 -14 6211.25 453.951   2
   0  -8  14 6451.20 480.584   1
   0  -8  14 6312.81 468.482   8
   0  -8 -14 5573.90 468.471   8
   0   8 -14 6733.17 528.707   4
   0  -8  15 2097.31 236.588  16
   0  -8 -15 1385.63 306.372  16
   0   8 -15 1814.89 249.804  15
   0   8  15 1536.62 215.961  15
   0  -8 -15 2206.16 285.891  14
   0   8  15 2258.55 340.157  13
   0   8 -15 2129.17 238.214  12
   0  -8 -15 2214.91 274.940   5
   0   8  15 2078.02 309.481  10
   0   8 -15 2331.78 299.873   4
   0  -8  15 2152.32 220.804   8
   0  -8 -15 1765.10 225.934   8
   0   8 -15 2008.33 252.252  10
   0  -8 -15 2351.05 263.928   9
   0  -8 -15 2159.00 249.966  10
   0   8 -15 2034.96 271.419   9
   0  -8 -15 1762.96 316.942   4
   0   8 -15 1982.95 209.941   2
   0   8  15 2341.68 252.768  17
   0   8 -15 2540.96 235.091   3
   0  -8 -15 1435.69 270.736   2
   0   8  15 2294.40 387.233   4
   0   8  16 3771.68 468.930  13
   0   8 -16 4240.25 366.799  12
   0  -8 -16 3477.43 416.559   2
   0   8 -16 4556.78 356.634   3
   0  -8 -16 4448.26 362.436   8
   0  -8  16 4086.63 345.430   8
   0  -8 -16 4187.37 412.803   5
   0  -8 -16 4524.95 373.957  10
   0   8 -16 4669.69 424.974   4
   0   8 -16 4587.16 392.568  10
   0  -8 -16 4421.26 401.837   9
   0   8 -16 5326.19 419.675   9
   0   8  16 4405.69 379.348  17
   0   8 -16 4635.96 377.010  15
   0   8  16 3326.81 349.120  15
   0  -8  16 5091.15 379.020  16
   0  -8 -16 4046.63 449.684   4
   0   8 -16 4592.00 343.983   2
   0   8 -17 20770.7 1329.27  15
   0   8  17 18122.7 1430.37  13
   0   8 -17 20245.4 1328.54  12
   0  -8 -17 16701.3 1364.60   2
   0   8 -17 20559.1 1323.72   3
   0   8  17 21850.6 1339.29  17
   0  -8 -17 21177.5 1368.96   5
   0  -8 -17 20934.6 1334.46  10
   0  -8 -17 18824.5 1344.56   9
   0   8 -17 19924.7 1345.59  10
   0   8 -17 19155.4 1369.65   4
   0   8  17 19006.7 1341.52   5
   0   8 -17 20739.2 1361.91   9
   0  -8  17 19881.3 1308.72   8
   0  -8 -17 19499.2 1323.12   8
   0  -8 -17 16526.0 1389.37   4
   0   8 -17 20251.6 1313.99   2
   0  -8  17 19314.6 1313.64  18
   0   8  17 17264.5 1317.17  15
   0  -8  17 20681.6 1336.23  16
   0   8  18 5117.21 662.929  13
   0   8 -18 7402.07 533.409  12
   0  -8 -18 6875.86 587.830   2
   0   8 -18 7045.98 523.039   3
   0   8  18 7148.29 540.839  17
   0  -8  18 7000.61 586.402   5
   0   8  18 6014.81 581.501   7
   0  -8 -18 7163.43 532.539  10
   0  -8 -18 6760.92 560.043   9
   0   8 -18 7415.71 559.571  10
   0  -8 -18 6902.92 571.107   5
   0   8 -18 8322.44 581.333   9
   0  -8 -18 7205.55 515.112   8
   0   8 -18 7008.88 594.853   4
   0   8  18 5655.75 537.754   5
   0   8 -18 7358.01 511.593   2
   0  -8  18 6788.38 539.815  16
   0   8 -18 6982.11 515.210  15
   0  -8  18 6894.59 500.926  18
   0  -8 -18 6537.51 521.646  18
   0  -8  19 3533.10 387.936   5
   0  -8 -19 3380.49 366.946   5
   0   8  19 2887.44 381.928   7
   0  -8 -19 3135.25 392.242   2
   0   8 -19 3441.90 317.131   3
   0   8  19 2971.65 342.791   5
   0  -8 -19 3306.93 354.518   9
   0   8 -19 3008.90 342.602  10
   0  -8 -19 3362.34 325.474  10
   0   8 -19 2883.00 286.628  15
   0  -8  19 3817.92 339.352  16
   0   8 -19 3265.42 377.233   9
   0   8 -19 3592.13 395.517   4
   0   8  19 3697.32 343.825  17
   0   8 -19 3585.00 301.009   2
   0  -8 -19 3361.55 299.211   8
   0  -8 -19 3827.40 311.383  18
   0   8 -20-92.1055 118.406  11
   0  -8 -20 135.819 248.879   2
   0   8 -20-40.7103 185.463   3
   0  -8 -20 509.769 244.990   5
   0  -8  20 388.557 261.587   5
   0  -8 -20-13.2865 187.886  10
   0  -8 -20 95.5726 232.281   9
   0   8 -20-155.217 227.926  10
   0   8  20-66.0847 224.464  17
   0   8 -20 168.285 258.959   9
   0   8 -20 81.5693 282.718   4
   0   8  20-130.241 247.852   7
   0  -8  20 70.1451 201.698  16
   0   8 -20-246.554 157.796   2
   0   8  20 210.517 210.953   5
   0  -8 -20-29.8463 144.651  18
   0   8 -21 1369.73 265.083  10
   0   8  21 368.561 260.497   7
   0   8  21 1185.27 246.826  17
   0  -8  21 963.276 235.412  16
   0  -8  21 1082.33 290.574   5
   0  -8 -21 937.827 284.897   2
   0   8 -21 975.319 305.730   9
   0   8 -21 650.798 315.121   4
   0   8  21 812.004 235.386   5
   0   8 -22 25.9066 296.220   9
   0   8  22 294.144 237.946  17
   0  -8  22 508.162 239.938  16
   0   8  22 212.792 268.821   7
   0  -8 -22 83.7526 275.307   2
   0  -8  22 423.982 291.858   5
   0   8 -22 235.287 300.891   4
   0   8 -22 689.101 256.495  10
   0   8 -23 3091.27 360.622  10
   0   8  23 2410.51 484.082  12
   0   8  23 3373.14 403.664   7
   0  -9   0 256.644 134.824   6
   0  -9   0 217.220 179.146   2
   0   9   0 382.114 145.661   4
   0  -9   0 44.9738 179.950   3
   0   9   0 281.496 133.665   2
   0  -9   0 103.005 177.463   9
   0   9   0 41.1184 147.331   9
   0   9   0 127.173 146.864  10
   0  -9   1 25756.4 1709.88   6
   0  -9  -1 25348.3 1752.10   2
   0  -9   1 25915.9 1737.65   2
   0  -9   1 26068.1 1744.68   3
   0   9   1 27740.1 1722.55   4
   0  -9  -1 25831.2 1757.08   3
   0   9  -1 25896.6 1710.00   4
   0   9  -1 26833.9 1707.91   2
   0   9   1 27590.2 1716.06   2
   0   9   1 23872.2 1714.86  10
   0   9  -1 23305.9 1710.59  10
   0  -9  -1 27118.9 1750.49   9
   0   9  -1 26167.8 1714.51   9
   0   9   1 24931.3 1717.32   9
   0   9   2 2140.88 307.226   6
   0  -9   2 2723.39 246.408   6
   0  -9   2 3034.98 269.549   2
   0  -9  -2 2765.12 306.004   2
   0  -9  -2 2447.40 303.866   3
   0   9   2 2884.45 274.352   4
   0   9   2 2100.89 245.316   2
   0   9  -2 2359.06 233.154   2
   0  -9   2 2466.21 277.040   3
   0   9   2 2755.07 256.224  10
   0   9  -2 2082.86 245.117   9
   0  -9  -2 2474.29 300.030   9
   0  -9  -2 2768.25 295.027  10
   0   9   2 2958.49 264.652   9
   0   9  -2 1917.96 238.551  10
   0   9   3 1286.41 247.789   6
   0  -9   3 1103.18 211.367   3
   0   9   3 1038.77 194.149   2
   0  -9  -3 1505.78 251.253   3
   0   9  -3 1508.23 177.761   3
   0   9   3 1277.51 220.503   4
   0  -9  -3 549.244 229.734   2
   0  -9   3 794.085 183.796   2
   0   9  -3 992.238 155.447   2
   0   9   3 1142.38 186.662  10
   0   9   3 1233.38 210.868   9
   0  -9  -3 1211.50 238.329  10
   0  -9  -3 1015.57 231.541   9
   0   9  -3 998.318 175.335   9
   0   9   4 3932.25 332.363   9
   0  -9  -4 3103.71 340.075  10
   0  -9  -4 3091.16 299.997   5
   0   9   4 3229.10 306.760  10
   0   9  -4 2994.69 284.203   9
   0  -9  -4 3263.18 365.787   9
   0  -9  -4 3185.05 357.470   2
   0  -9   4 3047.17 292.470   2
   0   9   4 3961.64 347.696   4
   0  -9  -4 2957.77 302.183  17
   0   9  -4 3172.66 274.745   3
   0  -9  -4 3155.40 352.913   3
   0  -9   4 3164.87 311.916   3
   0   9  -4 3352.85 265.901   2
   0   9   4 3048.42 362.429   6
   0   9   5 1530.43 211.276  10
   0  -9  -5 1308.16 227.391  10
   0  -9  -5 1326.35 210.626   5
   0  -9  -5 1511.80 267.170   9
   0   9  -5 1250.49 195.920   9
   0   9   5 615.611 224.428   6
   0  -9  -5 1437.69 223.575   7
   0  -9  -5 846.950 232.069   2
   0  -9   5 1627.38 193.954   2
   0   9  -5 1303.01 165.210   2
   0  -9  -5 955.779 194.631  17
   0   9   5 1623.49 267.465   4
   0   9  -5 1158.99 171.713   3
   0  -9   5 1566.06 155.056  14
   0  -9  -6 10399.3 944.851   2
   0  -9  -6 11446.4 913.102  17
   0   9   6 12733.8 929.539  10
   0  -9  -6 14445.5 921.081   5
   0  -9  -6 11366.7 983.544   4
   0   9  -6 13710.5 900.640   3
   0  -9  -6 14979.0 952.287  10
   0  -9  -6 13111.5 955.975   9
   0  -9   6 12937.6 927.270   9
   0   9  -6 13404.3 915.065   9
   0  -9   6 14542.2 916.083   2
   0   9  -6 14299.2 893.776   2
   0   9   6 12128.7 931.046  13
   0  -9   6 13266.4 892.396  14
   0   9   6 14426.5 966.293   4
   0   9   6 10860.4 947.059   6
   0  -9  -6 14949.3 932.275   7
   0   9   7 8929.10 670.977  13
   0  -9  -7 6664.12 630.864  17
   0   9   7 9561.27 689.000   2
   0  -9  -7 6869.90 673.067   2
   0   9   7 10693.1 710.621   4
   0   9   7 7563.53 657.755  10
   0   9  -7 9282.05 646.185  10
   0  -9  -7 9604.53 679.699   9
   0  -9  -7 9768.27 675.136  10
   0  -9  -7 9667.89 646.283   5
   0  -9   7 9916.12 669.220   9
   0   9  -7 9555.13 651.206   9
   0  -9  -7 11104.2 667.451   7
   0   9   7 7725.06 676.207   6
   0  -9   7 9293.87 625.095  14
   0   9  -7 9228.14 629.945   3
   0  -9  -7 6880.01 694.095   4
   0  -9   7 9384.96 654.342   1
   0   9  -7 9615.86 622.321   2
   0  -9  -8 9997.26 943.623   2
   0  -9  -8 12012.7 967.061   4
   0  -9  -8 11100.8 947.439   3
   0   9  -8 14138.3 907.507   3
   0   9   8 13841.7 940.121  10
   0  -9  -8 14941.6 921.305   5
   0   9   8 12626.3 948.957  13
   0  -9  -8 16438.3 950.259  10
   0  -9  -8 13347.8 937.451   9
   0   9  -8 13430.6 923.235  10
   0  -9   8 13802.8 943.841   9
   0  -9  -8 15949.4 936.288   7
   0  -9  -8 9977.42 905.846  17
   0  -9   8 13436.8 904.249  14
   0  -9   8 13542.3 928.795   1
   0   9  -8 14530.4 899.648   2
   0  -9   9 3792.48 312.340  14
   0   9   9 3631.16 362.288  13
   0   9   9 3860.69 333.884  15
   0   9  -9 4424.66 349.861  15
   0   9   9 4162.93 357.860  10
   0  -9  -9 4534.44 332.582   5
   0  -9  -9 3613.59 349.789   9
   0  -9  -9 4221.68 352.123  10
   0   9  -9 4058.49 334.990  10
   0  -9  -9 3257.84 364.536   2
   0  -9   9 3788.87 359.195   9
   0  -9  -9 2514.55 306.422  17
   0   9  -9 4173.92 315.547   3
   0  -9  -9 3673.36 391.917   4
   0  -9  -9 3154.25 365.335   3
   0  -9  -9 4618.01 357.184   7
   0   9  -9 3981.22 302.088   2
   0  -9   9 4177.01 337.873   1
   0  -9 -10 8448.93 606.011   7
   0  -9 -10 9231.94 589.952   5
   0   9  10 8590.46 605.223  10
   0   9  10 7766.90 611.001  13
   0  -9  10 8301.05 572.661  14
   0  -9 -10 8912.96 596.465   9
   0   9 -10 7713.56 587.522  10
   0  -9 -10 9194.64 606.835  10
   0  -9  10 7231.47 591.513   8
   0  -9  10 8013.05 610.041   9
   0  -9 -10 7792.60 587.675   8
   0   9  10 7088.89 580.973  15
   0   9 -10 8328.96 600.669  15
   0   9 -10 8785.48 572.360   3
   0  -9 -10 6459.14 621.288   4
   0   9 -10 8135.66 557.875   2
   0  -9 -10 5993.68 568.201  17
   0  -9  10 8335.39 591.510   1
   0  -9 -11 223.930 178.724   5
   0   9 -11-72.8804 177.008  15
   0   9  11 227.826 157.630  15
   0   9  11 58.1775 193.553  10
   0   9 -11 340.810 149.097   3
   0  -9 -11-30.6826 182.234   9
   0  -9 -11 48.9802 182.383  10
   0   9 -11 454.309 178.986  10
   0  -9 -11 76.6976 230.765   4
   0  -9 -11 377.518 203.571   7
   0  -9  11 251.780 186.327   1
   0   9 -11 175.016 156.729  12
   0   9  11 21.5538 208.313  13
   0  -9  11 281.403 151.381  14
   0   9 -11 204.941 129.962   2
   0  -9  11 66.7533 163.309   8
   0  -9 -11-15.8718 165.363   8
   0  -9  11 102.787 199.641   9
   0  -9  12 2575.55 277.299  14
   0   9 -12 2617.39 272.881  12
   0   9  12 2915.34 333.125  13
   0  -9 -12 2963.47 300.879   5
   0   9  12 3256.89 331.642  10
   0  -9 -12 3081.96 302.294   9
   0   9 -12 2644.34 289.685  10
   0  -9 -12 3822.65 311.726  10
   0   9  12 2547.72 277.804  15
   0   9 -12 2532.45 299.023  15
   0   9 -12 2965.54 312.246   9
   0  -9  12 2872.64 294.646   1
   0  -9 -12 2509.91 346.588   4
   0   9 -12 2660.67 263.425   3
   0  -9  12 2515.10 282.355   8
   0  -9 -12 2498.94 279.614   8
   0   9 -12 2822.26 252.826   2
   0  -9 -12 3749.24 334.158   7
   0  -9  13 643.629 172.117  16
   0   9 -13 346.038 160.624  12
   0  -9 -13 432.489 199.379   5
   0   9  13 878.652 242.311  13
   0  -9  13 623.294 180.815  14
   0   9  13 527.289 237.712  10
   0  -9 -13 506.634 232.275   2
   0   9 -13 796.721 166.210   3
   0   9 -13 482.476 190.070  10
   0  -9 -13 732.772 202.626   9
   0  -9 -13 653.733 204.925  10
   0   9 -13 275.926 197.075  15
   0   9  13 239.573 157.988  15
   0   9 -13 453.379 198.061   9
   0  -9  13 508.526 188.439   1
   0  -9 -13 397.103 248.784   4
   0  -9 -13 756.384 176.535   8
   0  -9  13 365.901 174.441   8
   0   9 -13 622.703 148.238   2
   0  -9 -13 782.630 231.111   7
   0  -9 -14 661.314 266.753  16
   0  -9  14 700.592 180.606  16
   0   9  14 282.096 166.138  15
   0   9 -14 750.785 208.203  15
   0   9  14 662.128 252.526  13
   0   9 -14 351.502 166.088  12
   0  -9 -14 624.236 211.202   5
   0   9  14 413.458 239.400  10
   0   9 -14 438.783 161.934   3
   0  -9 -14 614.667 230.732   2
   0   9 -14 653.481 213.397  10
   0  -9 -14 557.129 204.112   9
   0  -9 -14 594.498 200.640  10
   0   9 -14 970.485 236.840   9
   0  -9  14 1002.14 203.151   1
   0  -9 -14 352.098 171.954   8
   0  -9  14 595.093 177.830   8
   0   9 -14 707.786 152.266   2
   0  -9 -14 597.116 256.469   4
   0  -9 -14 284.232 226.604   7
   0   9  15 6091.88 528.441  15
   0   9 -15 6748.91 552.336  15
   0  -9 -15 8008.57 593.109  14
   0   9  15 6818.00 602.282  13
   0   9 -15 7611.92 539.347  12
   0  -9 -15 7316.57 566.618   5
   0  -9 -15 6431.42 587.166   2
   0   9  15 6206.20 605.417  10
   0  -9 -15 7155.05 547.869  10
   0  -9 -15 7518.59 551.879   9
   0   9 -15 7491.07 554.501  10
   0  -9  15 8081.36 552.429   1
   0   9 -15 7628.30 572.482   9
   0  -9  15 7247.04 541.720  16
   0  -9 -15 6394.52 534.808   8
   0  -9  15 7515.63 535.743   8
   0   9 -15 7180.34 589.610   4
   0   9 -15 7617.39 534.245   3
   0  -9 -15 7078.81 607.797   4
   0   9 -15 7112.85 515.681   2
   0   9 -16 2903.11 289.871  12
   0  -9 -16 2383.49 319.556   5
   0  -9 -16 2279.58 289.849   8
   0  -9  16 3062.33 279.513   8
   0   9  16 1866.99 364.791  10
   0   9 -16 2808.66 360.930   4
   0  -9 -16 2679.88 350.700   2
   0  -9 -16 3074.93 310.993   9
   0  -9 -16 3163.84 311.304  10
   0   9 -16 3075.18 317.024  10
   0   9 -16 2912.60 331.490   9
   0  -9  16 3561.04 305.974  16
   0   9 -16 2345.17 303.020  15
   0   9  16 2444.44 279.363  15
   0   9 -16 3370.07 284.337   3
   0  -9 -16 2554.50 383.095   4
   0   9  16 2841.98 374.510  13
   0   9 -16 3318.60 268.312   2
   0   9 -17 370.821 199.077  12
   0   9 -17 275.756 189.189   3
   0  -9 -17 506.027 284.013   2
   0   9 -17 606.249 165.169   2
   0   9 -17 707.592 288.749   4
   0  -9  17 266.034 165.137   8
   0  -9 -17 425.545 188.145   8
   0  -9 -17 940.746 228.459   9
   0  -9 -17 87.4037 203.306  10
   0   9 -17 678.504 231.234  10
   0   9 -17 260.881 245.066   9
   0   9 -17 551.762 211.755  15
   0   9  17 242.051 170.732  15
   0   9  17 567.136 301.428  13
   0  -9 -17 1238.82 331.407   4
   0  -9  17 518.242 203.266  16
   0  -9 -17 458.752 249.401   5
   0   9  18 2111.20 408.818  13
   0  -9  18 2587.15 365.841   5
   0  -9 -18 2709.90 340.342   5
   0   9 -18 3261.24 299.507   3
   0  -9 -18 2455.84 359.254   2
   0   9  18 2732.73 312.849  17
   0   9 -18 3107.50 303.120  12
   0   9 -18 2828.05 381.691   4
   0   9 -18 3022.42 336.272  10
   0  -9 -18 2743.11 318.690   9
   0  -9 -18 3086.41 312.778  10
   0  -9  18 2639.17 312.687  16
   0   9 -18 2351.48 354.323   9
   0  -9 -18 2726.75 290.148   8
   0  -9 -18 3250.48 402.323   4
   0  -9 -18 2327.17 295.253  18
   0  -9  18 2767.00 272.022  18
   0   9 -18 2756.01 273.381   2
   0   9 -18 3100.95 306.631  15
   0   9 -19 446.983 201.287  12
   0  -9  19 104.215 207.784  16
   0  -9 -19 419.671 229.353   9
   0   9 -19 477.183 231.415  10
   0  -9 -19 297.225 204.808  10
   0   9  19-41.2723 318.248  13
   0   9 -19 591.356 256.656   9
   0   9 -19 81.5625 279.609   4
   0   9  19 190.657 208.257  17
   0  -9 -19 502.424 244.060   5
   0  -9  19 434.509 283.408   5
   0  -9 -19-13.2339 171.200   8
   0  -9 -19 142.063 176.551  18
   0   9 -19 147.993 162.175   2
   0   9 -19 27.3441 185.445   3
   0  -9 -19 246.176 268.751   2
   0   9 -20 198.672 279.235   4
   0   9 -20 142.489 238.926  10
   0  -9 -20 83.4628 203.094  10
   0  -9 -20 242.223 254.699   5
   0  -9  20 155.938 266.528   5
   0  -9  20 267.818 208.947  16
   0  -9 -20-115.180 173.294  18
   0  -9 -20 27.7849 259.357   2
   0   9  20 454.076 224.679  17
   0   9 -20 221.556 275.187   9
   0  -9  21 2970.37 394.920   5
   0   9 -21 4750.75 467.510   4
   0   9  21 3825.20 360.226  17
   0   9 -21 3091.11 410.551   9
   0   9 -21 3204.17 379.469  10
   0  -9 -21 3826.49 429.720   2
   0  -9  21 3590.13 366.517  16
   0   9 -22 1956.09 386.223   4
   0   9  22 2741.57 312.709  17
   0  -9  22 1688.65 288.217  16
   0   9 -22 2037.76 328.790  10
   0   9 -23 151.202 255.946  10
   0 -10   0 668.082 214.356   9
   0  10   0 772.695 179.896   4
   0 -10   0 368.144 168.489   6
   0 -10   0 254.220 213.905   2
   0  10   0 297.705 174.980  10
   0  10   0 1030.64 180.725   9
   0 -10   0 210.521 197.232   3
   0  10   0 571.588 158.664   2
   0 -10   1 96682.3 6090.81   9
   0 -10  -1 94764.0 6099.19   9
   0  10  -1 95958.9 6055.28   4
   0 -10  -1 90676.6 6106.55   3
   0  10   1 97290.2 6065.41   4
   0 -10   1 95498.6 6055.71   6
   0  10  -1 86553.7 6057.02  10
   0  10   1 86926.9 6059.50  10
   0 -10   1 92255.3 6088.28   2
   0 -10  -1 88598.3 6102.90   2
   0  10   1 90621.3 6061.60   9
   0  10  -1 91461.3 6057.41   9
   0  10   1 99556.3 6061.48   2
   0  10  -1 99206.4 6053.51   2
   0 -10   1 92047.3 6094.57   3
   0 -10  -2 20173.3 1388.33   9
   0  10  -2 21153.5 1338.69   9
   0 -10   2 20356.9 1363.45   2
   0 -10  -2 19098.9 1392.28   2
   0  10   2 21382.6 1355.31   4
   0 -10  -2 16875.7 1382.80   3
   0  10   2 18357.5 1396.32   6
   0 -10   2 20544.2 1333.02   6
   0  10   2 18796.8 1341.54  10
   0  10  -2 17813.6 1332.31  10
   0 -10  -2 20317.8 1384.61  10
   0  10   2 19882.6 1347.50   9
   0  10  -2 20248.7 1326.21   2
   0  10   2 21298.2 1344.08   2
   0 -10   2 19958.7 1371.11   3
   0  10  -3 2789.10 267.902   9
   0 -10  -3 3568.81 347.302   9
   0 -10   3 3128.88 272.410   6
   0  10   3 2483.11 339.795   6
   0 -10   3 2852.76 288.563   2
   0 -10  -3 2361.55 328.075   2
   0 -10  -3 2125.34 280.240  17
   0  10   3 3348.02 315.999   4
   0 -10  -3 2587.09 332.867   3
   0  10   3 2459.91 277.621  10
   0  10   3 3375.56 291.352   2
   0  10  -3 2978.71 251.543   2
   0 -10   3 2513.75 307.713   3
   0  10   3 2997.08 293.745   9
   0  10  -3 2785.08 275.128  10
   0 -10  -3 2833.96 333.710  10
   0  10  -4 2511.00 267.346   9
   0 -10  -4 3144.30 359.227   9
   0  10   4 2497.32 346.362   6
   0  10  -4 3004.82 250.484   2
   0  10   4 3209.10 306.949   2
   0 -10   4 3441.51 321.720   3
   0  10   4 2904.27 323.318   4
   0 -10  -4 3203.14 360.662   3
   0  10  -4 2901.69 261.225   3
   0 -10  -4 2854.24 300.310  17
   0  10   4 2660.85 284.740  10
   0 -10  -4 2662.51 278.419   5
   0 -10  -4 2949.56 327.479  10
   0  10   4 2606.09 314.551   9
   0 -10   4 2135.84 269.365   2
   0 -10  -4 2682.45 350.115   2
   0  10  -5 21435.3 1332.98   2
   0 -10  -5 17347.8 1357.11  17
   0 -10  -5 22173.7 1421.73   9
   0  10  -5 19657.6 1347.69   9
   0 -10   5 20102.0 1356.37   2
   0 -10  -5 16199.5 1393.42   2
   0 -10   5 20429.3 1328.31  14
   0  10  -5 20735.9 1338.75   3
   0  10   5 17953.8 1358.60  10
   0 -10  -5 21196.1 1359.22   5
   0 -10  -5 22518.3 1397.29  10
   0  10   5 16625.8 1411.08   6
   0 -10  -5 21092.0 1363.65   7
   0  10   5 21088.1 1390.55   4
   0 -10  -6 4284.70 395.368  17
   0  10   6 4841.74 413.197  10
   0 -10  -6 5493.82 444.711  10
   0 -10  -6 5104.61 404.274   5
   0  10  -6 4957.77 395.069   9
   0 -10   6 5381.35 424.220   9
   0 -10  -6 5775.46 463.201   9
   0 -10   6 5587.85 404.916   2
   0 -10  -6 3256.32 433.409   2
   0  10  -6 4476.39 368.903   2
   0 -10   6 4743.71 368.172  14
   0  10   6 5489.29 453.908   4
   0  10  -6 5152.67 383.468   3
   0 -10  -6 5408.13 416.934   7
   0  10   6 3988.17 445.262   6
   0  10   7 22513.0 1682.17  13
   0 -10  -7 20531.6 1659.98  17
   0 -10  -7 20858.1 1701.86   2
   0 -10   7 26207.0 1669.85   2
   0 -10   7 25643.3 1682.22   1
   0  10   7 24552.1 1682.88  10
   0 -10  -7 28012.1 1698.11  10
   0  10  -7 23892.0 1664.01  10
   0 -10  -7 25135.7 1661.18   5
   0 -10  -7 24934.0 1694.49   9
   0 -10   7 24704.6 1688.17   9
   0  10  -7 25224.6 1668.12   9
   0  10  -7 26940.8 1648.04   2
   0 -10   7 25435.3 1648.23  14
   0  10   7 30270.6 1718.32   4
   0  10   7 20953.2 1695.73   6
   0 -10  -7 27180.4 1673.20   7
   0  10  -7 27992.2 1657.38   3
   0 -10  -7 20626.4 1716.21   4
   0  10   8 18412.3 1413.53   6
   0 -10  -8 23172.2 1395.11   7
   0  10   8 19558.8 1409.08  13
   0 -10  -8 16345.4 1373.83  17
   0 -10  -8 16264.0 1416.72   2
   0  10   8 20762.0 1402.98  10
   0 -10  -8 22068.8 1381.29   5
   0 -10   8 19624.8 1367.33  14
   0 -10  -8 21289.5 1408.52  10
   0 -10  -8 20770.3 1407.35   9
   0  10  -8 20880.1 1389.28  10
   0  10  -8 20797.3 1390.62   9
   0  10   8 23820.0 1436.71   4
   0  10  -8 23150.2 1377.71   3
   0 -10  -8 17381.0 1431.24   4
   0 -10   8 20667.4 1410.73   9
   0  10  -8 22246.5 1367.08   2
   0 -10   8 22120.6 1402.25   1
   0 -10   9 2562.01 238.589  14
   0  10   9 2568.04 308.402  13
   0 -10  -9 2269.10 321.572   4
   0 -10  -9 3195.60 319.289   3
   0  10  -9 2325.21 244.082   3
   0 -10  -9 1938.72 237.995  17
   0 -10   9 2405.89 290.905   8
   0 -10  -9 2238.39 268.109   8
   0 -10   9 2471.22 296.802   9
   0  10   9 2968.93 287.640  10
   0  10  -9 2148.87 262.153  10
   0 -10  -9 2904.42 294.409  10
   0 -10  -9 2603.38 260.764   5
   0 -10  -9 2441.08 285.771   9
   0  10  -9 2477.48 230.329   2
   0 -10  -9 2270.64 310.402   2
   0  10   9 3026.62 294.735   6
   0 -10  -9 2972.44 281.986   7
   0  10   9 2565.91 267.217  15
   0  10  -9 2516.86 279.111  15
   0  10   9 2952.88 336.956   4
   0 -10   9 2753.55 279.055   1
   0 -10 -10 2126.78 249.116   7
   0  10  10 1540.24 256.711  13
   0 -10  10 1763.78 201.539  14
   0  10 -10 1671.64 231.080  15
   0  10  10 1669.98 225.588  15
   0  10  10 2042.76 251.331  10
   0 -10 -10 2419.33 268.240  10
   0  10 -10 1705.25 235.571  10
   0 -10 -10 1943.61 223.929   5
   0 -10 -10 1689.18 246.744   9
   0 -10  10 2112.22 247.953   1
   0  10 -10 1790.76 192.963   2
   0  10 -10 1823.28 207.814   3
   0 -10 -10 1357.19 289.615   4
   0 -10 -10 1365.37 252.606   3
   0 -10 -10 1114.46 196.446  17
   0 -10  10 1948.41 263.185   9
   0 -10  10 1773.26 245.824   8
   0 -10 -10 1758.59 235.193   8
   0  10  11 2217.56 304.576  13
   0 -10  11 2885.06 251.450  14
   0  10  11 2945.23 293.215  10
   0 -10 -11 2323.29 285.502   7
   0 -10 -11 2986.84 283.185  10
   0  10 -11 2574.05 284.399  10
   0 -10 -11 2462.30 279.653   9
   0  10 -11 2744.03 231.547   2
   0 -10 -11 2833.31 274.342   8
   0 -10  11 2328.02 305.427   9
   0 -10  11 2651.38 282.916   8
   0  10 -11 2125.04 277.094  15
   0  10  11 1740.87 248.901  15
   0 -10 -11 2801.55 264.881   5
   0  10 -11 2328.25 243.017   3
   0 -10 -11 2016.88 290.629   3
   0 -10 -11 2432.05 332.825   4
   0 -10 -11 1553.28 235.434  17
   0 -10  11 2167.90 275.548   1
   0 -10 -12 1902.86 239.784   5
   0  10 -12 1882.75 231.215  12
   0  10  12 1805.05 283.705  13
   0  10  12 1691.91 267.469  10
   0 -10 -12 2416.45 264.114  10
   0 -10 -12 2183.75 255.670   9
   0  10 -12 2313.77 259.441  10
   0 -10  12 2071.98 232.077  14
   0 -10 -12 2559.81 313.459   4
   0 -10 -12 1187.57 270.939   3
   0  10 -12 1936.84 224.289   3
   0 -10  12 1547.09 281.670   9
   0 -10  12 1572.11 244.331   8
   0 -10 -12 1809.26 241.824   8
   0 -10 -12 1910.07 264.120   7
   0  10 -12 1561.51 252.011  15
   0  10  12 2297.25 244.214  15
   0  10 -12 1673.60 199.409   2
   0 -10  12 2037.89 258.549   1
   0  10 -13 12214.9 920.380  12
   0 -10 -13 13522.7 936.172   5
   0  10  13 13978.1 959.292  10
   0 -10 -13 14540.4 957.978   7
   0 -10 -13 14548.9 941.369  10
   0 -10 -13 13546.4 930.526   9
   0  10 -13 13418.6 940.523  10
   0 -10  13 14096.9 938.541   1
   0  10 -13 14553.3 951.463   9
   0 -10  13 13260.7 936.659   8
   0 -10 -13 12017.6 928.502   8
   0  10  13 11068.9 920.721  15
   0  10 -13 12939.2 944.158  15
   0  10 -13 13546.9 904.168   2
   0  10  13 13377.6 961.258  13
   0 -10  13 13820.7 932.780  14
   0 -10 -13 12466.3 974.218   4
   0  10 -13 13900.2 918.064   3
   0  10 -14 1877.83 271.881  15
   0  10  14 1694.09 233.638  15
   0  10 -14 1709.38 240.918  12
   0 -10 -14 2030.11 269.639   5
   0  10  14 1703.68 291.963  13
   0  10  14 2055.83 307.275  10
   0 -10 -14 2057.57 294.977   2
   0  10 -14 1703.21 265.099  10
   0 -10 -14 1704.04 248.273   9
   0 -10 -14 2564.11 276.295  10
   0 -10 -14 2324.89 288.120   7
   0  10 -14 2607.69 300.454   9
   0 -10  14 1916.18 248.300   8
   0 -10 -14 1472.09 246.112   8
   0  10 -14 1914.93 211.523   2
   0 -10  14 2005.73 258.016   1
   0 -10 -14 2330.30 324.053   4
   0  10 -14 1677.26 229.815   3
   0 -10  14 1926.39 247.995  16
   0  10 -15 1246.84 244.052  15
   0  10  15 918.299 204.100  15
   0  10  15 1807.58 292.100  13
   0  10 -15 1143.88 216.440  12
   0 -10 -15 1271.55 247.972   5
   0  10  15 1624.31 291.213  10
   0 -10 -15 1320.56 281.986   2
   0 -10 -15 1406.67 274.256   7
   0 -10 -15 1008.51 235.867  10
   0 -10 -15 1277.59 225.712   9
   0  10 -15 999.549 238.552  10
   0  10 -15 1666.23 269.487   9
   0  10 -15 1404.60 208.094   3
   0 -10 -15 1338.05 302.696   4
   0 -10  15 1307.56 214.680  16
   0 -10  15 1279.36 236.266   1
   0 -10 -15 1007.14 222.507   8
   0 -10  15 935.232 214.368   8
   0  10 -15 1365.71 181.750   2
   0  10  16 7331.42 629.503  13
   0  10 -16 7122.05 571.416  12
   0 -10 -16 7036.72 594.049   5
   0 -10  16 8296.00 578.754  16
   0  10  16 7312.14 637.717  10
   0  10 -16 8425.88 644.471   4
   0 -10 -16 6373.68 624.407   2
   0 -10 -16 8089.13 580.740  10
   0  10 -16 7626.67 596.626  10
   0 -10 -16 7824.99 578.717   9
   0  10 -16 8155.91 612.669   9
   0 -10 -16 7592.90 637.552   4
   0  10 -16 8211.18 565.582   3
   0 -10  16 7703.96 581.275   1
   0  10  16 6294.06 561.414  15
   0  10 -16 7856.92 599.394  15
   0 -10  16 7960.52 572.019   8
   0 -10 -16 7378.88 575.798   8
   0  10 -16 7542.08 547.213   2
   0  10 -17 1446.16 234.959  12
   0  10 -17 1142.97 254.689  15
   0  10 -17 1026.21 308.789   4
   0 -10 -17 1234.74 294.943   2
   0 -10 -17 1190.97 261.579   5
   0 -10 -17 1173.19 237.933  10
   0 -10 -17 1234.22 246.875   9
   0  10 -17 1354.87 261.172  10
   0  10 -17 1792.35 294.766   9
   0 -10  17 1211.79 241.784  16
   0 -10 -17 1017.71 223.286   8
   0  10 -17 1172.39 221.132   3
   0 -10 -17 859.467 320.871   4
   0  10  17 469.931 283.922  13
   0  10 -17 1353.64 194.262   2
   0  10 -18 418.641 211.818  12
   0 -10 -18 585.359 271.119   2
   0  10  18 31.9077 291.362  13
   0  10 -18 555.830 287.366   4
   0  10 -18 449.657 246.593  10
   0 -10 -18 670.567 229.365   9
   0 -10 -18 606.963 214.252  10
   0  10 -18 606.747 262.648   9
   0 -10 -18 64.0245 199.039   8
   0 -10 -18 763.227 333.134   4
   0  10 -18 533.287 200.602   3
   0 -10 -18 667.891 247.529   5
   0 -10  18 399.108 215.469  16
   0  10 -18 282.481 164.751   2
   0  10 -18 301.773 221.593  15
   0  10 -19 3646.05 328.967   3
   0 -10 -19 4128.76 445.287   4
   0  10  19 2929.53 442.745  13
   0  10 -19 3009.99 408.469   4
   0  10 -19 3447.46 342.721  12
   0 -10 -19 2454.37 393.554   2
   0 -10 -19 3122.38 333.123  18
   0 -10 -19 3525.79 376.475   5
   0 -10  19 2625.79 382.761   5
   0 -10  19 2949.26 341.884  16
   0  10 -19 3291.64 389.241   9
   0 -10 -19 3529.93 338.175  10
   0  10 -19 2890.01 367.332  10
   0 -10  20 2835.21 313.283  16
   0 -10  20 2105.29 376.799   5
   0 -10 -20 2772.03 391.559   2
   0  10 -20 2399.07 336.275  10
   0  10 -20 2496.57 397.738   4
   0 -10 -20 2300.29 355.781   3
   0  10 -20 2874.03 362.556   9
   0  10 -21-215.909 308.719   4
   0  10 -21 480.692 262.287  10
   0 -10 -21 665.900 285.793   3
   0 -10  21 243.488 223.349  16
   0 -10 -22 142.879 264.314   3
   0  10 -22 133.498 251.347  10
   0  10 -23 429.594 269.140  10
   0 -11   0-29.4648 207.853   2
   0  11   0 266.026 178.997   9
   0 -11   0-121.852 214.882   3
   0  11   0 255.976 179.088   2
   0  11   0 304.737 175.286   4
   0 -11   0-54.6478 208.325   9
   0  11   0 205.551 177.989  10
   0 -11  -1 11132.3 836.519   9
   0 -11   1 10196.7 820.065   9
   0 -11  -1 11466.0 855.449   2
   0 -11   1 11270.9 831.045   2
   0 -11   1 11498.3 780.309   6
   0  11   1 11036.3 785.274   2
   0  11  -1 12047.3 781.503   2
   0 -11   1 10940.9 835.091   3
   0  11  -1 11541.6 783.368   4
   0 -11  -1 10725.7 852.980   3
   0  11   1 12493.4 798.512   4
   0  11   1 10421.4 788.431   9
   0  11  -1 10796.4 786.401   9
   0  11   1 10400.0 786.735  10
   0  11  -1 9917.21 783.844  10
   0 -11  -2 16739.5 1105.78   9
   0 -11   2 14899.6 1070.14   9
   0 -11  -2 14230.2 1102.95   3
   0  11  -2 14972.8 1028.88   4
   0  11   2 16819.9 1056.52   4
   0 -11   2 15228.2 1072.54   2
   0 -11  -2 13106.7 1094.43   2
   0 -11   2 15616.6 1033.79   6
   0 -11   2 12646.3 1070.00   3
   0  11  -2 16344.3 1030.12   2
   0  11   2 16657.7 1046.54   2
   0  11  -2 15496.8 1038.47   9
   0  11   2 15597.2 1048.14   9
   0  11  -2 12925.7 1032.13  10
   0  11   2 13795.5 1038.54  10
   0 -11  -3 735.153 262.097   9
   0  11  -3 1348.47 205.722   9
   0  11   3 1286.06 296.633   6
   0 -11   3 1189.74 193.984   6
   0  11   3 1322.08 242.367   4
   0 -11  -3 427.015 256.117   3
   0 -11  -3 837.735 206.742  17
   0 -11   3 1211.75 224.039   2
   0 -11  -3 889.543 272.706   2
   0  11  -3 1117.46 181.646   2
   0  11   3 1299.87 219.210   2
   0 -11   3 1185.28 244.526   3
   0  11   3 920.033 202.957  10
   0 -11  -3 1462.34 289.945  10
   0  11   3 1118.43 222.402   9
   0  11  -3 1070.37 200.232  10
   0  11  -4 2033.31 236.614   9
   0 -11  -4 1503.83 312.415   9
   0  11   4 1606.79 308.382   6
   0 -11   4 2038.57 234.850   6
   0 -11   4 1689.63 246.222   2
   0 -11  -4 1585.92 305.154   2
   0  11   4 1956.91 286.270   4
   0 -11  -4 1856.85 304.834   3
   0 -11  -4 1832.57 256.509  17
   0  11  -4 2040.46 214.680   2
   0  11   4 1906.85 261.956   2
   0 -11  -4 1970.58 241.681   5
   0  11   4 1369.68 243.428  10
   0 -11  -4 2262.12 316.420  10
   0  11   4 1853.78 273.519   9
   0  11   5 26439.8 1833.10  10
   0 -11  -5 28956.9 1825.64   5
   0  11  -5 28844.0 1805.27   2
   0  11   5 30127.6 1845.95   2
   0  11   5 22686.4 1889.67   6
   0 -11  -5 27480.7 1828.74   7
   0 -11  -5 31477.2 1874.08  10
   0 -11  -5 28335.7 1885.74   9
   0  11  -5 27433.9 1819.56   9
   0 -11  -5 23254.1 1875.18   2
   0 -11   5 27000.4 1832.55   2
   0  11   5 29584.4 1861.18   4
   0 -11   5 26333.0 1798.07  14
   0 -11  -5 25966.2 1834.48  17
   0  11  -5 28021.0 1811.48   3
   0 -11  -5 22040.8 1865.91   3
   0  11   6 1183.33 237.215  10
   0 -11  -6 1039.14 214.014   5
   0 -11  -6 1637.05 231.706   7
   0  11   6 831.196 269.383   6
   0 -11  -6 1082.34 256.349  10
   0  11  -6 1132.85 209.407   9
   0 -11  -6 947.560 271.541   9
   0 -11   6 1495.47 224.787   2
   0 -11  -6 1130.48 268.745   2
   0  11  -6 1380.70 181.511   2
   0 -11   6 1241.13 163.099  14
   0  11  -6 1185.88 194.485   3
   0  11   6 1731.51 296.634   4
   0 -11  -6 960.473 218.369  17
   0  11   7 518.242 200.597  13
   0  11  -7 489.235 162.335   3
   0 -11   7 360.045 177.351   2
   0 -11   7 449.791 199.000   1
   0 -11   7 447.674 208.294   9
   0  11   7 344.969 197.164  10
   0 -11  -7 532.016 232.019  10
   0  11  -7 632.895 186.612  10
   0 -11  -7 400.761 170.702   5
   0 -11  -7 268.125 207.340   9
   0  11  -7 441.095 189.414   9
   0  11  -7 361.638 149.889   2
   0 -11  -7 249.064 214.109   2
   0 -11  -7 465.137 187.241   7
   0  11   7 297.570 204.792   6
   0 -11  -7 269.191 167.350  17
   0  11   7 449.611 248.935   4
   0 -11   7 407.460 135.348  14
   0  11   8 247.203 174.069  15
   0  11  -8 245.197 184.909  15
   0  11   8-22.1875 197.332  13
   0  11  -8 368.983 157.885   3
   0 -11   8 229.192 200.284   1
   0 -11  -8 339.298 192.856   8
   0 -11   8 476.124 210.395   9
   0 -11   8 319.446 213.407   8
   0  11   8 269.539 202.063  10
   0 -11  -8 328.515 215.370  10
   0  11  -8 474.884 187.600  10
   0 -11  -8 574.175 170.383   5
   0  11  -8 419.218 187.166   9
   0 -11  -8 65.0291 209.764   9
   0 -11  -8 237.673 209.463   2
   0  11  -8 443.797 147.091   2
   0  11   8 318.219 213.428   6
   0 -11  -8 543.268 184.377   7
   0 -11  -8 215.099 154.567  17
   0  11   8 210.404 245.437   4
   0 -11   8 267.481 140.440  14
   0  11  -9 498.438 189.570  15
   0  11   9-17.6268 165.176  15
   0  11   9 66.5378 214.847  13
   0 -11  -9 89.2927 244.296   4
   0  11  -9 184.751 150.878   3
   0 -11  -9 26.9428 212.352   3
   0 -11   9 366.800 195.582   1
   0 -11  -9-39.2280 184.187   8
   0 -11   9-24.0741 208.353   9
   0 -11   9 262.127 185.876   8
   0  11   9 385.775 196.650  10
   0  11  -9 415.264 193.250  10
   0 -11  -9-229.530 201.686  10
   0 -11  -9 90.9520 161.716   5
   0 -11  -9 236.806 190.769   9
   0 -11  -9 28.8493 214.938   2
   0  11  -9 340.015 145.801   2
   0 -11  -9 155.994 172.744   7
   0  11   9 268.593 213.170   6
   0 -11  -9 233.844 150.843  17
   0  11   9 185.884 245.720   4
   0 -11   9 12.7549 133.571  14
   0  11 -10 1686.71 243.829  15
   0  11  10 1032.65 219.821  15
   0 -11  10 1569.52 208.251  14
   0  11  10 1507.37 259.772  13
   0 -11 -10 1382.71 295.910   4
   0  11 -10 2028.65 220.677   3
   0 -11 -10 1650.47 272.338   3
   0 -11 -10 1351.66 239.270   8
   0 -11  10 1426.82 252.958   8
   0 -11  10 1589.01 274.036   9
   0  11  10 1800.28 253.218  10
   0 -11 -10 1781.32 268.688  10
   0  11 -10 1572.29 242.438  10
   0 -11 -10 1491.04 215.367   5
   0 -11 -10 1535.40 236.093   9
   0 -11 -10 1107.69 200.391  17
   0 -11 -10 2146.38 250.059   7
   0  11  10 1569.16 256.724   6
   0  11  10 2076.80 308.118   4
   0 -11  10 1977.86 264.647   1
   0 -11 -10 1331.82 272.851   2
   0  11 -10 1593.36 196.579   2
   0  11  11 7440.04 577.371  15
   0  11 -11 7063.01 594.473  15
   0  11  11 7584.52 602.443  13
   0 -11  11 7362.75 559.711  14
   0 -11  11 8245.20 595.534   1
   0 -11 -11 7779.30 563.923   5
   0  11  11 7549.08 581.978  10
   0 -11  11 8051.14 623.051   9
   0 -11  11 8038.27 600.041   8
   0 -11 -11 6557.20 579.053   8
   0  11 -11 7636.80 579.827  10
   0 -11 -11 7267.58 583.613   9
   0 -11 -11 8235.08 598.223  10
   0 -11 -11 8678.18 585.697   7
   0  11 -11 8329.90 548.253   2
   0  11  11 7088.38 596.238   6
   0 -11 -11 6336.84 552.235  17
   0 -11 -11 6396.00 604.215   3
   0  11 -11 8268.57 563.217   3
   0 -11 -11 7428.49 630.029   4
   0  11  11 8940.04 633.485   4
   0 -11  12 693.740 192.574  14
   0  11 -12 524.957 198.300  12
   0  11  12 967.483 242.099  13
   0 -11 -12 1229.73 234.968   7
   0  11  12 524.226 215.318  10
   0 -11 -12 875.042 235.519  10
   0  11 -12 757.690 218.589  10
   0 -11  12 487.767 213.619   1
   0 -11 -12 708.754 208.269   9
   0 -11  12 872.107 225.877   8
   0 -11 -12 693.575 216.640   8
   0  11 -12 941.446 169.998   2
   0  11 -12 387.667 211.916  15
   0  11  12 551.849 195.566  15
   0 -11 -12 846.170 196.347   5
   0 -11 -12 1048.47 286.411   4
   0 -11 -12 783.080 247.377   3
   0  11 -12 797.862 187.548   3
   0  11 -13 5546.40 465.308  12
   0 -11 -13 6618.00 470.237   5
   0  11  13 5722.65 486.969  10
   0  11  13 5955.55 510.586  13
   0 -11  13 6199.50 472.053  14
   0 -11 -13 6386.26 500.392   7
   0 -11 -13 6420.55 477.192   9
   0 -11 -13 6341.36 491.183  10
   0  11 -13 5427.51 479.490  10
   0  11 -13 5842.44 488.745   9
   0 -11  13 5371.25 486.224   8
   0 -11 -13 5757.22 476.043   8
   0  11  13 4709.00 459.764  15
   0  11 -13 5396.76 488.970  15
   0 -11  13 6192.00 489.864   1
   0  11 -13 6144.66 443.629   2
   0  11 -13 6021.45 460.940   3
   0 -11 -13 5616.71 503.823   3
   0 -11 -13 5335.14 526.711   4
   0  11  14 335.844 190.596  15
   0  11 -14 197.412 217.271  15
   0  11 -14 281.843 188.194  12
   0  11  14 535.796 237.805  13
   0 -11 -14 115.465 196.593   5
   0  11  14 333.281 222.033  10
   0 -11 -14 422.293 210.579   9
   0 -11 -14 140.840 210.059  10
   0  11 -14 506.891 214.557  10
   0 -11  14 68.0108 191.315  16
   0  11 -14 225.374 225.012   9
   0 -11 -14 221.189 200.330   8
   0 -11  14 410.422 199.704   8
   0 -11 -14 344.097 236.057   7
   0  11 -14 88.9035 150.598   2
   0 -11  14 77.6811 200.939   1
   0 -11 -14-53.8922 269.043   4
   0 -11 -14 297.131 247.308   3
   0  11 -14 375.387 176.358   3
   0  11  15 194.955 239.448  13
   0  11 -15 100.074 198.858  12
   0 -11 -15-17.5816 204.653   5
   0  11  15 427.452 253.697  10
   0 -11 -15 257.287 230.454   7
   0 -11 -15 343.979 222.368  10
   0 -11 -15 92.5547 198.214   9
   0  11 -15 580.479 232.506  10
   0 -11  15 425.647 198.853  16
   0  11 -15 425.428 238.435   9
   0 -11 -15 81.9392 280.243   4
   0 -11 -15 443.933 247.238   3
   0  11 -15 409.370 180.981   3
   0  11 -15 197.439 232.164  15
   0  11  15 49.3648 186.878  15
   0 -11  15 223.591 191.820   8
   0 -11 -15 18.2964 186.807   8
   0 -11 -15-112.149 253.160   2
   0  11 -15 89.7740 153.758   2
   0 -11  15 192.619 206.330   1
   0  11 -16 16.8499 191.009  12
   0 -11 -16 111.839 213.075   5
   0  11 -16 239.072 245.887  15
   0  11  16 285.350 187.541  15
   0  11  16 431.576 261.624  10
   0  11 -16 225.786 280.120   4
   0 -11 -16 201.874 221.202  10
   0  11 -16-20.5417 225.937  10
   0 -11 -16-15.3114 201.093   9
   0 -11  16 138.113 197.697  16
   0  11 -16 44.3325 233.381   9
   0 -11 -16 166.405 289.047   4
   0 -11 -16 49.2291 248.112   3
   0  11 -16 57.3717 185.487   3
   0 -11  16-95.6519 213.465   1
   0  11  16 793.120 277.236  13
   0 -11 -16 145.385 201.718   8
   0 -11  16-106.378 203.702   8
   0  11 -16 102.005 157.585   2
   0 -11 -16-141.280 248.608   2
   0  11  17 1645.45 333.002  10
   0  11 -17 2375.30 373.792   4
   0 -11 -17 1674.28 319.008   3
   0  11 -17 2545.61 275.404   3
   0 -11 -17 2205.40 364.719   4
   0 -11 -17 2412.22 283.855   9
   0 -11 -17 2458.17 290.847  10
   0  11 -17 2147.20 318.514  10
   0 -11 -17 1995.14 343.083   2
   0  11 -17 2500.56 248.038   2
   0  11 -17 2284.42 326.117   9
   0  11 -17 2278.22 313.041  15
   0 -11 -17 2864.28 296.618   8
   0 -11  17 1706.53 273.716  16
   0  11 -17 1860.88 286.319  12
   0 -11 -17 2112.55 300.317   5
   0  11  17 2175.01 333.950  13
   0  11 -18 21.5588 233.980  10
   0 -11 -18-16.1818 219.856  10
   0 -11 -18 519.047 319.316   4
   0 -11 -18-123.120 257.082   3
   0  11 -18-44.2352 194.529   3
   0  11 -18 239.189 258.624   9
   0  11  18 174.473 287.882  13
   0  11 -18 118.638 288.316   4
   0 -11 -18-324.495 238.633   5
   0 -11 -18 57.5900 271.318   2
   0 -11  18 143.924 210.674  16
   0  11 -18 34.4644 203.404  12
   0 -11 -18-106.080 211.306   8
   0 -11  19 3738.75 395.070  16
   0 -11 -19 4102.19 406.416  18
   0 -11 -19 4216.13 449.417   3
   0  11 -19 4899.62 429.119  10
   0  11  19 4113.65 456.685  13
   0  11 -19 4342.46 454.825   9
   0  11 -19 4656.19 496.291   4
   0  11  20 470.404 319.292  13
   0  11 -20-187.682 316.222   4
   0 -11  20 112.815 231.015  16
   0  11 -20 518.280 264.305  10
   0 -11 -20 246.980 273.420   3
   0  11 -21 1216.65 293.685  10
   0  11 -22 116.691 264.040  10
   0  12   0 29012.7 1858.07   4
   0  12   0 26510.0 1853.13   9
   0  12   0 24595.0 1852.71  10
   0 -12   0 27756.4 1916.11   2
   0 -12   0 29826.5 1916.06   9
   0  12   0 30530.2 1856.88   2
   0 -12   0 26535.4 1918.92   3
   0 -12  -1 34325.4 2308.96   9
   0 -12   1 35808.5 2305.46   9
   0 -12  -1 32614.5 2319.76   3
   0  12  -1 35167.7 2248.38   4
   0  12   1 36368.2 2259.20   4
   0 -12   1 33439.7 2246.14   6
   0  12   1 30864.1 2250.08  10
   0  12  -1 30875.2 2248.03  10
   0 -12   1 33493.6 2300.85   2
   0 -12  -1 31657.6 2314.00   2
   0  12  -1 33647.8 2250.61   9
   0  12   1 34417.3 2256.86   9
   0 -12   1 34114.5 2311.54   3
   0  12  -1 35477.0 2245.86   2
   0  12   1 36059.0 2253.49   2
   0 -12   2 258.789 237.795   9
   0 -12  -2 169.811 279.547   9
   0  12  -2 569.475 201.582   9
   0 -12   2 194.681 177.400   6
   0 -12   2 229.588 229.585   2
   0 -12  -2 78.4999 238.291   2
   0  12   2 714.899 219.681   4
   0  12  -2 843.189 198.164   4
   0  12   2 313.203 209.444  10
   0 -12  -2 654.561 272.420   3
   0 -12   2 188.710 242.576   3
   0  12   2 348.561 213.080   2
   0  12  -2 386.379 181.400   2
   0  12  -2 108.849 191.694  10
   0  12   2 521.747 206.229   9
   0 -12  -3 247.066 261.403   9
   0 -12   3 111.914 216.532   9
   0  12  -3 324.148 198.636   9
   0 -12   3 456.336 179.426   6
   0 -12   3 26.5339 208.451   2
   0 -12  -3 872.345 282.971   2
   0 -12  -3 115.719 192.782  17
   0  12   3 355.959 227.548   4
   0  12   3 141.014 182.368  10
   0 -12  -3 374.853 181.246   5
   0 -12   3 239.424 232.331   3
   0  12  -3 469.860 170.153   2
   0  12   3 540.683 204.702   2
   0 -12  -3-80.1298 267.759   3
   0  12   3 807.355 235.783   9
   0  12  -3 360.374 183.155  10
   0 -12  -4 12414.3 853.182  10
   0  12   4 10937.0 808.846   9
   0 -12  -4 11050.4 789.078   5
   0  12   4 9928.14 792.307  10
   0  12  -4 10866.9 782.295   9
   0 -12  -4 10787.6 870.467   9
   0 -12   4 10600.8 810.623   2
   0 -12  -4 8942.25 854.383   2
   0  12   4 11371.6 820.593   4
   0 -12  -4 9933.88 799.930  17
   0 -12  -4 10975.5 868.472   3
   0  12   4 12593.6 810.235   2
   0  12  -4 11754.2 770.009   2
   0  12   4 8943.87 875.919   6
   0 -12   4 11440.4 781.577   6
   0  12   5 10015.9 708.786   2
   0  12  -5 10380.0 669.413   2
   0 -12  -5 8183.06 691.683  17
   0  12   5 7886.30 690.292  10
   0 -12  -5 9891.83 740.654  10
   0 -12  -5 9937.18 689.112   5
   0 -12  -5 8808.07 755.022   9
   0  12  -5 10161.1 686.876   9
   0 -12   5 8790.36 700.669   2
   0 -12  -5 8456.67 764.114   2
   0 -12   5 9546.18 657.072  14
   0  12   5 9889.50 731.531   4
   0 -12  -5 8300.96 750.027   3
   0  12   5 7662.03 760.999   6
   0 -12  -5 8988.32 686.724   7
   0 -12   5 10022.9 683.106   6
   0  12  -6 388.136 169.126   2
   0  12   6 473.243 227.353   2
   0 -12  -6 186.340 183.064  17
   0  12   6 383.264 200.512  10
   0 -12  -6 292.307 182.718   5
   0  12   6 319.988 242.767   4
   0 -12  -6 344.563 246.717  10
   0 -12  -6 119.792 252.620   9
   0  12  -6 34.3864 185.102   9
   0  12   6 394.476 204.270  13
   0 -12   6 433.335 147.572  14
   0 -12  -6 72.3182 250.977   2
   0 -12  -6 191.463 205.661   7
   0  12   6 38.1830 242.206   6
   0 -12   6 494.105 213.033   2
   0  12   7 9658.76 901.659   6
   0 -12  -7 13374.0 864.037   7
   0  12   7 11316.9 876.749  13
   0 -12  -7 10451.1 855.017  17
   0  12  -7 13559.9 842.523   2
   0  12   7 11674.3 878.821  10
   0 -12  -7 12208.3 850.681   5
   0 -12  -7 11181.7 874.403   8
   0 -12   7 12117.6 907.096   8
   0 -12  -7 13784.0 908.833  10
   0  12  -7 12253.1 861.366  10
   0  12  -7 13753.4 867.749   9
   0 -12  -7 13489.6 916.051   9
   0 -12   7 12442.1 872.774   2
   0 -12  -7 8718.90 893.504   2
   0  12  -7 12841.2 852.765   3
   0  12   7 11753.3 862.493  15
   0  12  -7 11094.4 868.214  15
   0 -12   7 12060.9 837.315  14
   0 -12   7 12284.0 890.309   1
   0  12   7 14277.4 914.679   4
   0  12   8 963.578 205.547  15
   0  12  -8 478.694 207.444  15
   0 -12   8 1084.82 173.090  14
   0  12   8 1396.50 262.081  13
   0  12  -8 1012.41 201.820   3
   0 -12  -8 698.687 187.467  17
   0  12   8 800.526 231.281  10
   0 -12  -8 1032.77 195.789   5
   0 -12  -8 1186.43 262.821  10
   0  12  -8 1225.25 219.834  10
   0 -12  -8 492.686 218.005   9
   0  12  -8 1016.27 224.900   9
   0  12   8 805.468 261.476   4
   0 -12   8 945.169 246.321   1
   0 -12   8 1079.01 262.869   8
   0 -12  -8 408.030 217.904   8
   0 -12   8 876.498 255.946   9
   0 -12  -8 796.839 244.452   2
   0  12  -8 999.490 175.882   2
   0  12   8 1049.88 267.450   6
   0 -12  -8 1149.46 208.803   7
   0 -12  -9 5275.02 454.566   8
   0 -12   9 5764.57 494.671   8
   0 -12   9 5803.94 495.386   9
   0  12   9 4643.80 438.717  15
   0  12  -9 4711.87 453.004  15
   0 -12   9 5106.25 413.353  14
   0  12   9 4993.59 466.221  13
   0 -12  -9 4676.20 421.986  17
   0  12  -9 6365.05 419.093   2
   0 -12  -9 4439.87 481.578   3
   0  12  -9 6022.91 434.289   3
   0  12   9 4955.57 455.176  10
   0  12  -9 5594.63 453.978  10
   0 -12  -9 5701.37 475.790  10
   0 -12  -9 4983.88 419.103   5
   0  12  -9 5810.99 448.230   9
   0 -12  -9 5035.44 457.882   9
   0 -12  -9 4578.20 491.642   2
   0 -12   9 5450.46 468.572   1
   0  12   9 6198.73 487.130   4
   0  12   9 4672.47 473.608   6
   0 -12  -9 6081.62 440.949   7
   0 -12 -10 8113.82 708.420  17
   0  12  10 9319.81 729.540  15
   0  12 -10 9287.35 747.907  15
   0 -12  10 10379.0 714.719  14
   0  12  10 10613.1 758.348  13
   0 -12 -10 10716.8 732.528   7
   0 -12 -10 8052.21 766.078   2
   0  12  10 10406.1 736.791  10
   0  12 -10 10716.3 742.971  10
   0 -12 -10 12351.5 768.084  10
   0 -12 -10 10036.9 708.124   5
   0 -12 -10 10301.9 745.857   9
   0  12 -10 11605.1 712.463   2
   0  12  10 8381.00 750.363   6
   0 -12  10 10024.6 754.010   1
   0 -12 -10 9078.12 765.753   3
   0  12 -10 11634.3 723.545   3
   0 -12 -10 9780.52 789.825   4
   0 -12 -10 9015.48 738.823   8
   0 -12  10 10407.7 769.416   8
   0 -12 -11 4109.62 347.015   7
   0 -12  11 3311.30 314.217  14
   0  12  11 3215.06 354.900  13
   0 -12  11 3168.64 347.123   1
   0 -12 -11 3825.08 316.121   5
   0  12  11 3845.80 348.591  10
   0  12  11 3809.77 376.541   6
   0  12 -11 3209.46 355.363  10
   0 -12 -11 4103.62 372.990  10
   0 -12 -11 3357.94 349.822   9
   0 -12 -11 2533.35 377.047   2
   0  12 -11 3493.00 301.942   2
   0  12 -11 2550.66 347.817  15
   0  12  11 3019.64 336.089  15
   0 -12 -11 3665.95 405.861   4
   0  12 -11 4214.75 334.772   3
   0 -12 -11 2745.31 369.956   3
   0 -12 -11 2878.73 301.426  17
   0 -12  11 3271.93 370.405   8
   0 -12 -11 2781.00 339.908   8
   0 -12 -12 1320.65 245.859   7
   0  12 -12 875.885 239.615  15
   0  12  12 605.408 211.441  15
   0 -12  12 895.858 195.595  14
   0  12  12 1042.01 255.564  13
   0 -12  12 997.952 246.269   1
   0  12  12 1143.56 237.715  10
   0 -12 -12 1309.70 276.805  10
   0  12 -12 1500.07 236.402  10
   0 -12 -12 648.319 181.921  17
   0  12 -12 1219.56 188.846   2
   0 -12 -12 1166.50 209.590   5
   0 -12 -12 847.884 231.545   8
   0 -12  12 945.762 273.853   8
   0  12  12 1157.46 253.530   6
   0  12 -12 937.802 211.108   3
   0 -12 -12 1096.36 292.914   4
   0 -12 -12 1075.80 266.939   3
   0 -12 -12 775.066 236.642   9
   0  12 -13 6279.34 529.882  12
   0 -12 -13 6958.12 515.906   5
   0  12  13 6428.45 536.768  10
   0  12 -13 6132.38 558.389  15
   0  12  13 5676.48 520.763  15
   0 -12  13 6377.33 558.166   8
   0 -12 -13 6010.97 533.889   8
   0 -12 -13 7097.28 535.025   9
   0  12 -13 7670.34 555.722  10
   0 -12 -13 7372.70 556.254  10
   0  12  13 6928.27 551.000   6
   0 -12 -13 7637.97 548.556   7
   0  12 -13 7557.45 521.546   3
   0 -12 -13 6436.78 583.222   4
   0 -12 -13 6126.13 564.342   3
   0  12  13 7191.01 568.363  13
   0 -12  13 6245.44 521.252  14
   0  12 -13 7182.19 504.014   2
   0 -12  13 6081.25 544.499   1
   0  12  14 2850.31 356.479  13
   0  12 -14 2486.10 313.715  12
   0  12 -14 2440.96 350.635  15
   0  12  14 2522.21 308.486  15
   0 -12 -14 2676.86 310.637   5
   0  12  14 3890.28 343.511  10
   0  12 -14 3028.44 346.818  10
   0 -12 -14 3496.10 328.315   9
   0 -12 -14 3521.45 352.045  10
   0  12 -14 3348.76 352.549   9
   0 -12  14 2968.15 341.574   1
   0 -12  14 3107.44 344.792   8
   0 -12 -14 2345.05 321.465   8
   0  12  14 3225.35 349.569   6
   0  12 -14 3040.44 285.081   2
   0 -12 -14 3204.94 345.825   7
   0  12 -14 3231.41 303.134   3
   0 -12 -14 2956.26 384.133   4
   0 -12 -14 2385.99 369.079   3
   0  12 -15 144.531 206.936  12
   0 -12 -15-50.6265 205.558   5
   0 -12  15 183.304 204.251  16
   0 -12 -15 185.536 225.629  10
   0  12 -15 127.560 223.017  10
   0  12 -15-118.129 238.723  15
   0  12  15 34.7954 188.660  15
   0 -12 -15 16.0481 206.205   9
   0  12 -15 530.270 258.871   9
   0 -12 -15 104.128 244.826   3
   0  12 -15 242.177 204.352   3
   0 -12 -15 194.441 266.996   4
   0 -12 -15 320.554 271.295   2
   0  12 -15 95.3740 171.743   2
   0  12  15 136.610 234.969  10
   0 -12  15-21.3498 221.258   8
   0 -12 -15 158.009 210.904   8
   0 -12  15 318.122 220.241   1
   0  12  15 333.946 254.640  13
   0  12 -16 508.106 223.927  12
   0 -12 -16 161.442 224.857   5
   0  12  16 251.749 256.545  10
   0 -12  16 54.9864 197.213  16
   0 -12 -16 217.515 230.982  10
   0  12 -16 413.717 247.816  10
   0 -12 -16 87.8149 273.714   2
   0  12 -16 502.738 178.092   2
   0  12 -16 252.401 252.048   9
   0 -12 -16 259.360 264.818   3
   0  12 -16 337.060 207.525   3
   0 -12 -16 645.494 310.235   4
   0  12 -16 23.5379 233.267  15
   0 -12 -16 373.089 213.153   8
   0 -12  16 314.491 222.758   1
   0  12  16 347.127 262.139  13
   0  12 -17 1154.58 245.202  12
   0  12  17 1263.05 320.042  10
   0  12 -17 1742.30 347.038   4
   0 -12 -17 1371.08 313.566   3
   0 -12 -17 1248.79 344.458   4
   0  12 -17 1751.03 255.823   3
   0  12 -17 1291.80 291.205  10
   0 -12 -17 1542.71 275.753  10
   0 -12 -17 1737.41 326.673   2
   0  12 -17 2192.04 322.086   9
   0 -12  17 2260.21 291.446   1
   0  12 -17 1437.37 303.133  15
   0 -12  17 1755.71 265.364  16
   0 -12 -17 1511.39 272.406   5
   0 -12 -17 1932.07 276.814   8
   0  12  17 1611.43 317.226  13
   0  12 -18-113.893 244.899  10
   0  12  18 191.642 293.782  13
   0 -12  18-93.6190 218.554  16
   0 -12 -18 155.010 283.508   3
   0  12 -18 95.1901 321.093   4
   0 -12 -19 915.145 267.466  18
   0 -12  19 552.187 247.693  16
   0 -12 -19 1134.66 314.434   3
   0  12  19 1104.13 322.921  13
   0  12 -19 1910.24 368.469   4
   0  12 -19 1231.53 306.863  10
   0  12 -20 307.738 269.856  10
   0  12 -20 330.868 341.129   4
   0  13   0 534.370 234.947   4
   0 -13   0 321.984 292.793   3
   0  13   0 71.6732 212.192   2
   0  13   0 335.582 232.529   9
   0 -13   0-77.4414 290.927   2
   0 -13   0 70.2979 294.326   9
   0  13   0 466.964 227.075  10
   0  13   1 102.077 239.412   4
   0  13  -1 89.8623 207.459   4
   0  13  -1 68.8223 195.673   2
   0 -13  -1 543.959 323.756   3
   0 -13   1 191.619 296.571   3
   0  13   1 300.720 228.423   2
   0 -13   1 143.362 274.322   2
   0 -13  -1-290.955 290.602   2
   0  13  -1 210.802 227.988   9
   0  13   1 534.645 243.824   9
   0 -13   1 101.282 297.207   9
   0 -13  -1 328.175 297.332   9
   0  13   1 372.229 218.012  10
   0  13  -1 199.414 211.089  10
   0 -13  -2 12026.1 951.386   9
   0 -13   2 11365.6 930.011   9
   0 -13   2 11528.3 862.397   6
   0 -13   2 12413.8 930.917   2
   0 -13  -2 12718.2 978.484   2
   0  13  -2 12476.8 866.539   4
   0 -13  -2 12291.3 977.311   3
   0  13   2 12631.7 890.818   4
   0  13   2 11481.1 884.315   9
   0  13  -2 11783.3 870.856   9
   0  13   2 11047.3 870.389  10
   0  13  -2 11966.9 875.955  10
   0 -13   2 13056.8 961.072   3
   0  13   2 13654.1 884.672   2
   0  13  -2 12653.9 863.768   2
   0 -13   3 1780.85 351.711   9
   0  13  -3 2578.98 293.195   9
   0 -13  -3 1664.87 378.020   9
   0 -13   3 2487.85 279.723   6
   0 -13  -3 1758.85 374.455   2
   0 -13   3 2652.83 344.364   2
   0 -13  -3 1590.13 286.704  17
   0  13   3 2008.19 326.027   4
   0  13  -3 2358.67 283.404   4
   0  13   3 2236.98 316.629   9
   0  13  -3 2509.06 286.079  10
   0 -13  -3 1938.35 271.894   5
   0  13   3 1972.80 296.063  10
   0 -13  -3 1898.59 398.119   3
   0 -13   3 1802.79 358.491   3
   0  13   3 2690.12 302.945   2
   0  13  -3 2419.41 269.102   2
   0  13  -4 829.708 228.011   9
   0 -13   4 652.262 280.946   9
   0 -13  -4 114.222 311.296   9
   0 -13   4 651.955 209.227   6
   0  13   4 506.356 317.021   6
   0  13   4 243.997 223.592  10
   0 -13  -4 755.572 215.441   5
   0 -13  -4 575.022 236.825  17
   0  13   4 477.642 280.769   4
   0  13   4 579.688 254.762   9
   0  13   4 868.452 261.653   2
   0  13  -4 711.753 204.835   2
   0 -13  -4 711.716 304.971   3
   0 -13   4 337.901 237.483   2
   0 -13  -4 182.518 309.176   2
   0  13   5 201.668 232.820  10
   0 -13  -5 594.519 213.160   5
   0 -13  -5 313.128 293.041   3
   0  13   5 461.361 280.370   4
   0 -13  -5 151.996 290.574  10
   0  13  -5 424.135 218.148   9
   0 -13  -5-70.3710 293.821   9
   0 -13  -5 543.662 233.948   7
   0 -13   5 409.120 212.458   6
   0  13   5 96.2979 277.090   6
   0 -13  -5 208.745 212.242  17
   0  13   5 264.924 200.377  15
   0 -13   5 480.954 168.311  14
   0  13  -5 154.374 211.205  15
   0  13   5 409.465 247.613   2
   0  13  -5 176.093 189.595   2
   0 -13   5 183.371 226.563   2
   0 -13  -5-42.3499 318.209   2
   0  13   6 1491.88 269.038  13
   0 -13  -6 1038.61 237.862  17
   0  13   6 1630.92 291.941   2
   0  13  -6 1651.60 221.403   2
   0 -13   6 1030.63 252.701   2
   0  13   6 1207.65 275.001  10
   0 -13  -6 1562.56 315.374  10
   0 -13  -6 1340.30 243.078   5
   0 -13  -6 1363.14 322.826   9
   0  13  -6 1961.95 253.540   9
   0 -13  -6 818.841 316.834   2
   0  13   6 811.475 232.589  15
   0 -13   6 992.175 196.562  14
   0  13  -6 1004.82 245.096  15
   0 -13   6 811.212 295.796   8
   0 -13  -6 715.172 258.569   8
   0  13   6 917.716 309.261   6
   0 -13  -6 1293.67 260.503   7
   0 -13   6 1493.69 246.045   6
   0  13   6 1410.19 302.863   4
   0 -13   7 550.567 165.805  14
   0  13   7 607.302 251.882  13
   0 -13  -7 439.189 194.634  17
   0 -13   7 547.223 254.705   8
   0 -13  -7 373.903 225.352   8
   0  13  -7 487.808 185.001   2
   0  13   7 308.029 239.309  10
   0  13  -7 569.265 222.185  10
   0 -13  -7 725.413 291.843  10
   0 -13  -7 442.661 192.200   5
   0  13  -7 820.694 223.673   9
   0 -13  -7 225.940 253.381   9
   0 -13  -7 397.885 250.257   2
   0  13  -7 656.467 232.433  15
   0  13   7 363.450 209.585  15
   0  13   7 612.519 278.488   6
   0 -13  -7 550.664 209.017   7
   0 -13   7 466.833 225.626   2
   0 -13   7 583.931 246.796   1
   0  13   7 812.738 286.139   4
   0  13  -8 7885.50 513.767   2
   0 -13  -8 6243.91 519.102  17
   0  13  -8 6051.06 542.618  15
   0  13   8 5420.70 520.505  15
   0 -13   8 6566.67 501.166  14
   0  13   8 7169.52 551.485  10
   0 -13  -8 8264.01 589.496  10
   0  13  -8 6671.44 539.002  10
   0 -13  -8 6673.41 509.228   5
   0 -13  -8 7144.01 573.268   9
   0  13  -8 6763.76 533.478   9
   0 -13  -8 5942.18 591.724   2
   0  13   8 6284.60 554.397  13
   0 -13  -8 6967.07 520.323   7
   0  13   8 4335.19 560.596   6
   0 -13  -8 7247.12 554.813   8
   0 -13   8 7241.37 589.465   8
   0 -13   8 7094.25 575.771   1
   0 -13  -9 5170.33 460.408  17
   0 -13   9 6583.49 458.076  14
   0  13   9 6046.02 512.880  13
   0 -13  -9 6222.35 474.960   7
   0  13  -9 6786.95 461.189   2
   0  13  -9 6507.69 476.962   3
   0  13   9 5539.31 493.544  10
   0  13  -9 6041.69 489.866  10
   0 -13  -9 6981.62 531.816  10
   0 -13  -9 4906.91 454.062   5
   0  13  -9 5827.31 492.031   9
   0 -13  -9 6536.20 513.596   9
   0 -13  -9 3767.70 515.203   2
   0 -13   9 5976.54 543.297   8
   0 -13  -9 5727.26 501.843   8
   0  13   9 5317.15 518.935   6
   0 -13   9 6148.18 524.742   1
   0  13  -9 4803.80 495.168  15
   0  13   9 5252.57 486.104  15
   0 -13  10 3201.60 294.343  14
   0  13  10 3195.52 355.038  13
   0  13 -10 3564.20 317.882   3
   0 -13 -10 2138.30 368.672   3
   0  13 -10 3172.51 296.374   2
   0  13  10 2772.56 335.471  10
   0 -13 -10 2857.04 293.486   5
   0  13  10 2007.47 357.379   6
   0 -13 -10 3018.25 312.905   7
   0  13 -10 3529.90 342.372  10
   0 -13 -10 2939.83 358.848  10
   0 -13 -10 3001.44 340.176   9
   0  13 -10 3144.75 333.845   9
   0 -13 -10 2889.25 378.314   2
   0 -13 -10 2317.15 290.318  17
   0  13  10 2593.62 320.122  15
   0  13 -10 2732.67 348.676  15
   0 -13  10 3814.59 379.562   8
   0 -13 -10 2681.91 338.357   8
   0 -13  10 3046.72 353.423   1
   0 -13 -11 456.431 220.389   7
   0  13 -11 625.807 242.979  15
   0  13  11 117.665 204.040  15
   0  13 -11 347.983 209.727   3
   0 -13 -11 234.574 253.888   3
   0  13  11 330.779 226.446  10
   0 -13 -11 238.677 182.680   5
   0  13  11 385.537 248.861  13
   0 -13  11 405.888 171.646  14
   0  13 -11 412.770 230.246  10
   0 -13 -11-22.4535 254.799  10
   0 -13 -11 159.171 231.216   9
   0  13 -11 130.564 172.237   2
   0 -13 -11 62.0661 246.471   2
   0 -13  11 466.748 256.384   1
   0 -13 -11 136.686 172.984  17
   0  13  11 200.426 233.593   6
   0 -13  11-28.3795 250.748   8
   0 -13 -11-196.544 220.544   8
   0  13 -12 2317.83 350.069  15
   0  13  12 2655.11 324.128  15
   0  13  12 2503.01 350.954  13
   0 -13  12 2791.72 296.369  14
   0 -13 -12 2349.28 366.849   3
   0  13 -12 3338.43 319.838   3
   0  13  12 3791.35 337.854  10
   0  13 -12 3114.33 349.099  10
   0 -13 -12 3493.48 365.196  10
   0 -13 -12 2560.72 288.049   5
   0 -13 -12 3208.88 335.976   9
   0 -13 -12 2294.47 366.318   2
   0  13 -12 3077.18 290.971   2
   0 -13 -12 1892.77 273.001  17
   0  13  12 2760.14 347.989   6
   0 -13  12 3302.11 353.498   1
   0 -13  12 2525.09 359.311   8
   0 -13 -12 2548.27 338.485   8
   0  13  13 249.759 258.740  13
   0  13 -13 177.483 217.045  12
   0 -13  13 407.600 203.073  14
   0  13  13 796.747 244.080  10
   0  13  13 362.637 210.081  15
   0  13 -13-221.518 239.479  15
   0  13 -13 430.036 236.180  10
   0 -13 -13 21.0493 238.270  10
   0 -13  13 23.7571 232.237   1
   0 -13 -13 126.457 211.795   9
   0  13 -13-25.6571 177.677   2
   0 -13 -13 42.9676 188.753   5
   0  13  13 22.7793 239.475   6
   0 -13 -13 465.953 294.879   4
   0  13 -13-48.0177 204.368   3
   0 -13 -13 225.087 260.005   3
   0 -13  13 79.4012 242.713   8
   0 -13 -13 171.247 230.806   8
   0  13 -14 529.572 237.637  12
   0  13 -14 1031.76 224.235   3
   0 -13 -14 978.315 315.742   4
   0 -13 -14 888.816 292.587   3
   0 -13 -14 594.667 216.054   5
   0  13  14 1296.48 251.762  10
   0  13  14 878.716 281.754  13
   0  13 -14 901.394 265.546  10
   0  13 -14 736.867 272.786   9
   0  13 -14 690.335 203.104   2
   0  13  14 449.855 221.043  15
   0  13 -14 447.571 259.246  15
   0 -13  14 1033.38 265.815   1
   0  13  14 1173.43 268.957   6
   0 -13 -14 489.060 245.282   8
   0 -13  14 813.123 263.103   8
   0  13 -15 501.919 265.133  15
   0  13 -15 1284.25 246.760   3
   0 -13 -15 1145.29 317.467   4
   0 -13 -15 797.801 296.676   3
   0  13 -15 1079.56 268.955  10
   0 -13 -15 830.149 231.738   5
   0  13 -15 1288.71 289.305   9
   0  13 -15 1071.35 212.065   2
   0  13  15 1352.14 282.032  13
   0  13  15 1226.29 275.452   6
   0 -13  15 995.400 264.426   8
   0  13  15 791.745 258.559  10
   0 -13  15 695.177 239.303  16
   0 -13  15 629.480 263.737   1
   0 -13 -16-181.464 275.822   2
   0  13  16 371.450 257.727  10
   0  13 -16 333.541 259.716   9
   0 -13 -16 163.957 281.990   3
   0  13  16 391.609 260.817  13
   0  13  16 21.1769 240.107   6
   0  13 -16 91.9747 254.811  10
   0 -13  16 195.547 219.843  16
   0 -13  16-45.8714 238.205   1
   0  13 -16 225.868 269.486  15
   0  13 -17 516.358 280.253  10
   0  13  17 252.155 249.584   6
   0  13  17-25.3136 266.962  13
   0  13 -17 66.7142 349.086   4
   0 -13 -17 162.993 290.835   3
   0 -13  17 406.727 264.850   1
   0  13  17 885.317 257.104  10
   0 -13  17 546.867 230.704  16
   0  13  18 83.2361 252.858   6
   0  13 -18-135.810 349.693   4
   0 -13  18 313.578 234.622  16
   0  13 -18 431.163 274.464  10
   0  13 -19-137.757 339.446   4
   0  13  19 186.356 252.412   6
   0 -14   0 2153.34 405.614   2
   0  14   0 1786.02 310.680   4
   0  14   0 2159.03 312.403   9
   0  14   0 2065.04 313.508  10
   0  14   0 2834.73 296.393   2
   0 -14   0 2243.79 414.992   3
   0 -14   0 2591.71 410.877   9
   0 -14  -1 16478.5 1395.68   2
   0 -14   1 17759.5 1386.32   2
   0  14   1 21915.7 1335.47   4
   0  14  -1 19332.0 1312.57   4
   0  14   1 18591.0 1325.28   9
   0  14  -1 18744.2 1313.58   9
   0  14   1 18816.1 1317.21  10
   0  14  -1 18061.9 1315.81  10
   0 -14  -1 18081.1 1418.88   3
   0  14   1 19613.8 1317.20   2
   0  14  -1 19372.4 1309.72   2
   0 -14   1 17961.0 1398.79   3
   0 -14  -1 19508.0 1397.81   9
   0 -14   1 20932.8 1405.88   9
   0 -14  -2 1019.37 243.840  17
   0  14  -2 1160.16 263.080   9
   0  14   2 1593.02 293.159   9
   0  14  -2 1065.86 255.023  10
   0  14   2 1266.43 266.421  10
   0 -14  -2 1136.88 354.104   2
   0 -14   2 793.254 304.824   2
   0  14   2 1219.97 293.120   4
   0  14  -2 1252.86 259.838   4
   0 -14   2 777.960 312.099   9
   0 -14  -2 499.118 334.018   9
   0  14   2 720.097 264.168   2
   0  14  -2 1406.28 248.096   2
   0 -14  -2 1322.61 370.067   3
   0 -14   2 1382.03 362.684   3
   0 -14  -3 23438.7 1598.88   9
   0 -14  -3 20315.5 1503.43  17
   0 -14   3 22510.4 1486.55   6
   0  14   3 25049.0 1528.59   4
   0 -14  -3 19515.7 1590.37   3
   0  14  -3 23509.5 1487.21   4
   0 -14  -3 17371.4 1577.68   2
   0 -14   3 21135.5 1540.77   2
   0  14  -3 20867.3 1489.84  10
   0  14   3 20825.6 1498.97  10
   0 -14  -3 20649.0 1483.07   5
   0  14  -3 24261.0 1486.43   2
   0 -14   3 21515.9 1568.91   3
   0  14   3 23205.9 1504.56   2
   0  14  -3 20842.6 1486.69   9
   0  14   3 22065.0 1511.44   9
   0  14  -4 636.798 240.257   9
   0 -14  -4 120.237 325.549   9
   0 -14  -4 694.339 246.129  17
   0  14  -4 1241.39 238.225   4
   0  14   4 1024.75 310.269   4
   0 -14   4 707.283 285.032   2
   0 -14  -4 593.000 367.815   2
   0 -14   4 395.247 188.966  14
   0  14   4 965.121 255.971  10
   0 -14  -4 522.974 232.331   5
   0 -14  -4 633.309 335.893   3
   0  14  -4 1248.78 236.510   2
   0  14   4 805.439 267.946   2
   0  14   4 529.172 280.153   9
   0  14  -5 16718.8 1063.33   2
   0  14   5 17716.0 1121.55   4
   0  14   5 15225.6 1089.07  10
   0  14  -5 16149.9 1076.03   9
   0 -14  -5 17146.4 1168.91   9
   0 -14  -5 11833.5 1129.00   3
   0 -14  -5 15013.8 1090.01  17
   0 -14   5 14871.4 1048.69  14
   0 -14  -5 15258.9 1073.23   7
   0 -14  -5 14433.6 1068.07   5
   0 -14  -5 12248.5 1145.77   2
   0 -14   5 15893.1 1114.70   2
   0  14  -6 2026.61 261.169   2
   0 -14  -6 1617.09 276.453  17
   0  14   6 2112.21 318.178  10
   0  14   6 1080.96 343.524   6
   0 -14  -6 1652.77 274.179   7
   0 -14  -6 1564.13 265.709   5
   0 -14  -6 1619.13 351.060   9
   0  14  -6 1608.61 279.201   9
   0 -14   6 1563.94 305.208   2
   0 -14  -6 1584.78 332.447   2
   0  14   6 1992.42 301.963  13
   0 -14   6 1756.05 224.968  14
   0 -14  -6 1604.11 357.249   3
   0  14   7 1711.55 298.035  10
   0 -14  -7 1098.44 238.151   5
   0  14   7 1290.41 289.162  13
   0 -14  -7 1270.21 255.638  17
   0  14  -7 1803.31 278.264  10
   0 -14  -7 1071.33 302.461   9
   0  14  -7 1700.91 280.889   9
   0 -14   7 1389.99 303.336   1
   0 -14   7 1324.43 279.480   2
   0  14   7 900.272 298.792   6
   0 -14  -7 1607.12 246.225   7
   0 -14   7 1473.19 211.759  14
   0 -14  -7 1273.21 303.638   2
   0  14  -7 1270.74 226.436   2
   0  14  -8 5346.07 459.402  10
   0  14   8 5020.40 463.503  10
   0  14   8 5483.74 478.590  13
   0 -14  -8 4019.74 431.947  17
   0 -14  -8 4641.54 417.030   5
   0  14  -8 5201.42 451.748   9
   0 -14  -8 5497.68 492.521   9
   0 -14   8 5243.16 494.991   1
   0 -14  -8 6200.41 442.642   7
   0  14   8 3875.94 494.387   6
   0 -14   8 5024.62 409.283  14
   0 -14  -8 3169.90 483.611   2
   0  14  -8 6299.51 429.910   2
   0  14   9 3364.93 358.462  10
   0 -14  -9 2682.60 300.104   5
   0  14   9 3224.73 379.951  13
   0 -14  -9 3173.62 313.251  17
   0  14  -9 3322.36 356.617  10
   0  14  -9 3049.31 339.890   9
   0 -14  -9 2898.61 368.785   9
   0 -14   9 3007.50 382.959   1
   0  14   9 2125.81 374.019   6
   0 -14   9 3349.62 307.877  14
   0 -14  -9 2472.40 378.283   2
   0  14  -9 4342.18 327.933   2
   0  14 -10 1398.17 227.702   2
   0 -14 -10 761.664 212.397  17
   0  14  10 899.999 281.892  13
   0  14 -10 983.302 260.419  10
   0 -14 -10 1075.28 208.151   5
   0  14  10 1381.54 267.553  10
   0 -14 -10 732.986 257.458   9
   0  14 -10 960.583 246.480   9
   0 -14  10 762.206 285.357   1
   0  14  10 778.706 276.420   6
   0 -14 -10 1189.22 294.375   3
   0 -14  10 1096.05 204.533  14
   0 -14 -10 571.606 293.274   2
   0  14  11 12563.3 881.294  10
   0 -14 -11 11657.0 850.725   5
   0 -14 -11 11220.0 926.473   3
   0 -14  11 12415.8 917.562   1
   0  14  11 10829.8 907.593   6
   0  14 -11 13697.9 902.744  10
   0 -14 -11 10501.3 855.253  17
   0  14 -11 15452.8 870.902   2
   0  14  11 12086.4 900.379  13
   0 -14  11 12965.5 866.320  14
   0 -14 -11 10383.5 916.972   2
   0 -14 -12-30.4504 283.696   3
   0 -14  12 267.577 257.456   1
   0  14  12 101.538 244.286   6
   0  14  12 531.589 257.701  13
   0  14  12 262.340 239.701  10
   0 -14 -12 415.427 176.525  17
   0 -14  12 154.716 194.263  14
   0 -14 -12 96.4749 265.804   2
   0  14 -12-14.2149 192.503   2
   0  14 -12 427.927 246.663  10
   0 -14  13 918.307 280.060   1
   0  14  13 994.251 287.294   6
   0  14  13 1296.66 306.399  13
   0 -14 -13 1075.49 323.664   3
   0  14  13 1539.76 266.962  10
   0  14 -13 1079.98 268.550  10
   0 -14  13 1223.62 235.595  14
   0 -14 -13 698.651 323.734   2
   0  14 -13 1294.57 225.130   2
   0  14  14 187.174 253.223   6
   0  14  14 561.354 264.300  13
   0 -14 -14-29.3905 286.581   3
   0 -14  14 232.411 254.173   1
   0  14 -14-117.057 259.486  10
   0  14 -14 139.666 196.081   2
   0  14  14 254.880 237.810  10
   0  14 -15 215.061 259.717  10
   0  14  15 362.838 259.177   6
   0  14  15 548.985 280.306  13
   0 -14  15 127.501 267.469   1
   0 -14 -15 1161.87 321.393   3
   0 -14  15 410.274 247.796  16
   0  14  15 764.810 260.025  10
   0  14  16 132.622 264.593   6
   0  14  16 441.923 260.415  10
   0 -14  16 314.488 236.759  16
   0 -14  16 175.541 272.064   1
   0  14 -16 73.0623 268.159  10
   0  14 -17 9106.35 749.894   4
   0  14  17 7364.37 636.287   6
   0 -14  17 7838.51 627.479  16
   0  14  18-42.7086 256.796   6
   0  15   0 224.792 248.954   4
   0  15   0 138.839 250.698   9
   0 -15   0-310.906 318.597   3
   0  15   0 41.8650 232.658   2
   0  15   0 117.235 232.158  10
   0 -15   0 49.5599 315.166   2
   0  15  -1 1366.63 295.042   4
   0  15  -1 1952.06 297.078   9
   0  15   1 1693.99 312.270   9
   0 -15  -1 1445.11 387.545   3
   0 -15   1 1049.16 372.759   3
   0  15  -1 1856.00 288.526   2
   0  15   1 1925.02 295.651  10
   0  15  -1 2047.15 308.131  10
   0 -15   1 1570.09 348.362   2
   0 -15  -1 1420.10 401.553   2
   0 -15   2-42.8819 298.380   2
   0 -15  -2 330.004 326.332   2
   0  15  -2 122.146 240.564   4
   0  15   2 320.360 277.004   9
   0  15  -2 197.889 240.676   9
   0 -15   2 48.0442 321.881   3
   0  15  -2 39.0059 213.152   2
   0 -15  -2-218.796 344.208   3
   0  15  -2 345.613 233.441  10
   0  15   2 145.390 239.088  10
   0 -15  -2 490.464 239.859  17
   0 -15  -3 626.404 361.683   2
   0 -15   3 633.135 292.945   2
   0  15  -3 763.606 239.029   4
   0  15   3 512.024 280.343   9
   0  15  -3 972.691 248.363   9
   0 -15  -3 572.051 348.435   3
   0  15  -3 1416.43 253.898   2
   0 -15  -3 338.333 222.664  17
   0  15  -3 980.147 263.104  10
   0  15   3 910.608 256.714  10
   0  15  -4 2396.69 313.548   9
   0 -15  -4 1584.21 302.538  17
   0 -15   4 2269.34 366.111   2
   0 -15  -4 2538.04 435.913   2
   0  15  -4 2236.66 297.556   4
   0  15   4 2032.31 321.636  10
   0  15  -4 2367.59 312.004  10
   0  15  -4 2619.54 302.465   2
   0 -15  -4 1501.13 395.328   3
   0 -15   4 2086.62 266.276  14
   0  15   4 2058.85 343.010   9
   0  15   5 197.511 272.123  10
   0 -15  -5 171.847 221.021  17
   0 -15   5 305.250 271.894   2
   0 -15  -5 48.4944 289.538   2
   0 -15   5 191.505 168.616  14
   0  15  -5 35.4490 213.397   2
   0 -15  -5 90.0858 313.366   3
   0  15  -5 255.534 238.977   9
   0  15  -6 2918.54 322.756   9
   0 -15   6 2407.87 350.985   2
   0  15   6 2963.46 358.449  10
   0  15   6 2059.38 319.649  13
   0 -15  -6 2381.37 308.395  17
   0 -15  -6 1104.37 369.028   2
   0  15  -6 2289.37 287.483   2
   0 -15  -6 1210.70 361.531   3
   0 -15   6 2248.35 257.998  14
   0  15   7 990.403 297.859  10
   0  15  -7 1024.53 235.559   2
   0  15  -7 1133.28 266.224   9
   0 -15   7 1037.56 303.189   1
   0 -15   7 958.594 300.886   2
   0 -15   7 1416.57 209.726  14
   0  15   7 862.466 280.246  13
   0 -15  -7 492.538 336.157   2
   0  15  -7 1074.60 279.536  10
   0  15   7 672.509 314.465   6
   0 -15  -7 838.494 231.360  17
   0  15   8 291.390 258.923  10
   0  15  -8 295.783 205.584   2
   0  15  -8 496.289 245.554   9
   0 -15   8 205.198 268.517   1
   0 -15   8 75.3500 174.293  14
   0  15   8-25.5719 278.290  13
   0 -15  -8 77.3078 270.232   2
   0  15  -8 138.282 240.408  10
   0  15   8 111.948 266.695   6
   0 -15  -8 158.552 198.734  17
   0  15   9 2355.79 339.819  10
   0  15  -9 3102.44 312.346   2
   0 -15  -9 2027.75 380.360   2
   0  15  -9 2930.91 348.761  10
   0  15  -9 3052.08 348.426   9
   0  15   9 2396.20 387.471   6
   0 -15   9 2415.56 278.103  14
   0  15   9 2627.59 337.987  13
   0 -15   9 2363.18 380.630   1
   0 -15  -9 2220.13 299.042  17
   0  15  10 542.833 255.888  10
   0  15 -10 333.791 211.992   2
   0 -15 -10 142.009 283.560   2
   0  15 -10 847.421 272.812  10
   0  15 -10 795.745 262.531   9
   0  15  10 310.145 280.796   6
   0 -15  10 366.343 188.511  14
   0  15  10 537.615 285.435  13
   0 -15 -10 341.977 298.400   3
   0 -15  10 252.805 258.667   1
   0 -15 -10 137.187 192.569  17
   0  15 -11 166.854 244.700  10
   0  15 -11 141.028 209.273   2
   0  15  11 407.574 254.810  10
   0  15 -11 22.5007 234.382   9
   0 -15 -11 331.120 292.383   3
   0 -15 -11 137.952 285.913   2
   0  15  11 173.300 278.498   6
   0 -15  11 167.025 196.713  14
   0 -15  11 549.878 278.040   1
   0  15  11 264.221 272.473  13
   0 -15  12 1748.81 254.353  14
   0 -15 -12 1128.05 325.484   3
   0  15  12 1474.57 286.648  10
   0  15 -12 1622.40 256.952   2
   0  15  12 1875.26 323.641  13
   0  15  12 1085.79 308.172   6
   0 -15 -12 845.673 322.023   2
   0  15 -12 1546.65 295.266  10
   0 -15  12 1840.63 330.288   1
   0  15  13 781.470 274.796  13
   0 -15 -13-31.5177 291.190   3
   0 -15  13 28.9603 267.589   1
   0  15  13 134.717 236.492  10
   0  15  13-232.208 259.022   6
   0  15 -13 368.848 288.572  10
   0 -15  14 482.083 276.577   1
   0  15  14-176.140 245.804  10
   0  15  14 173.300 266.458   6
   0  15 -14 425.291 281.731  10
   0 -15  15 3486.48 379.976   1
   0  15  15 2218.11 356.561   6
   0  15  15 2685.92 342.752  10
   0 -15  15 2203.95 344.928  16
   0  15  16 92.6066 269.061   6
   0  15  16 171.949 258.205  10
   0  16   0 4128.82 403.331  10
   0 -16   0 3330.35 548.502   3
   0 -16   0 3257.97 507.110   2
   0  16   0 3486.25 411.084   9
   0  16  -1 2976.90 364.587  10
   0  16   1 3415.95 375.582  10
   0 -16  -1 2632.29 494.559   3
   0 -16   1 3115.82 500.106   3
   0 -16  -1 2801.06 482.798   2
   0 -16   1 2967.59 469.889   2
   0  16   1 3388.84 396.880   9
   0  16  -1 2854.78 369.161   9
   0  16  -2 618.290 250.252  10
   0  16   2 438.699 257.693  10
   0 -16   2 54.7850 350.624   3
   0 -16  -2 59.4136 394.211   3
   0 -16   2-48.1944 324.661   2
   0 -16  -2 243.573 330.828   2
   0  16   2 261.865 268.306   9
   0  16  -2 71.1438 254.014   9
   0  16   3 1902.83 330.614  10
   0  16  -3 2159.42 325.058  10
   0 -16  -3 1616.00 419.603   3
   0 -16   3 2053.25 402.309   2
   0 -16  -3 1401.86 438.396   2
   0  16  -3 2891.32 351.828   9
   0  16   3 2593.98 360.093   9
   0 -16   4 108.409 191.519  14
   0  16   4 52.1370 278.832  10
   0  16  -4 366.775 261.559  10
   0 -16  -4 154.804 345.630   3
   0 -16   4 330.467 298.895   2
   0 -16  -4-336.954 392.367   2
   0  16  -4 184.174 247.700   9
   0  16   4 280.126 291.599   9
   0 -16  -5 381.150 328.768   3
   0 -16   5 518.642 191.436  14
   0  16   5 595.279 296.473  10
   0 -16   5 727.646 317.192   2
   0 -16  -5 51.1708 342.890   2
   0  16  -5 1235.91 288.219   9
   0  16   6 6314.41 548.332  10
   0 -16  -6 5670.48 604.337   3
   0  16   6 5518.20 537.699  13
   0 -16   6 6531.49 480.093  14
   0 -16   6 5907.77 572.069   2
   0 -16  -6 4722.17 588.275   2
   0  16  -6 6008.65 526.700   9
   0  16  -7 182.877 255.963   9
   0  16   7 463.492 281.096  10
   0  16   7 396.531 280.378  13
   0 -16   7 233.893 186.853  14
   0 -16   7 33.6839 271.284   2
   0 -16   7 322.786 310.111   1
   0 -16  -7 173.142 309.538   2
   0  16  -7 392.745 252.156  10
   0  16  -8 2896.71 354.900   9
   0 -16   8 2425.18 398.072   1
   0  16   8 2852.12 372.164  10
   0  16   8 2935.90 375.609  13
   0  16   8 2470.61 405.274   6
   0 -16   8 2229.84 279.791  14
   0  16  -8 3140.01 376.784  10
   0 -16  -8 2606.38 421.373   2
   0  16  -9 1668.65 306.758   9
   0 -16   9 1032.43 335.979   1
   0  16  -9 1872.91 306.067  10
   0  16  -9 1531.13 263.202   2
   0  16   9 1518.26 326.555  13
   0  16   9 833.152 323.358   6
   0 -16   9 1022.83 220.786  14
   0 -16  -9 970.505 340.302   2
   0  16   9 965.392 273.990  10
   0 -16 -10 186.570 315.647   2
   0  16  10 299.487 294.346   6
   0  16  10 502.793 287.124  13
   0 -16  10 242.752 196.762  14
   0 -16  10 141.479 298.365   1
   0 -16 -10-36.2817 309.773   3
   0  16 -10 450.108 245.292   2
   0  16  10 603.668 257.667  10
   0  16 -10 680.150 287.220  10
   0 -16  11 136.180 279.179   1
   0  16  11 30.9743 289.676   6
   0  16  11-80.0765 237.413  10
   0 -16  12 724.870 305.193   1
   0  16  12 377.629 284.611   6
   0  16  12 963.212 268.608  10
   0 -16  13 447.870 288.163   1
   0  16  13-164.895 285.083   6
   0  16  13 489.824 255.077  10
   0 -16  14 780.410 307.260   1
   0  16  14 654.196 291.266   6
   0  16  14 414.714 264.314  10
   0  16  15 101.539 253.031  10
   0 -17   0 131.162 419.277   3
   0  17   0-106.524 305.286   9
   0 -17   0 245.170 363.441   2
   0  17   0-80.4258 295.799  10
   0 -17   1 963.382 476.952   3
   0 -17  -1 1599.55 491.908   3
   0  17   1 2041.03 370.467   9
   0  17  -1 2221.30 363.894   9
   0 -17  -1 1421.75 456.210   2
   0 -17   1 1559.27 428.479   2
   0  17   1 1813.59 338.637  10
   0  17  -1 2114.78 336.255  10
   0 -17  -2 382.694 395.476   3
   0  17  -2 433.843 282.069   9
   0  17   2 726.374 336.183   9
   0  17   2 327.752 306.528  10
   0  17  -2 631.592 281.198  10
   0 -17  -2 401.739 390.596   2
   0 -17   2 161.533 352.768   2
   0 -17   3 49.9661 346.017   2
   0 -17  -3-64.4906 384.949   2
   0  17  -3-25.0886 286.858   9
   0  17   3 81.6837 309.709   9
   0 -17  -3 237.022 419.581   3
   0 -17   3 329.641 219.248  14
   0  17   3 547.667 290.677  10
   0  17  -3 26.1734 287.439  10
   0 -17  -4-58.9029 351.535   2
   0 -17   4-46.3446 326.698   2
   0  17  -4 74.2920 269.379   9
   0 -17  -4 109.307 378.361   3
   0 -17   4 111.531 207.094  14
   0  17   4-81.7335 276.994  10
   0  17  -4 707.849 294.547  10
   0 -17   5 2833.70 453.217   2
   0  17  -5 3778.18 406.150   9
   0  17   5 3728.35 423.865  10
   0 -17  -5 2786.51 487.763   2
   0 -17  -5 2611.27 496.860   3
   0 -17   5 2666.62 324.876  14
   0 -17   6 602.897 324.331   2
   0 -17  -6 342.587 364.852   2
   0  17   6 602.417 310.543  13
   0 -17   6 631.890 214.626  14
   0  17  -6 1388.87 308.130   9
   0 -17  -6 280.016 343.967   3
   0  17   6 184.671 329.993  10
   0 -17  -7 45.3528 325.226   2
   0  17   7 427.289 313.519  10
   0 -17   7-150.910 303.253   2
   0 -17   7-226.774 363.317   1
   0  17   8 214.935 306.247  10
   0 -17   8-43.2524 334.454   1
   0  17   9 294.184 281.149  10
   0 -17   9 206.552 336.937   1
   0 -17  10 789.478 340.319   1
   0  17  10-128.500 273.624  10
   0  17  10-35.4838 304.130   6
   0 -17  11 1060.50 364.379   1
   0  17  11 1794.38 307.488  10
   0  17  11 826.423 332.288   6
   0  17  12-30.9407 293.022   6
   0 -17  12 218.836 318.996   1
   0 -17  13 70.5568 309.425   1
   0 -18   0 746.941 455.276   2
   0  18   0 170.326 335.399   9
   0 -18   1 7196.79 837.162   2
   0 -18  -1 6574.34 881.083   2
   0  18   1 10562.4 767.112   9
   0  18  -1 9714.29 747.487   9
   0 -18   2 1550.38 446.265   2
   0 -18  -2 1087.33 467.602   2
   0  18   2 1588.86 397.211   9
   0 -18  -3 334.873 454.188   2
   0 -18   3 555.870 388.125   2
   0  18   3 667.332 336.737   9
   0 -18   4 3412.77 529.913   2
   0 -18   5 3310.11 499.595   2
   0 -18   6 1711.58 464.077   1
   0 -18   6 2555.48 441.608   2
   0 -18   7 3442.41 485.430   2
   0 -19   2 2625.92 541.914   2
   0 -19   3 184.097 381.818   2
   0 -19   4 171.078 366.702   2
   0 -19   5 106.329 378.026   2
   0 -19   6 298.051 356.730   2
   1   0 -27 864.590 318.725   9
   1   0 -26 51.9956 275.907   9
   1   0 -26-313.990 264.365   2
   1   0 -25 1026.16 306.476   9
   1   0 -25 1326.90 315.731   2
  -1   0  25 1666.06 272.280   7
  -1   0  24 20.4169 226.895   7
  -1   0  24-97.7950 195.099   5
   1   0 -24-47.9318 252.717   9
   1   0 -24 53.2578 256.434   2
   1   0 -24 187.018 297.560   4
   1   0 -23 2366.06 383.483   4
   1   0 -23 1967.48 256.037   1
  -1   0  23 2347.41 272.680   5
  -1   0  23 2450.40 290.636  12
   1   0 -23 2406.78 306.110  13
   1   0 -23 2699.91 327.400   9
  -1   0  23 1992.30 303.021   7
   1   0 -23 1877.22 327.672   2
   1   0 -23 2148.22 243.535  10
   1   0 -22 200.412 275.692   4
   1   0 -22-245.168 176.039   1
  -1   0  22 62.1763 188.335   5
  -1   0  22-127.931 193.102  12
   1   0 -22 106.750 206.670  13
   1   0 -22-21.7591 222.545   9
  -1   0  22 96.7378 211.932   7
   1   0 -22-26.6866 234.046   2
   1   0 -22 248.897 157.021  10
   1   0 -21 408.158 309.044   4
   1   0 -21 434.361 181.376   1
  -1   0  21-30.1461 189.058   5
  -1   0  21 316.830 191.895  12
   1   0 -21 208.068 210.226  13
   1   0 -21 309.959 226.777   9
  -1   0  21 243.342 209.962   7
   1   0 -21 211.780 242.312   2
   1   0 -21 92.8509 146.399  10
   1   0 -20 58.8048 258.773   4
   1   0 -20 195.318 213.376   9
   1   0 -20-26.9900 158.318   1
  -1   0  20 655.305 189.915   5
   1   0 -20 198.291 203.112  13
  -1   0  20 101.145 183.206  12
  -1   0  20 198.184 209.158   7
   1   0 -20 88.5848 145.933  10
   1   0 -20-104.575 233.376   2
  -1   0  19 9567.58 693.211   7
   1   0 -19 9125.01 667.011   1
   1   0 -19 8681.18 731.231   4
   1   0 -19 9558.89 699.578   9
   1   0 -19 8410.58 716.437   2
   1   0 -19 9449.65 655.199  10
  -1   0  19 9150.48 677.373   5
   1   0 -19 9901.62 688.495  13
  -1   0  19 9566.21 684.659  12
   1   0 -19 9867.84 717.702  14
   1   0 -19 10293.9 710.704  16
   1   0 -18-18.9936 183.004  16
   1   0 -18 306.999 236.306   4
   1   0 -18 242.547 177.289   9
   1   0 -18 20.7859 200.729  14
   1   0 -18 8.92549 125.802  10
  -1   0  18 268.172 169.467   5
  -1   0  18-132.943 184.771   7
  -1   0  18 60.4527 162.903  12
   1   0 -18 204.538 170.911  13
   1   0 -18 271.317 209.490   2
   1   0 -18 12.2745 145.232   1
   1   0 -17 4395.78 458.615   2
  -1   0  17 5987.01 433.093  12
  -1   0  17 5434.59 422.821   5
   1   0 -17 5161.28 474.348   4
   1   0 -17 5796.20 445.562   9
   1   0 -17 5316.06 413.478   1
   1   0 -17 5740.32 428.834  13
   1   0 -17 5421.98 454.299  14
   1   0 -17 5908.84 403.711  10
   1   0 -17 5410.76 445.550  16
   1   0 -16-178.384 184.042   4
   1   0 -16 75.7000 154.520   9
   1   0 -16-109.979 119.362   1
   1   0 -16-90.5839 167.719  14
  -1   0  16 72.6964 140.281   5
   1   0 -16 126.838 109.740  10
   1   0 -16 278.893 134.731  13
  -1   0  16-53.3505 134.972  12
  -1   0  16-169.104 199.391   4
   1   0 -16-49.0747 149.092  16
   1   0 -15 12883.6 869.420  16
  -1   0  15 11938.1 853.179  12
  -1   0  15 12603.3 851.597   5
   1   0 -15 12166.1 831.295  10
   1   0 -15 12578.4 844.307   1
   1   0 -15 13088.5 854.039  13
   1   0 -15 13532.3 877.985  14
  -1   0  15 12586.9 899.783   4
   1   0 -15 10718.3 878.076   4
   1   0 -14 444.808 215.894   4
   1   0 -14 109.654 174.196  14
  -1   0  14 256.820 154.785   5
   1   0 -14 340.287 115.834  10
   1   0 -14 227.994 146.787  13
  -1   0  14 114.638 141.654  12
   1   0 -14 308.088 169.659  16
  -1   0  14 186.282 212.289   4
   1   0 -13 1001.84 199.235   4
   1   0 -13 1170.18 184.517  14
   1   0 -13 1166.77 162.960  13
  -1   0  13 1001.30 157.347   5
   1   0 -13 1294.70 134.278  10
  -1   0  13 1364.45 159.839  12
   1   0 -13 1121.74 170.595  16
  -1   0  13 1215.69 205.206   4
   1   0 -12 115.330 165.257   4
  -1   0  12 255.532 121.903   5
   1   0 -12 326.902 122.044  13
   1   0 -12 66.2480 143.101  14
  -1   0  12 47.7126 113.998  12
  -1   0  12 265.910 131.603  16
   1   0 -12 59.0147 132.508  16
  -1   0  12 103.848 161.387   4
   1   0 -11 1659.38 203.049   4
   1   0 -11 2160.10 198.389  14
   1   0 -11 1842.74 167.505  13
  -1   0  11 1958.98 172.259   5
  -1   0  11 1736.80 169.287  12
  -1   0  11 2102.67 183.729  16
   1   0 -11 1841.06 186.550  16
  -1   0  11 1694.62 200.154   4
   1   0 -10 122.980 111.999   4
   1   0 -10 132.855 80.3933  13
   1   0 -10 153.034 101.023  14
  -1   0  10 122.848 76.9801  12
  -1   0  10-45.2752 80.9440   5
  -1   0  10 56.6269 114.098   4
   1   0 -10 97.4200 91.9479  16
   1   0  -9 2412.19 208.601  14
   1   0  -9 2469.63 191.586  13
  -1   0   9 2717.77 196.733   5
  -1   0   9 2777.40 197.761  12
  -1   0   9 2145.50 199.381  16
   1   0  -9 2683.03 206.355  16
  -1   0   9 2034.65 219.702   4
  -1   0   8 11.1382 85.5664   4
   1   0  -8 28.6703 57.6583  13
   1   0  -8 182.110 84.9735  14
  -1   0   8 105.806 62.4729  12
   1   0  -8 92.9365 76.2551  16
  -1   0   8-5.88289 62.0350   5
  -1   0   7 12090.2 803.939   5
   1   0  -7 12390.9 813.834  14
   1   0  -7 12195.6 802.846  13
  -1   0   7 12495.8 803.650  12
   1   0  -7 11885.0 809.768  16
  -1   0   7 12023.7 821.469   4
  -1   0   6 198.098 79.5978   4
  -1   0   6 38.6350 65.7942  14
   1   0  -6 77.0279 66.2812  14
  -1   0   6 121.505 51.8038   5
   1   0  -6 23.1292 59.0592  16
  -1   0   5 198971. 12592.9   5
   1   0  -5 200063. 12600.2  14
  -1   0   5 197945. 12600.0  14
   1   0  -5 186898. 12592.1  13
   1   0  -5 200131. 12598.4  16
  -1   0   5 193640. 12604.6   4
  -1   0   4 54.1178 47.3911   4
  -1   0   4 167.465 32.2784   5
   1   0  -4 92.1267 37.9469  14
   1   0  -4 92.4749 35.5522  16
   1   0  -3 5234.00 340.297  14
  -1   0   3 5085.30 340.425  14
  -1   0   3 5306.91 344.317   4
   1   0  -3 4985.59 339.213  16
  -1   0   3 4995.85 339.233  16
   1   0   2 95.4877 27.3416  12
   1   0   2 97.0786 32.3726   4
  -1   0  -2 96.3999 31.1639   4
   1   0   2 30.8286 24.9052   5
   1   0   3 1330.01 91.4271   5
   1   0   3 1079.32 88.7544  12
  -1   0  -3 1125.58 93.8499   4
   1   0   3 996.435 92.8349   4
  -1   0  -3 1039.46 85.0394  16
  -1   0  -4 73.8029 52.6099   4
   1   0   4 27.5788 44.0404  12
   1   0   4 26.9828 40.8695   5
   1   0   4 56.5571 53.5901   4
  -1   0  -4 50.6684 38.2574  16
  -1   0  -5 25545.8 1840.82   4
   1   0   5 28228.6 1835.61   5
   1   0   5 30275.1 1837.77  12
  -1   0  -5 29315.5 1834.34  16
   1   0   5 27107.8 1843.13   4
   1   0   6 32.2537 67.3919  12
   1   0   6 36.8832 84.2970   4
  -1   0  -6 23.4650 60.9228  16
  -1   0  -6 76.1684 66.9776   5
   1   0   6 24.6223 70.2527   5
  -1   0  -7 16484.7 1114.03   5
   1   0   7 16807.6 1115.37  12
   1   0   7 17053.2 1114.45   5
  -1   0  -7 16922.6 1113.21  16
  -1   0  -7 17363.9 1111.82  13
  -1   0  -7 16329.9 1118.06  14
   1   0   7 17467.9 1128.96   4
   1   0   8 148.116 80.7512   5
  -1   0  -8 133.341 78.5365  16
   1   0   8 33.5306 79.7332  12
  -1   0  -8 127.741 71.9052  13
  -1   0  -8 240.983 88.6402  14
   1   0   8 12.2601 95.7794   4
   1   0   9 4299.97 310.243  12
   1   0   9 4031.14 304.495   5
  -1   0  -9 4091.47 306.390  16
  -1   0  -9 3928.19 299.086  13
  -1   0  -9 4026.91 315.232  14
   1   0   9 4355.91 330.515   4
   1   0  10 156.231 94.5778  12
   1   0  10 187.869 96.4706   5
  -1   0 -10 88.6175 93.4174  16
  -1   0 -10 154.632 87.9296  13
  -1   0 -10 95.5671 103.630  14
   1   0  10 123.389 125.953   4
   1   0  11 23478.1 1559.30  12
   1   0  11 23217.3 1555.24   5
  -1   0 -11 24421.6 1558.59  16
  -1   0 -11 23256.5 1565.35  14
  -1   0 -11 23686.1 1551.96  13
   1   0  11 23160.4 1580.99   4
   1   0  12 262.360 135.989  12
  -1   0 -12 23.8452 124.908  16
   1   0  12 263.582 132.273   5
  -1   0 -12 129.131 132.212  14
  -1   0 -12 183.391 125.344  13
   1   0  12 112.781 162.810   4
   1   0  13 56735.8 3731.81  12
   1   0  13 58310.7 3725.35   5
  -1   0 -13 58295.9 3729.97  16
  -1   0 -13 56366.3 3711.35  10
   1   0  13 54291.2 3755.21   4
  -1   0 -13 57435.3 3739.11  14
  -1   0 -13 58500.6 3722.32  13
  -1   0 -14 486.817 147.419  13
  -1   0 -14 168.445 172.228  14
   1   0  14 175.814 155.755  12
   1   0  14-12.4421 143.956   5
  -1   0 -14 141.360 157.437  16
  -1   0 -14 44.4948 118.447  10
  -1   0 -14 354.418 196.510   4
  -1   0 -14 99.1274 139.550   1
  -1   0 -15 14475.5 1027.41  14
  -1   0 -15 16649.7 1012.31  13
   1   0  15 15013.7 1020.76  12
   1   0  15 13792.0 1006.26   5
  -1   0 -15 15497.6 1021.28  16
  -1   0 -15 14693.9 993.516  10
  -1   0 -15 13245.9 1034.62   4
  -1   0 -15 14922.2 1008.91   1
   1   0  16 65.2449 177.936   7
  -1   0 -16 155.399 178.225  14
  -1   0 -16 191.052 153.291  13
   1   0  16 100.654 166.718  12
   1   0  16 554.298 170.404   5
  -1   0 -16-65.9205 167.038  16
  -1   0 -16 149.014 130.903  10
  -1   0 -16 315.790 186.413   4
  -1   0 -16-13.9056 137.989   1
   1   0  17 1297.14 214.293   7
  -1   0 -17 961.385 187.817  13
  -1   0 -17 394.851 203.382  14
   1   0  17 426.694 191.976  12
   1   0  17 624.438 186.037   5
  -1   0 -17 762.290 197.494  16
  -1   0 -17 909.221 162.063  10
  -1   0 -17 481.962 236.350   4
  -1   0 -17 716.651 173.738   1
   1   0  18 463.386 213.888   7
  -1   0 -18 110.820 217.668  14
  -1   0 -18-76.7195 173.805   1
   1   0  18 120.937 176.444   5
  -1   0 -18 209.992 185.401  16
  -1   0 -18-154.484 226.663   4
  -1   0 -18 309.524 197.866  13
   1   0  18 112.944 194.783  12
  -1   0 -18 263.715 157.561  10
   1   0  19 5949.66 489.275   7
  -1   0 -19 6411.89 457.513  10
  -1   0 -19 5293.32 528.631   4
  -1   0 -19 6343.04 510.798   9
  -1   0 -19 6159.26 485.485  13
   1   0  19 5756.23 494.543  12
  -1   0 -19 5870.99 472.613   1
   1   0  19 6455.12 482.679   5
  -1   0 -19 5548.04 494.842  16
  -1   0 -20 29.2280 262.980   4
  -1   0 -20 22.6332 228.707   9
  -1   0 -20 139.275 191.936  13
   1   0  20 250.386 212.228  12
  -1   0 -20 264.952 232.061  16
   1   0  20 212.260 213.084   7
  -1   0 -20 167.091 183.230   1
   1   0  20 277.149 185.519   5
  -1   0 -20-83.9734 164.372  10
  -1   0 -21 47.7398 236.841   9
   1   0  21 65.3838 223.839  12
  -1   0 -21-183.736 208.146  13
   1   0  21 79.9823 215.386   7
  -1   0 -21-293.958 198.885   1
  -1   0 -21 468.630 284.742   4
  -1   0 -21 176.667 235.864   2
   1   0  21-16.8028 195.497   5
  -1   0 -21-24.9613 163.400  10
  -1   0 -22 201.016 259.139   9
  -1   0 -22 19.3393 218.711  13
   1   0  22-113.082 229.359  12
   1   0  22 82.9789 239.788   7
  -1   0 -22-195.442 204.019   1
  -1   0 -22-233.347 290.676   4
  -1   0 -22 60.2540 253.427   2
   1   0  22-34.6914 210.788   5
  -1   0 -22 298.319 187.407  10
   1   0  23 46.7004 249.623  12
  -1   0 -23 121.462 239.714  13
  -1   0 -23 72.8124 206.585   1
  -1   0 -23 105.508 268.650   9
   1   0  23 84.4558 247.261   7
  -1   0 -23-30.8300 274.229   2
   1   0  23 17.7690 214.982   5
  -1   0 -23-141.999 293.960   4
   1   0  24 276.651 239.839   7
  -1   0 -24 31.0389 277.603   2
  -1   0 -24-27.5757 280.248   9
   1   0  24-253.341 232.623   5
  -1   0 -25 3377.06 439.763   2
  -1   0 -25 3745.44 435.497   9
  -1   0 -26 91.9553 298.017   2
   1   1 -27 512.683 315.078   9
   1  -1 -27 298.379 294.505   9
  -1   1  27 454.187 320.043  17
   1   1 -26-78.1868 269.351   9
   1  -1 -26-261.956 289.047   9
  -1   1  26 510.958 304.473  17
   1  -1 -26 78.9348 267.414   2
   1   1 -26 78.5355 269.436   2
  -1  -1  25 871.230 232.024   5
   1   1 -25 976.754 292.203   9
   1  -1 -25 603.804 290.154   9
  -1  -1  25 1060.84 262.448   7
  -1   1  25 386.649 248.470   7
  -1   1  25 899.813 301.161  17
   1   1 -25 476.134 276.059   2
   1  -1 -25 870.713 279.794   2
   1   1 -24 715.087 313.500   4
   1  -1 -24 504.311 333.973   4
   1  -1 -24 505.148 262.646   9
   1   1 -24 575.280 260.769   9
  -1   1  24 198.950 215.606   7
  -1  -1  24 703.616 250.263   7
  -1  -1  24 251.996 196.324   5
  -1   1  24 803.394 216.358   5
   1   1 -24 401.969 259.543   2
   1  -1 -24 397.739 273.745   2
  -1   1  24 868.692 272.498  17
   1  -1 -23 107.671 171.974  10
   1   1 -23 10.9629 162.416  10
   1   1 -23-71.1475 216.317  13
  -1   1  23 20.8070 215.198  12
   1   1 -23 13.6563 166.174   1
   1  -1 -23 294.888 187.370   1
   1   1 -23-432.488 311.245   4
   1  -1 -23 296.661 317.810   4
   1   1 -23 296.206 260.067   2
   1  -1 -23 186.350 237.593   2
   1  -1 -23-45.9274 236.982   9
   1   1 -23 618.570 261.889   9
  -1   1  23 155.569 213.959   7
  -1  -1  23 141.555 214.671   7
  -1   1  23 361.333 192.517   5
  -1  -1  23 313.184 195.057   5
   1   1 -22 1296.89 197.227  10
   1  -1 -22 1467.03 204.186  10
   1   1 -22 1247.51 272.021   9
   1  -1 -22 1025.28 271.209   9
   1   1 -22 1139.13 241.881  13
  -1   1  22 989.175 241.576  12
   1  -1 -22 1100.88 222.968   1
   1   1 -22 1411.04 205.719   1
   1  -1 -22 1058.30 345.088   4
   1   1 -22 1619.28 319.859   4
   1  -1 -22 953.335 267.301   2
   1   1 -22 1388.73 277.395   2
  -1   1  22 1188.41 218.722   5
  -1  -1  22 1413.85 227.590   5
  -1   1  22 1450.88 255.974   7
  -1  -1  22 1007.20 248.911   7
   1  -1 -21 295.933 160.040  10
   1   1 -21-116.556 267.382   4
   1  -1 -21 267.922 293.239   4
   1   1 -21 291.159 232.816   9
   1  -1 -21 268.408 226.638   9
   1   1 -21 144.184 194.949  13
   1  -1 -21 160.655 226.259  13
  -1  -1  21 291.758 186.391  12
  -1   1  21 58.4234 201.380  12
  -1  -1  21 15.6279 182.715   5
  -1   1  21 517.580 186.336   5
   1  -1 -21-108.314 177.398   1
   1   1 -21 257.731 164.767   1
   1   1 -21 314.770 235.062   2
   1  -1 -21 448.520 244.065   2
   1   1 -21 236.242 155.826  10
  -1  -1  21 519.531 240.123   7
  -1   1  21 409.622 220.954   7
   1  -1 -20 2748.84 237.189  10
   1  -1 -20 1939.73 299.025  16
   1  -1 -20 2256.79 317.088   2
   1   1 -20 1797.46 309.739   2
   1  -1 -20 2348.33 351.349   4
   1   1 -20 1984.96 317.799   4
   1   1 -20 2403.56 294.356   9
   1  -1 -20 1849.33 282.060   9
   1  -1 -20 2446.71 289.830  13
  -1   1  20 1854.91 273.821  12
   1   1 -20 1982.94 264.606  13
  -1  -1  20 1970.67 259.153  12
  -1  -1  20 2297.12 261.761   5
  -1   1  20 2243.08 254.614   5
   1   1 -20 2184.30 237.477   1
   1  -1 -20 1718.58 246.488   1
   1   1 -20 2543.54 228.654  10
  -1   1  20 2030.26 274.715   7
   1  -1 -19 8252.37 591.364  13
  -1   1  19 7612.01 591.316  12
  -1  -1  19 8061.80 575.174  12
  -1  -1  19 7554.51 572.400   5
  -1   1  19 7952.39 569.830   5
   1  -1 -19 8360.03 609.865  16
   1   1 -19 7253.87 545.647  10
   1  -1 -19 7576.77 550.949  10
   1  -1 -19 6323.18 612.883   2
  -1   1  19 6633.81 653.111   4
   1   1 -19 7614.42 620.298   4
   1  -1 -19 7190.32 642.261   4
   1  -1 -19 9086.05 600.820   9
   1   1 -19 8621.47 598.488   9
   1   1 -19 7605.22 609.896  14
   1   1 -19 7854.11 570.872  13
  -1   1  19 7796.50 588.199   7
   1  -1 -19 7313.61 567.342   1
   1   1 -19 7974.31 560.711   1
   1   1 -18 1089.90 163.030  10
  -1   1  18 1554.45 197.280   5
  -1  -1  18 1034.87 202.230   5
   1  -1 -18 1178.94 230.388  16
   1  -1 -18 965.431 161.775  10
   1  -1 -18 985.130 239.325   2
   1   1 -18 1287.78 255.707   4
   1  -1 -18 929.441 264.379   4
  -1   1  18 1332.72 226.285   7
   1   1 -18 1171.90 228.142  14
   1  -1 -18 1222.01 242.753  14
   1   1 -18 1164.26 179.711   1
  -1   1  18 1075.36 205.614  12
   1  -1 -18 1050.20 214.452  13
   1   1 -18 1316.56 192.126  13
  -1  -1  18 1239.04 191.467  12
  -1   1  18 541.597 270.559   4
   1   1 -18 1246.62 222.639   9
   1   1 -17 5969.15 436.920  10
   1  -1 -17 5909.97 438.353  10
  -1  -1  17 6065.54 464.976   5
  -1   1  17 7022.65 464.034   5
   1   1 -17 6469.25 493.391  14
  -1   1  17 5668.40 532.972   4
   1  -1 -17 4506.18 493.109   2
   1   1 -17 6302.85 477.472   9
   1  -1 -17 5723.95 516.368   4
   1   1 -17 5262.09 491.692   4
  -1   1  17 6537.99 478.492   7
   1  -1 -17 6587.35 500.940  14
   1   1 -17 6194.49 456.082  13
  -1  -1  17 6451.26 464.149  12
  -1   1  17 6376.75 474.404  12
   1  -1 -17 6578.65 482.805  13
   1  -1 -17 5570.60 482.289  16
   1   1 -17 6091.44 449.241   1
   1  -1 -16 13667.2 899.185  10
  -1  -1  16 13895.7 920.149   5
  -1   1  16 13668.0 915.752   5
   1   1 -16 13039.9 939.500  14
  -1   1  16 13619.5 991.582   4
   1  -1 -16 10967.0 949.360   2
   1   1 -16 13871.4 931.890   9
   1   1 -16 13063.3 950.798   4
   1  -1 -16 11694.0 955.865   4
  -1   1  16 13193.0 927.838   7
   1  -1 -16 14332.7 931.156  13
  -1  -1  16 13655.1 917.455  12
  -1   1  16 13610.8 930.083  12
   1  -1 -16 13652.0 937.738  16
   1   1 -16 13335.6 905.429   1
   1  -1 -16 13641.4 944.727  14
   1   1 -16 13695.4 911.817  13
  -1   1  15 2808.09 357.720   4
   1   1 -15 3317.45 313.890   9
   1   1 -15 4017.17 288.698   1
   1  -1 -15 3116.88 343.831   2
   1  -1 -15 3363.63 356.948   4
   1   1 -15 2814.49 332.736   4
  -1   1  15 3293.88 311.391   7
   1  -1 -15 3801.01 276.987  10
  -1  -1  15 3871.56 307.806   5
  -1   1  15 3855.20 299.476   5
  -1  -1  15 4046.38 301.270  12
  -1   1  15 3930.45 314.686  12
   1  -1 -15 3627.49 313.380  13
   1  -1 -15 3760.32 328.385  16
  -1  -1  15 3196.59 307.032  16
   1   1 -15 3428.88 291.500  13
   1  -1 -15 3647.41 336.083  14
   1   1 -15 3680.95 330.583  14
   1  -1 -14 8824.72 597.284  10
  -1   1  14 8930.18 613.195   5
  -1  -1  14 9035.16 617.606   5
   1   1 -14 8579.41 604.012   1
  -1   1  14 8377.91 669.373   4
   1  -1 -14 7705.76 650.224   2
   1  -1 -14 7681.74 655.103   4
   1   1 -14 8642.13 645.164   4
   1   1 -14 9264.14 628.035  16
   1   1 -14 8947.76 626.959   9
  -1  -1  14 8364.06 619.887  16
   1  -1 -14 8782.35 632.336  16
  -1  -1  14 8896.99 611.109  12
   1  -1 -14 9410.72 628.029  13
  -1   1  14 8915.65 624.963  12
  -1   1  14 9043.48 627.555   7
   1  -1 -14 8461.98 636.003  14
   1   1 -14 8835.39 606.706  13
   1   1 -14 8900.05 635.109  14
  -1   1  13 227319. 14406.9   4
   1   1 -13 215509. 14351.8   1
   1   1 -13 201072. 14377.1   4
   1  -1 -13 198070. 14389.1   4
   1   1 -13 233154. 14370.7  16
  -1  -1  13 221661. 14365.4  16
   1  -1 -13 229435. 14374.6  16
   1  -1 -13 219810. 14347.4  10
  -1  -1  13 221880. 14362.0   5
  -1   1  13 229166. 14358.9   5
   1   1 -13 225384. 14368.5   9
  -1  -1  13 226575. 14358.9  12
  -1   1  13 230446. 14370.8  12
  -1   1  13 225055. 14369.0   7
   1  -1 -13 224380. 14378.4  14
   1   1 -13 217632. 14353.3  13
   1  -1 -13 236116. 14370.1  13
   1   1 -13 228906. 14375.8  14
   1   1 -12 2271.30 200.843   1
   1   1 -12 2934.59 229.983   9
  -1  -1  12 2254.04 219.502  16
   1  -1 -12 2518.53 235.108  16
   1  -1 -12 2205.51 254.695   4
  -1   1  12 1686.32 266.793   4
   1   1 -12 2265.06 243.800   4
   1   1 -12 2360.92 228.231  16
  -1  -1  12 2599.70 212.784  12
  -1   1  12 2557.69 225.081  12
  -1  -1  12 2455.88 219.407   5
  -1   1  12 2259.03 210.543   5
   1  -1 -12 2495.02 197.884  10
  -1   1  12 2973.05 236.770   7
   1  -1 -12 2450.60 237.791  14
   1  -1 -12 2441.36 226.238  13
   1   1 -12 2674.78 239.535  14
   1   1 -12 2553.75 204.056  13
   1   1 -11 35588.1 2286.68   9
   1   1 -11 34853.2 2272.32   1
  -1  -1  11 36468.0 2277.56  12
  -1   1  11 35639.8 2278.10   5
  -1  -1  11 35296.5 2281.43   5
   1   1 -11 33161.1 2295.47   4
   1   1 -11 35177.9 2286.13  16
   1  -1 -11 35401.0 2291.77  16
  -1  -1  11 33740.2 2283.43  16
   1  -1 -11 34568.5 2293.90  14
   1   1 -11 34089.3 2272.14  13
   1   1 -11 34724.2 2291.76  14
   1  -1 -11 36395.1 2288.03  13
  -1   1  11 36062.3 2321.96   4
   1  -1 -11 34123.9 2267.70  10
   1   1 -10 4888.58 378.696   9
   1   1 -10 5221.14 364.980   1
  -1  -1  10 5649.06 370.582  12
  -1  -1  10 5062.37 375.861   5
  -1   1  10 5389.00 372.952   5
   1   1 -10 4770.77 391.610   4
   1   1 -10 5521.89 381.876  16
   1  -1 -10 5492.54 388.534  16
  -1  -1  10 5588.88 381.838  16
   1   1 -10 5168.16 387.428  14
   1  -1 -10 5535.49 385.799  13
   1   1 -10 5209.63 366.744  13
   1  -1 -10 5421.69 392.592  14
  -1   1  10 5365.03 420.317   4
  -1  -1  10 4948.60 393.004   4
   1  -1 -10 5166.56 362.105  10
  -1  -1   9 13947.9 964.031   4
   1  -1  -9 13925.5 947.204   5
  -1  -1   9 14118.9 951.061   5
   1   1  -9 15123.3 955.977   9
   1   1  -9 14249.9 942.985   1
  -1   1   9 15020.1 988.494   4
   1   1  -9 13557.4 962.794   4
   1   1  -9 15228.6 956.479  16
  -1  -1   9 14021.6 954.068  16
   1  -1  -9 14468.7 959.707  16
   1   1  -9 15184.1 961.419  14
   1  -1  -9 14687.7 963.720  14
   1  -1  -9 14847.8 959.143  13
  -1   1   9 14238.6 947.168   5
   1  -1  -9 13932.4 939.916  10
  -1  -1   9 14108.5 944.891  12
   1  -1  -8 3028.82 212.837  10
  -1   1   8 3183.21 221.380   5
  -1  -1   8 2923.67 217.347  12
  -1  -1   8 2826.21 237.218   4
  -1  -1   8 2922.04 224.139   5
   1  -1  -8 2852.97 220.079   5
   1  -1  -8 2969.24 200.706  18
  -1   1   8 3388.29 269.623   4
   1   1  -8 3100.83 238.790   4
   1   1  -8 3019.09 227.392  16
   1   1  -8 2710.54 230.509  14
   1  -1  -8 3227.55 240.545  14
   1  -1  -8 3230.61 235.203  13
   1   1  -8 2929.06 214.265   1
  -1  -1   8 2610.85 224.246  16
   1  -1  -8 3399.12 234.954  16
   1   1  -8 3172.96 231.137   9
   1  -1  -7 197735. 12157.6  13
  -1   1   7 191101. 12156.0  13
   1   1  -7 193742. 12154.0  14
   1  -1  -7 186949. 12155.8  14
  -1  -1   7 187786. 12142.8  12
  -1   1   7 190409. 12144.9   5
   1  -1  -7 181555. 12140.0  10
   1   1  -7 181136. 12133.0  11
  -1  -1   7 182510. 12155.3   4
   1  -1  -7 187846. 12145.3   5
   1   1  -7 191117. 12150.2  16
  -1   1   7 192480. 12177.3   4
   1   1  -7 189526. 12150.1   9
   1  -1  -7 192739. 12134.0  18
   1  -1  -7 192697. 12155.0  16
   1  -1  -7 191525. 12133.9   8
   1   1  -7 190874. 12141.5   1
  -1  -1   6 10172.2 715.975   4
   1  -1  -6 10972.3 698.990   8
  -1   1   6 11586.7 743.770   4
  -1   1   6 10882.4 720.742  13
   1  -1  -6 10566.7 717.535  14
   1   1  -6 10763.9 715.371  14
   1  -1  -6 8629.52 729.864   2
   1  -1  -6 11669.8 723.499  13
  -1  -1   6 10230.9 704.635  12
  -1   1   6 10920.6 706.961   5
   1  -1  -6 10657.0 706.695   5
   1   1  -6 10893.1 698.843  15
   1  -1  -6 10830.4 717.065  16
   1  -1  -6 10856.8 698.927  18
   1  -1  -6 10750.4 704.122  10
   1   1  -6 10841.3 703.728   1
  -1  -1   5 24121.3 1558.60  12
   1   1  -5 26303.5 1559.10  12
   1  -1  -5 24846.8 1577.42  13
  -1   1   5 17931.0 1557.83   5
   1  -1  -5 24169.7 1560.21   5
  -1   1   5 25474.0 1566.01   7
  -1   1   5 25515.4 1594.26   4
   1  -1  -5 24335.0 1555.89   8
   1   1  -5 24432.1 1567.44  14
   1   1  -5 24055.0 1557.73   1
   1   1  -5 24662.2 1557.17  15
   1  -1  -5 24587.0 1569.57  16
   1  -1  -5 25156.2 1556.31  18
  -1   1   5 24463.1 1576.92  13
   1  -1  -5 23401.2 1569.03  14
   1  -1  -5 24688.7 1560.32  10
  -1   1   4 2807.76 218.063  13
  -1  -1   4 3123.74 202.772   9
  -1   1   4 2713.86 194.576   8
  -1  -1   4 2698.74 194.625  12
  -1   1   4 2931.70 197.466   5
   1   1  -4 2772.48 203.074  14
  -1  -1   4 2964.83 202.410  15
   1   1  -4 2758.38 197.376  15
  -1   1   4 2959.25 197.802  10
   1  -1  -4 2846.15 205.691  16
  -1   1   4 2739.69 204.267  16
  -1   1   4 3520.03 242.458   4
  -1  -1   3 1067.07 93.4614  15
   1   1  -3 1074.02 91.9284  14
  -1   1   3 1083.96 133.899   4
  -1   1   3 1450.65 91.7310   7
   1  -1  -3 1102.49 92.8609  16
  -1   1   3 822.669 105.614  13
  -1  -1   3 1230.18 91.3692   9
  -1   1   3 1524.97 88.1484   8
  -1   1   3 1095.23 87.5209   5
  -1   1   3 1226.92 112.737   2
  -1  -1   2 28278.3 1725.05  15
  -1  -1   2 25647.6 1717.93  10
  -1  -1   2 27012.2 1719.56   9
   1  -1  -2 26978.9 1724.68  17
  -1   1   2 27498.5 1724.06   2
   1  -1  -2 24889.4 1753.95   4
  -1   1   2 26403.2 1717.88   8
  -1   1   2 28498.7 1763.20   4
   1  -1  -2 25837.9 1720.21  16
   1   1   1 251235. 17131.0  10
  -1  -1  -1 287225. 17131.6  10
  -1  -1  -1 259385. 17131.5   5
   1   1   1 265637. 17131.0   5
  -1  -1  -1 260383. 17132.7   4
  -1  -1  -1 260609. 17131.8   7
   1  -1   1 276824. 17122.9   1
  -1   1  -1 257838. 17121.8   1
   1   1   1 247245. 17130.4   7
   1   1   1 293545. 17133.6  13
  -1  -1  -1 293324. 17132.2  13
   1   1   1 286419. 17127.5  15
  -1   1  -1 242904. 17122.1   9
   1  -1   1 268600. 17121.2   8
   1   1   2 40843.2 2544.86   4
  -1  -1  -2 36420.0 2540.79   4
  -1  -1  -2 39081.7 2537.92   7
   1   1   2 39524.7 2537.08   7
   1  -1   2 38704.3 2532.47  12
   1   1   2 37855.2 2535.36   5
   1  -1   2 39783.2 2532.85   1
   1   1   2 41551.9 2538.55  10
   1   1   2 39997.2 2541.55  13
  -1   1  -2 39485.9 2530.37  14
   1   1   2 39554.6 2534.81  15
   1  -1   2 38825.7 2528.97   8
   1   1   3 33133.4 2091.78  15
  -1  -1  -3 30441.0 2101.78   4
   1   1   3 32120.7 2105.26   4
   1   1   3 33321.0 2097.04   7
   1  -1   3 32794.5 2086.11   8
  -1   1  -3 32076.5 2091.60  14
   1   1   3 33340.1 2101.29  13
   1   1   3 33148.8 2095.82  10
   1  -1   3 32120.1 2092.47  12
   1   1   3 32127.5 2093.84   5
  -1   1  -3 31333.5 2087.26  16
   1  -1   3 32321.2 2092.25   1
   1  -1   4 78395.3 5080.16  18
  -1  -1  -4 83876.6 5085.78  15
  -1  -1  -4 72079.2 5099.37   4
   1   1   4 79443.2 5105.35   4
  -1   1  -4 78738.6 5085.15  16
   1   1   4 79038.6 5085.12  15
   1   1   4 76371.3 5090.10   5
   1  -1   4 78583.8 5091.67   5
   1  -1   4 78611.5 5080.10   8
   1   1   4 80996.4 5098.12  13
  -1   1  -4 78274.7 5090.03  14
   1  -1   4 79352.2 5089.57  12
   1   1   4 80627.3 5094.28   7
   1  -1   5 351060. 22532.5  18
  -1   1  -5 344875. 22543.6  12
   1  -1   5 359906. 22545.7  12
   1   1   5 338908. 22545.5   5
  -1  -1  -5 336767. 22542.4  10
   1  -1   5 358100. 22547.8   5
  -1   1  -5 354430. 22541.6  16
   1   1   5 350337. 22536.6  15
   1  -1   5 356275. 22541.4  16
  -1  -1  -5 310990. 22555.5   4
   1   1   5 346283. 22563.1   4
  -1   1  -5 346081. 22543.7   1
  -1   1  -5 361412. 22547.6  14
   1  -1   5 355294. 22532.5   8
   1   1   5 363716. 22550.4   7
   1   1   6 1312.73 127.836   7
  -1   1  -6 1364.72 120.532   1
  -1  -1  -6 1263.66 125.066  16
   1  -1   6 1383.89 116.766  16
  -1   1  -6 1388.37 116.589  16
  -1  -1  -6 1022.19 137.973   4
   1   1   6 1499.12 150.227   4
  -1  -1  -6 1435.62 116.076  10
   1   1   6 1369.25 99.7066  11
   1  -1   6 1376.62 126.884   5
   1   1   6 1534.83 124.411   5
  -1  -1  -6 1383.96 125.153   5
   1  -1   6 1333.06 121.763  12
  -1   1  -6 1418.39 122.846  12
  -1   1  -6 1143.75 123.024  14
  -1  -1  -6 1282.41 127.015  13
   1   1   7 112144. 7041.81   7
  -1   1  -7 108194. 7033.48   1
  -1  -1  -7 110773. 7039.71  16
  -1   1  -7 111720. 7033.31  16
   1  -1   7 109323. 7031.98  16
  -1  -1  -7 95099.6 7048.13   4
   1  -1   7 112172. 7035.85  12
   1   1   7 108266. 7035.67   5
   1  -1   7 110558. 7038.32   5
  -1  -1  -7 110394. 7037.21   5
  -1  -1  -7 105153. 7030.17  10
   1   1   7 109844. 7059.44   4
  -1  -1  -7 111444. 7039.28  13
  -1   1  -7 109794. 7040.02  14
  -1   1  -8 10442.5 710.383   1
  -1  -1  -8 11202.4 719.499  16
   1  -1   8 10143.7 708.306  16
  -1   1  -8 10801.9 710.516  16
   1  -1   8 11278.3 714.834  12
   1  -1   8 10701.8 716.347   5
   1   1   8 10762.3 713.871   5
  -1  -1  -8 10393.5 714.274   5
  -1  -1  -8 10139.0 705.437  10
   1   1   8 11167.9 721.949   7
   1   1   8 10256.1 740.950   4
  -1  -1  -8 10793.8 716.597  13
  -1   1  -8 10114.7 718.275  14
   1   1   9 63587.6 4170.99   4
  -1  -1  -9 62348.6 4133.83  10
   1  -1   9 63706.5 4144.12   5
   1   1   9 64761.3 4142.48   5
  -1  -1  -9 64999.0 4144.18   5
  -1  -1  -9 64362.2 4147.47  16
   1  -1   9 62254.2 4138.50  16
  -1   1  -9 64708.5 4140.71  16
   1  -1   9 64929.2 4143.12  12
   1   1   9 65257.3 4149.09   7
  -1  -1  -9 64489.5 4144.90  13
  -1   1  -9 64466.5 4149.01  14
  -1   1  -9 62650.3 4139.15   1
   1   1  10 23802.3 1591.45   4
  -1  -1 -10 23449.2 1547.41  10
   1  -1  10 23152.4 1558.40   5
   1   1  10 24851.2 1557.89   5
  -1  -1 -10 23525.2 1558.77   5
  -1  -1 -10 24414.3 1563.64  16
   1  -1  10 22323.9 1552.19  16
  -1   1 -10 24392.7 1556.44  16
   1  -1  10 23901.5 1557.76  12
   1   1  10 23798.5 1568.90  12
   1   1  10 23567.7 1564.97   7
  -1   1 -10 23614.7 1565.02  14
  -1  -1 -10 23669.0 1559.52  13
  -1  -1 -10 23469.4 1569.74  14
  -1   1 -10 23383.8 1553.57   1
   1   1  11 31495.1 2077.51   4
   1  -1  11 30495.6 2039.26  12
   1   1  11 30976.4 2051.40  12
   1  -1  11 31922.4 2042.53   5
   1   1  11 30230.9 2037.27   5
   1   1  11 31479.3 2046.98   7
  -1  -1 -11 30222.7 2039.33   5
  -1   1 -11 32014.2 2035.78   1
  -1  -1 -11 30353.4 2027.59  10
  -1  -1 -11 30407.5 2051.49  14
  -1   1 -11 31738.9 2049.07  14
  -1  -1 -11 32661.0 2042.69  13
  -1   1 -11 30125.3 2031.97  13
  -1  -1 -11 30607.8 2045.07  16
  -1   1 -11 32685.3 2040.20  16
   1   1  12 6577.66 452.746   7
  -1  -1 -12 5845.86 440.789  13
  -1   1 -12 6123.86 450.433  14
  -1  -1 -12 6272.89 460.142  14
  -1   1 -12 5789.09 428.072  13
  -1   1 -12 5676.12 430.045   1
   1   1  12 6422.44 490.475   4
  -1  -1 -12 5596.13 421.396  10
   1   1  12 6104.24 436.814   5
   1  -1  12 6325.52 441.079   5
  -1   1 -12 5701.92 460.717   4
   1   1  12 5625.43 451.985  12
   1  -1  12 5914.69 436.636  12
  -1  -1 -12 6276.93 446.988  16
  -1   1 -12 6017.71 437.610  16
   1   1  13 9150.26 604.711   7
  -1  -1 -13 8532.76 592.496  13
  -1   1 -13 8153.70 579.217  13
  -1   1 -13 7946.02 598.823  14
  -1  -1 -13 7763.09 606.537  14
   1   1  13 8724.57 643.844   4
  -1  -1 -13 7973.34 572.116  10
   1  -1  13 8565.82 592.408   5
   1   1  13 8775.39 589.585   5
  -1   1 -13 7713.43 611.360   4
  -1   1 -13 7990.57 582.399   1
   1  -1  13 8169.74 590.166  12
   1   1  13 8734.30 610.021  12
  -1  -1 -13 8543.38 597.131  16
  -1   1 -13 8248.96 589.661  16
   1   1  14 18722.4 1329.14   4
  -1  -1 -14 19079.5 1263.38  10
   1  -1  14 18840.8 1280.18   5
   1   1  14 18291.0 1275.19   5
  -1   1 -14 18533.0 1300.98   4
  -1   1 -14 19484.3 1282.73  16
  -1  -1 -14 19339.9 1281.40  13
  -1  -1 -14 18832.5 1296.49  14
  -1   1 -14 18863.3 1270.40  13
  -1   1 -14 20133.7 1295.97  14
   1  -1  14 19660.2 1282.42  12
   1   1  14 20396.5 1299.29  12
  -1   1 -14 18393.5 1271.24   1
   1   1  14 19872.8 1289.36   7
  -1  -1 -14 18055.0 1285.13  16
   1  -1  15 2853.85 282.568  12
   1   1  15 3045.10 301.079  12
   1  -1  15 2706.03 282.504   5
   1   1  15 2821.21 281.345   5
   1   1  15 2423.09 348.564   4
  -1  -1 -15 2823.01 258.431  10
  -1   1 -15 2698.39 296.908   9
  -1   1 -15 3127.76 289.605  16
  -1  -1 -15 2897.25 309.406  14
  -1  -1 -15 3658.81 290.514  13
  -1   1 -15 2768.78 296.819  14
  -1   1 -15 2873.36 318.898   4
  -1   1 -15 3029.41 271.871   1
   1   1  15 3206.49 300.375   7
  -1  -1 -15 3115.28 294.837  16
   1  -1  16 14136.7 1004.16  12
   1   1  16 15188.3 1023.36  12
   1  -1  16 13789.7 1000.69   5
   1   1  16 14981.5 1000.53   5
   1   1  16 14141.8 1062.71   4
  -1   1 -16 15855.2 1014.80  16
  -1  -1 -16 13202.3 1034.22   4
  -1   1 -16 13006.8 1023.98   4
  -1   1 -16 14628.7 994.276   1
  -1  -1 -16 14469.6 983.308  10
   1   1  16 14228.8 1010.86   7
  -1   1 -16 15450.8 1018.46   9
  -1  -1 -16 15285.3 1030.19  14
  -1   1 -16 14710.3 995.218  13
  -1   1 -16 15075.9 1024.03  14
  -1  -1 -16 15018.4 1006.76  13
  -1  -1 -16 14904.7 1015.60  16
  -1   1 -17 31103.8 2061.59  10
  -1  -1 -17 33246.1 2064.86  10
   1   1  17 31256.6 2077.04   5
   1  -1  17 30255.1 2077.76   5
   1   1  17 30964.9 2086.98   7
  -1   1 -17 29272.4 2106.56   4
  -1  -1 -17 27423.6 2113.52   4
  -1   1 -17 30377.9 2072.60   1
   1  -1  17 31690.3 2085.39  12
   1   1  17 32465.4 2102.34  12
  -1   1 -17 31181.9 2094.77   9
  -1   1 -17 32550.5 2103.50  14
  -1  -1 -17 33158.8 2087.06  13
  -1  -1 -17 32651.3 2110.86  14
  -1   1 -17 31423.7 2074.35  13
  -1  -1 -17 32486.2 2097.56  16
  -1   1 -18 1367.26 199.070  10
   1  -1  18 2197.66 251.394   5
   1   1  18 1787.00 233.731   5
  -1   1 -18 1899.30 268.906   9
   1   1  18 2108.46 255.671   7
  -1  -1 -18 1850.56 290.709  14
  -1   1 -18 1654.02 229.885  13
  -1   1 -18 1389.13 269.938  14
  -1   1 -18 1323.79 213.317   1
  -1  -1 -18 1463.99 240.725   1
  -1  -1 -18 1166.08 239.074  13
   1   1  18 1514.61 264.568  12
   1  -1  18 1902.39 246.119  12
  -1  -1 -18 1983.92 212.431  10
  -1   1 -18 2148.04 298.925   4
  -1  -1 -18 1323.73 290.477   4
  -1  -1 -18 2243.06 268.901  16
  -1   1 -19 4284.04 344.101  10
  -1  -1 -19 4682.81 354.510  10
   1  -1  19 3970.84 373.124   5
   1   1  19 4536.42 375.003   5
  -1  -1 -19 4152.04 429.210   2
  -1   1 -19 4389.21 398.804   9
   1  -1  19 4091.31 392.171   7
   1   1  19 4307.59 388.834   7
  -1   1 -19 4215.48 373.900  13
  -1  -1 -19 4513.97 378.809   1
  -1   1 -19 3801.22 359.666   1
  -1  -1 -19 3766.39 430.305   4
  -1   1 -19 4038.50 425.131   4
   1   1  19 4121.79 399.274  12
  -1  -1 -19 4208.95 386.383  13
   1  -1  19 3977.18 381.376  12
  -1  -1 -19 4756.12 407.193  16
  -1  -1 -20 1704.89 217.104  10
  -1   1 -20 1268.51 277.996   9
   1   1  20 1374.95 263.391   7
   1  -1  20 1316.18 255.460   7
  -1  -1 -20 1408.26 260.746  13
  -1   1 -20 1758.59 244.217  13
   1   1  20 1724.72 280.080  12
   1  -1  20 1508.05 264.699  12
   1  -1  20 1173.53 238.492   5
   1   1  20 1629.65 238.763   5
  -1  -1 -20 1284.14 267.976  16
  -1  -1 -20 896.594 280.064   2
  -1   1 -20 1517.92 214.022  10
  -1   1 -20 1496.39 295.379   4
  -1  -1 -20 1422.40 330.256   4
  -1   1 -20 1759.41 230.041   1
  -1  -1 -20 1412.27 256.656   1
  -1  -1 -21 1418.55 326.158   2
  -1   1 -21 2500.50 318.585   9
  -1  -1 -21 2045.83 325.673   9
  -1  -1 -21 2083.66 251.882  10
  -1   1 -21 1901.96 260.494   1
  -1  -1 -21 2236.27 295.428   1
   1   1  21 2294.68 295.018   7
   1  -1  21 2244.50 302.464   7
   1   1  21 2711.07 278.136   5
   1  -1  21 2140.14 280.267   5
  -1   1 -21 2250.74 251.424  10
  -1   1 -21 2326.74 285.742  13
  -1  -1 -21 2571.34 308.115  13
   1   1  21 1915.22 316.388  12
   1  -1  21 1980.28 296.305  12
  -1   1 -21 1682.63 337.405   4
  -1  -1 -21 2083.43 354.189   4
  -1   1 -22 390.327 275.815   2
  -1  -1 -22 180.829 258.966   2
  -1  -1 -22 279.244 256.561   9
  -1   1 -22 325.108 270.625   9
  -1   1 -22 192.930 182.175  10
  -1  -1 -22 216.121 189.315  10
  -1  -1 -22 214.633 206.715   1
  -1   1 -22 279.717 201.235   1
   1  -1  22 290.755 242.452   7
   1   1  22 241.455 223.302   7
  -1  -1 -22 390.270 287.799   4
  -1   1 -22 314.262 277.111   4
   1   1  22 471.236 256.031  12
   1  -1  22 147.048 217.559  12
  -1   1 -22 382.905 221.811  13
  -1  -1 -22 584.773 239.964  13
   1   1  22 531.870 214.630   5
   1  -1  22 354.519 210.830   5
  -1  -1 -23 448.014 343.306   4
  -1   1 -23 872.369 302.514   4
  -1  -1 -23 642.191 231.692   1
   1  -1  23 855.116 263.352   7
   1   1  23 763.206 244.939   7
  -1   1 -23 894.571 292.446   2
  -1  -1 -23 243.232 286.903   2
  -1   1 -23 340.802 281.231   9
  -1  -1 -23 426.896 288.312   9
   1   1  23 580.046 222.559   5
   1  -1  23 724.138 234.621   5
  -1   1 -23 692.182 242.861  13
   1   1  23 256.165 255.909  12
  -1  -1 -23 513.309 258.233  13
   1  -1  24 1247.24 275.989   7
   1   1  24 1183.58 275.862   7
  -1   1 -24 814.926 309.736   2
  -1  -1 -24 1095.85 315.142   2
  -1  -1 -24 867.752 306.636   9
  -1   1 -24 958.890 296.031   9
   1   1  24 1192.02 285.058  17
   1   1  24 1495.40 256.698   5
   1  -1  24 778.085 248.394   5
   1   1  25-125.551 266.479  17
  -1   1 -25 142.682 286.286   9
  -1  -1 -25-379.446 316.187   9
  -1   1 -25 62.9681 297.386   2
  -1  -1 -25 606.472 300.203   2
   1  -1  25-150.791 232.772   5
   1   1  26 21.5405 284.965  17
  -1  -1 -26-30.3751 307.449   9
  -1  -1 -26 151.283 290.057   2
  -1   1 -26 281.635 316.735   2
  -1   2  27 2403.21 370.508  17
   1  -2 -27 1506.00 348.487   2
  -1   2  26 206.690 308.739  17
   1   2 -26-52.3578 288.935   9
   1  -2 -26 291.793 282.558   2
   1  -2 -26 26.4800 292.783   9
  -1  -2  25 499.284 258.608   7
  -1   2  25 616.748 240.580   7
   1   2 -25 477.390 272.365   2
   1  -2 -25 318.679 265.811   2
  -1  -2  25 622.676 243.090   5
  -1   2  25 533.109 288.437  17
   1  -2 -25 482.832 293.889   9
   1   2 -25 781.661 279.906   9
   1   2 -24 235.495 298.408   4
   1  -2 -24-40.4064 333.513   4
  -1  -2  24 122.771 213.151   5
  -1   2  24 40.1048 218.457   7
  -1  -2  24 299.574 242.840   7
   1  -2 -24-316.452 260.502   2
   1   2 -24-214.384 250.003   2
   1  -2 -24-97.3635 244.743   9
   1   2 -24 387.172 259.186   9
  -1   2  24 48.9793 192.426   5
  -1   2  24 64.2709 253.288  17
   1  -2 -23 5124.25 477.717   9
   1  -2 -23 4309.55 468.604   2
   1   2 -23 4739.89 480.893   2
   1  -2 -23 4261.13 539.311   4
   1   2 -23 4951.13 511.652   4
   1   2 -23 5327.50 472.240   9
  -1   2  23 6259.00 489.412  17
   1   2 -23 5498.87 408.713   1
   1  -2 -23 4278.69 437.523   1
  -1  -2  23 4380.26 454.122   7
  -1   2  23 4333.58 445.524   7
  -1  -2  23 5859.45 441.076   5
  -1   2  23 5410.61 428.291   5
  -1   2  23 4441.50 458.854  12
   1   2 -23 5643.09 445.846  13
   1   2 -23 5141.53 402.704  10
  -1   2  22 5402.32 510.936  12
  -1  -2  22 6498.59 492.901   5
  -1   2  22 5787.64 476.224   5
   1  -2 -22 6110.75 466.089  10
   1  -2 -22 6027.58 522.191   9
   1   2 -22 5285.70 533.054   2
   1  -2 -22 5418.77 536.376   2
   1  -2 -22 5708.42 579.742   4
   1   2 -22 5535.09 543.666   4
   1   2 -22 5237.58 516.053   9
  -1   2  22 7496.16 530.546  17
   1  -2 -22 5994.42 495.006   1
   1   2 -22 6113.39 462.826   1
   1   2 -22 5769.33 488.311  13
  -1   2  22 6151.24 504.677   7
   1   2 -22 6621.34 458.253  10
  -1   2  21 20051.4 1337.76  12
  -1  -2  21 19810.7 1309.46   5
  -1   2  21 18895.7 1300.40   5
   1   2 -21 19584.9 1282.78  10
   1  -2 -21 19837.9 1291.48  10
   1  -2 -21 19746.3 1329.08   9
   1   2 -21 16511.0 1335.16   2
   1  -2 -21 17176.9 1340.05   2
   1   2 -21 19276.2 1329.01   9
  -1   2  21 21969.5 1333.01  17
   1   2 -21 21019.7 1305.50  13
   1   2 -21 19337.3 1289.37   1
   1  -2 -21 19407.9 1314.14   1
   1   2 -21 16505.2 1341.65   4
   1  -2 -21 17231.7 1382.85   4
  -1   2  21 18081.3 1311.29   7
   1   2 -20 366.801 150.645  10
   1  -2 -20 221.254 168.671  10
   1  -2 -20-25.9698 236.486   2
  -1  -2  20 285.234 188.164   5
   1   2 -20 219.893 219.425   9
  -1   2  20-28.6399 167.477   5
   1   2 -20 439.427 242.151   4
   1  -2 -20 101.584 265.988   4
  -1   2  20-72.9854 214.815  17
   1   2 -20 538.249 155.401   1
  -1   2  20 64.7222 207.745  12
   1   2 -20 151.773 168.264  13
   1  -2 -20 141.044 238.303  16
  -1   2  20 371.397 206.918   7
  -1  -2  19 1833.21 247.915   5
  -1   2  19 2003.88 236.753   5
   1   2 -19 2043.68 280.547   9
  -1   2  19 2669.93 381.060   4
   1  -2 -19 1547.19 283.248   2
   1  -2 -19 1753.85 221.707  10
   1   2 -19 2152.17 287.734   4
   1  -2 -19 2163.56 332.622   4
  -1   2  19 2097.79 261.755   7
  -1   2  19 1726.69 267.898  12
   1  -2 -19 2646.06 275.920  13
   1   2 -19 1757.31 276.120  14
   1   2 -19 2177.78 236.883  13
   1  -2 -19 2163.11 285.170  16
   1   2 -19 1758.95 218.214   1
  -1   2  18 605.632 164.467   5
  -1  -2  18 559.853 182.472   5
   1   2 -18 482.002 198.455   9
   1  -2 -18 253.078 145.714  10
   1  -2 -18 457.038 230.216   2
  -1   2  18 549.250 286.143   4
   1  -2 -18 460.175 251.382   4
   1   2 -18 452.162 222.362   4
  -1   2  18 688.995 187.644   7
   1  -2 -18 569.203 206.707  13
  -1   2  18 461.049 202.631  12
   1  -2 -18 623.042 216.939  14
   1   2 -18 412.470 200.360  14
   1   2 -18 666.020 155.398  13
   1  -2 -18 745.136 218.299  16
   1   2 -18 533.762 144.675   1
   1  -2 -17 3527.42 299.351  13
  -1   2  17 2794.96 268.803   5
  -1  -2  17 2662.01 276.422   5
   1   2 -17 2521.72 287.444   9
  -1   2  17 2602.80 296.606  12
   1  -2 -17 3203.51 255.964  10
   1  -2 -17 2818.06 331.243   2
  -1   2  17 2767.57 380.112   4
   1  -2 -17 2848.30 346.328   4
   1   2 -17 2561.88 310.756   4
  -1   2  17 3225.16 291.595   7
   1  -2 -17 3191.91 319.793  14
   1   2 -17 2858.91 259.117  13
   1  -2 -17 3389.06 318.810  16
  -1  -2  17 2755.34 279.489  16
   1   2 -17 2496.41 249.416   1
   1   2 -17 3329.92 306.684  14
  -1   2  16 2583.70 285.796  12
   1  -2 -16 2504.64 232.183  10
   1  -2 -16 1898.36 296.348   2
  -1  -2  16 2706.54 248.942  12
   1  -2 -16 2414.92 266.889  13
   1   2 -16 2728.99 276.300   9
  -1   2  16 3070.51 372.453   4
   1   2 -16 2523.26 294.102   4
   1  -2 -16 2100.62 311.144   4
  -1   2  16 3287.93 273.731   7
  -1  -2  16 2827.31 268.509   5
  -1   2  16 2742.72 248.201   5
   1   2 -16 2892.23 237.401  13
   1   2 -16 2231.98 274.059  14
   1  -2 -16 2104.37 278.766  14
  -1  -2  16 2818.32 263.097  16
   1  -2 -16 2952.94 284.455  16
   1   2 -16 2866.67 233.964   1
  -1   2  15 21675.0 1417.57   5
  -1  -2  15 21966.2 1425.05   5
   1   2 -15 21658.1 1433.62   9
   1  -2 -15 22634.5 1439.72  13
  -1  -2  15 21618.6 1415.96  12
  -1   2  15 21733.8 1445.55  12
   1  -2 -15 20928.2 1407.85  10
   1  -2 -15 19612.8 1458.06   2
  -1   2  15 20960.6 1498.20   4
   1  -2 -15 18322.9 1465.70   4
   1   2 -15 21280.0 1445.78   4
  -1   2  15 22323.9 1432.15   7
   1  -2 -15 20496.1 1443.12  14
   1   2 -15 21263.7 1409.52  13
  -1  -2  15 21339.1 1426.03  16
   1  -2 -15 21704.7 1441.68  16
   1   2 -15 21193.0 1407.64   1
   1   2 -15 21833.5 1437.37  14
  -1  -2  14 23262.2 1514.10   5
  -1   2  14 22675.4 1507.77   5
   1   2 -14 22664.3 1520.66   9
   1  -2 -14 23486.7 1528.11  13
  -1  -2  14 22054.0 1504.21  12
   1  -2 -14 23698.1 1500.94  10
   1  -2 -14 20268.9 1546.84   2
  -1   2  14 24388.6 1589.67   4
   1   2 -14 21567.1 1529.73   4
   1  -2 -14 19894.3 1556.40   4
  -1   2  14 24655.7 1524.08   7
   1  -2 -14 22995.7 1532.67  14
   1   2 -14 22644.8 1499.13  13
   1  -2 -14 23300.4 1528.82  16
  -1  -2  14 22464.7 1514.21  16
   1   2 -14 22527.1 1498.05   1
   1   2 -14 24209.5 1528.39  14
   1  -2 -13 281.847 103.976  10
   1  -2 -13 395.248 154.218  13
  -1  -2  13 254.520 108.729  12
   1   2 -13 317.628 136.685   9
   1  -2 -13 265.762 170.656   2
   1  -2 -13 330.552 196.733   4
   1   2 -13 201.883 152.439   4
  -1   2  13-110.652 214.424   4
  -1   2  13 215.123 144.423   7
  -1   2  13 116.797 116.628   5
  -1  -2  13 260.845 134.328   5
   1   2 -13 122.906 138.459  14
   1   2 -13 203.880 97.3645  13
   1  -2 -13 234.050 154.548  14
   1  -2 -13 484.069 153.609  16
  -1  -2  13 285.917 136.291  16
   1   2 -13 230.722 92.9183   1
   1  -2 -12 20391.8 1393.15  14
   1  -2 -12 22631.1 1397.13  13
  -1  -2  12 20842.7 1369.10  12
   1   2 -12 20898.8 1385.22   9
  -1   2  12 20772.7 1372.74   5
   1  -2 -12 21464.5 1367.80  10
   1  -2 -12 17510.8 1407.64   2
  -1   2  12 22043.2 1446.94   4
   1   2 -12 19748.1 1391.77   4
  -1   2  12 22325.1 1386.93   7
   1   2 -12 20640.6 1385.76  14
  -1  -2  12 20366.2 1377.40  16
   1  -2 -12 22347.6 1392.95  16
   1   2 -12 20246.1 1363.38   1
   1  -2 -12 19782.3 1371.22   5
  -1  -2  12 21183.8 1379.60   5
  -1   2  11 2822.00 247.521  15
   1   2 -11 4577.48 294.892  14
  -1  -2  11 4040.17 269.159  12
   1  -2 -11 3902.70 300.046  13
  -1   2  11 3668.90 272.361   5
   1  -2 -11 3716.61 298.052  14
   1   2 -11 3237.82 238.136  11
   1  -2 -11 3790.69 267.930  10
  -1  -2  11 3932.60 280.871   5
   1  -2 -11 3777.07 270.553   5
   1  -2 -11 2826.04 311.916   2
  -1   2  11 4025.52 350.226   4
   1   2 -11 3853.89 296.480   4
   1   2 -11 4360.73 290.579   9
  -1  -2  11 3113.00 237.138   8
   1  -2 -11 4037.82 295.182  16
  -1  -2  11 4095.46 282.887  16
   1   2 -11 3774.86 261.343   1
   1  -2 -11 3429.45 241.357  18
   1  -2 -11 3750.76 240.830   8
  -1   2  11 4372.58 293.955   7
   1   2 -10 461.566 111.690  14
   1  -2 -10 346.255 116.368  14
  -1  -2  10 639.053 120.574  14
  -1   2  10 440.887 132.038  13
  -1  -2  10 718.487 106.436   5
  -1   2  10 438.710 96.9384   5
   1  -2 -10 510.616 95.1314   5
   1  -2 -10 351.770 60.4499  18
   1  -2 -10 452.539 88.9743  10
   1  -2 -10 795.418 138.045  13
  -1  -2  10 657.389 90.2651  12
   1  -2 -10 366.814 150.364   2
  -1   2  10 508.762 179.117   4
   1   2 -10 504.837 119.462   4
  -1   2  10 327.339 108.857   7
   1  -2 -10 564.064 59.8897   8
   1  -2 -10 344.086 112.839  16
  -1  -2  10 310.208 101.741  16
  -1   2  10 333.023 65.8897  15
   1   2 -10 426.957 78.8745   1
  -1  -2  10 360.428 55.2198   8
   1   2 -10 526.145 113.309   9
  -1   2   9 43811.0 2937.39  13
   1  -2  -9 43635.1 2908.67   5
  -1   2   9 44696.5 2910.27   5
   1  -2  -9 45366.1 2896.86  18
   1  -2  -9 45789.6 2910.34  10
   1  -2  -9 35148.3 2937.37   2
  -1   2   9 47206.2 2919.63   7
   1   2  -9 43534.9 2922.37   4
   1   2  -9 44384.5 2903.45   1
  -1   2   9 48964.9 2973.48   4
   1   2  -9 45609.3 2919.28  14
   1  -2  -9 44884.8 2896.41   8
   1   2  -9 46262.3 2918.28   9
   1  -2  -9 48049.6 2934.40  13
   1   2  -9 45253.3 2904.78  12
  -1  -2   9 45006.6 2906.58  12
   1  -2  -9 43287.6 2922.63  16
  -1  -2   9 42621.2 2913.17  16
   1   2  -9 46122.2 2896.84  15
   1  -2  -8 88901.5 5383.40  13
   1   2  -8 83315.2 5353.52  12
  -1   2   8 88924.8 5367.40   7
  -1   2   8 82386.2 5358.98   5
   1  -2  -8 82642.5 5357.70   5
   1  -2  -8 85215.1 5361.85  10
   1  -2  -8 67357.2 5387.45   2
   1   2  -8 81381.8 5368.27   4
   1   2  -8 80811.3 5352.03   1
  -1   2   8 91651.8 5421.99   4
   1   2  -8 84746.0 5350.68  15
   1   2  -8 84689.3 5366.24  14
   1   2  -8 84393.6 5365.12   9
   1  -2  -8 83200.2 5348.27   8
  -1   2   8 80683.2 5387.43  13
  -1  -2   8 79502.5 5361.30  16
   1  -2  -8 81744.5 5370.14  16
  -1   2   7 33098.7 2157.24  13
   1   2  -7 32267.4 2119.60  12
   1  -2  -7 36124.1 2151.48  13
  -1   2   7 32699.4 2125.26   5
   1  -2  -7 32343.8 2122.83   5
  -1   2   7 33874.7 2133.87  17
  -1   2   7 32951.7 2126.18  10
   1  -2  -7 34457.0 2130.92  10
   1   2  -7 32249.1 2132.41   4
   1  -2  -7 25683.7 2149.54   2
   1   2  -7 31899.5 2117.64   1
  -1   2   7 38714.1 2194.62   4
   1  -2  -7 31890.7 2116.11   8
   1   2  -7 32503.4 2129.57   9
   1   2  -7 33573.3 2121.19  15
   1   2  -7 33136.6 2130.13  14
  -1   2   7 34016.1 2130.76   7
  -1  -2   7 32365.2 2126.92  16
   1  -2  -7 32762.7 2135.02  16
   1   2  -6 52591.0 3454.55  12
  -1   2   6 54454.3 3462.74   5
   1  -2  -6 52095.0 3458.06   5
  -1   2   6 53655.2 3465.46  10
   1  -2  -6 52294.2 3467.82  16
   1  -2  -6 54839.8 3470.14  10
   1  -2  -6 53373.3 3453.99   8
   1   2  -6 52242.9 3453.33   1
  -1  -2   6 54411.6 3455.17   1
   1   2  -6 54469.4 3460.09  15
   1   2  -6 53949.5 3463.15  14
  -1   2   6 56544.6 3466.28   7
  -1   2   6 50551.3 3492.58  13
  -1   2   6 62274.6 3528.46   4
  -1  -2   6 49670.8 3460.37  16
  -1   2   6 57248.7 3468.89  17
   1  -2  -5 211.729 48.2429   5
   1   2  -5 282.400 56.2646  15
   1   2  -5 166.111 50.8150  14
   1  -2  -5 382.262 80.4014  10
  -1   2   5 308.265 70.0770  10
  -1   2   5 592.850 65.4058   5
   1  -2  -5 53.8306 41.4403   8
  -1  -2   5 177.980 55.9085   9
   1  -2  -5 45.4464 60.9508  16
   1  -2  -5 221.719 56.2781   7
  -1  -2   5 136.157 40.6768   1
   1   2  -5 200.387 38.4687   1
  -1   2   5 58.2450 100.460  13
   1   2  -5 41.4811 38.3731  12
  -1   2   5 100.815 54.0252   7
  -1   2   5 323.620 144.871   4
  -1   2   4 8788.61 654.212  10
   1  -2  -4 9534.04 640.737  10
   1   2  -4 9859.72 622.635   2
  -1  -2   4 9838.54 625.667   1
  -1   2   4 8244.10 644.291   5
  -1  -2   4 9772.18 634.225   9
   1   2  -4 9444.91 634.641  15
   1   2  -4 9136.47 629.670  14
  -1   2   4 12015.5 726.338   4
   1  -2  -4 7628.46 678.993   4
   1  -2  -4 9638.42 642.016  17
  -1   2   4 11374.5 665.930   2
  -1   2   4 9537.83 638.294   7
   1  -2  -4 9916.27 635.313   5
  -1   2   4 8646.91 655.051  13
  -1  -2   3 98864.6 6239.92   9
  -1   2   3 93297.0 6246.31  10
  -1   2   3 106149. 6253.14   2
   1  -2  -3 79958.5 6281.93   4
  -1   2   3 81897.7 6253.26   7
  -1   2   3 114631. 6311.06   4
  -1  -2   3 98931.7 6231.12   2
   1  -2  -3 97021.1 6246.53  17
  -1   2   2 23446.7 1388.30   4
   1  -2  -2 21291.5 1389.73   4
  -1  -2   2 20432.9 1361.06   3
   1  -2  -2 22316.3 1370.85   2
  -1   2   2 21519.4 1368.51   2
  -1  -2   2 21507.4 1358.54   2
  -1   2   2 20639.2 1363.50  10
  -1  -2   2 19777.9 1364.21  10
  -1   2   2 22205.6 1373.08   9
   1   2  -2 19872.8 1363.77   9
  -1  -2   2 20828.0 1365.39   9
   1  -2  -2 20933.2 1372.06  17
   1   2  -1 22621.4 1570.36  10
   1   2  -1 23242.3 1575.79  15
   1  -2  -1 24611.2 1570.44   2
  -1   2   1 24298.9 1568.97   2
  -1   2   1 24439.1 1568.20   6
   1   2  -1 23471.2 1570.93   6
  -1  -2   1 24802.2 1569.95   6
  -1   2   1 24735.1 1568.43   3
  -1  -2   1 25422.3 1571.35   3
   1  -2  -1 23502.1 1569.04   3
  -1   2   1 23101.5 1566.77  10
  -1  -2   1 24496.4 1573.38  10
   1   2  -1 24470.7 1570.26   9
  -1   2   1 24380.5 1566.46   9
  -1  -2   1 24447.7 1572.14   9
  -1  -2   1 25189.9 1568.24   2
   1  -2  -1 24212.1 1569.30   8
   1   2   0 14062.1 979.139  10
  -1  -2   0 15708.7 985.702  10
   1   2   0 14280.4 976.735  15
  -1  -2   0 14712.5 983.335   9
   1   2   0 14978.6 979.738   9
  -1   2   0 14190.2 967.637   2
   1  -2   0 15286.8 969.659   2
  -1  -2   0 15043.3 978.968   4
  -1   2   0 15119.4 968.534   3
   1   2   0 14317.6 981.036   6
  -1   2   0 15190.3 967.825   9
   1  -2   0 15170.3 970.327   8
   1  -2   0 14836.4 969.503   3
  -1  -2   0 15554.5 983.411   2
   1   2   1 15945.9 1249.18   5
  -1  -2  -1 16536.6 1238.10   2
   1  -2   1 19482.6 1220.31   8
   1  -2   1 19148.9 1220.40   9
  -1   2  -1 19848.4 1220.46   9
   1   2   1 18191.9 1246.98  10
   1   2   1 17726.0 1240.18  13
  -1  -2  -1 15306.6 1253.78   4
   1   2   1 18971.6 1227.87  15
   1  -2   1 19887.4 1219.78   2
   1   2   2 46470.7 3016.00  10
  -1  -2  -2 37900.3 3007.31   2
   1   2   2 43133.2 3011.35   5
   1  -2   2 47890.9 2987.53   1
  -1   2  -2 48126.9 2988.76   9
  -1  -2  -2 39061.2 3018.32   4
  -1  -2  -2 46027.4 2986.64  17
   1   2   2 42831.5 3007.40   7
   1   2   2 41251.4 3008.14  13
  -1  -2  -2 48656.4 3012.52  13
   1   2   2 46061.5 2993.94  15
  -1   2  -2 48344.9 2980.69  14
   1  -2   2 47335.6 2986.13   8
   1  -2   2 47616.4 2989.21   9
   1   2   3 324.547 59.4122  15
   1   2   3 377.843 74.2565   5
   1  -2   3 280.734 51.4253   1
   1   2   3 385.035 81.3750  10
   1   2   3 335.066 45.3594  17
  -1  -2  -3 369.501 50.9096  17
  -1   2  -3 373.455 44.1251  14
   1   2   3 444.098 75.0478   7
   1   2   3 231.511 84.4158  13
  -1  -2  -3 439.662 98.2006   4
   1  -2   3 385.045 45.3271   8
   1  -2   3 328.379 56.7244   9
  -1   2  -3 435.487 59.7125   9
   1  -2   4 544.273 67.7968   1
   1   2   4 619.868 75.3621  15
   1   2   4 660.418 80.7267   5
   1   2   4 780.955 126.015   4
  -1  -2  -4 549.417 111.172   4
   1   2   4 583.953 62.5161  17
   1  -2   4 601.894 59.4863  16
  -1   2  -4 582.282 65.9204  14
   1   2   4 334.320 106.003  13
   1   2   4 506.380 81.2882   7
   1  -2   4 699.384 60.5137   8
   1   2   4 807.057 94.8250  10
  -1   2  -5-5.15631 55.2001  12
  -1  -2  -5 112.567 67.2798   5
   1   2   5 160.510 59.4621  15
   1   2   5 241.536 76.5473  10
   1   2   5 216.469 65.7423   5
   1   2   5 300.676 109.727   4
  -1  -2  -5 39.2000 92.4588   4
   1   2   5 183.621 53.5146  17
   1  -2   5 168.254 44.0709   8
  -1  -2  -5 180.608 73.1533  10
  -1   2  -5 126.584 57.4481  14
   1   2   5 333.483 94.1718  13
   1  -2   5 191.579 57.3895   1
   1   2   5 173.571 74.5023   7
  -1  -2  -6 32313.1 1965.12  10
   1   2   6 31164.7 1987.24  13
  -1  -2  -6 31766.5 1977.48  13
  -1   2  -6 30830.6 1961.73  14
  -1  -2  -6 26342.4 1983.67   4
   1   2   6 32307.4 2002.58   4
   1   2   6 30853.2 1968.84   7
   1  -2   6 28769.2 1954.25  16
  -1   2  -6 30339.8 1958.24   1
  -1   2  -6 30533.0 1959.00  12
   1  -2   6 30809.5 1960.68  12
  -1  -2  -6 30492.1 1965.44   5
   1   2   6 29897.2 1964.02   5
   1  -2   6 30389.6 1949.04   8
   1   2   6 27234.8 1957.93  15
  -1   2  -7 10965.2 717.035   1
   1  -2   7 10880.8 719.102  12
  -1   2  -7 10733.7 716.775  12
  -1  -2  -7 11111.8 724.318   5
   1   2   7 10576.3 722.039   5
  -1  -2  -7 10835.5 719.520  10
   1   2   7 11044.2 747.867  13
  -1  -2  -7 11509.8 736.459  13
  -1   2  -7 10481.3 721.097  14
   1   2   7 13253.2 775.554   4
  -1  -2  -7 9959.68 745.944   4
   1   2   7 11130.3 729.221   7
   1   2   7 9843.26 714.369  15
   1  -2   7 10947.4 725.751   5
   1  -2   7 10303.4 713.179  16
   1  -2   7 10755.8 703.026   8
  -1   2  -8 95884.9 6154.59   1
  -1   2  -8 97930.9 6155.18  12
   1  -2   8 96513.6 6157.37  12
  -1  -2  -8 92864.3 6160.59   5
   1   2   8 94662.1 6159.57   5
  -1  -2  -8 94880.8 6155.69  10
  -1   2  -8 98107.0 6161.90  14
  -1  -2  -8 100755. 6171.63  13
  -1  -2  -8 82750.9 6179.00   4
   1   2   8 102428. 6205.26   4
   1  -2   8 94937.6 6138.89   8
   1  -2   8 96619.2 6139.28  18
   1  -2   8 95025.2 6162.52   5
   1   2   8 92405.4 6149.68  15
  -1  -2  -8 93811.5 6165.92  16
   1  -2   8 94025.7 6152.62  16
   1   2   8 97974.4 6166.21   7
  -1   2  -9 63817.1 4138.97   1
   1  -2   9 63388.0 4142.39  12
  -1   2  -9 63957.9 4138.81  12
  -1  -2  -9 63443.0 4145.48   5
   1   2   9 63862.0 4144.01   5
  -1  -2  -9 62627.0 4138.43  10
  -1  -2  -9 67969.2 4156.17  13
  -1   2  -9 64856.9 4148.12  14
   1   2   9 68715.4 4193.20   4
  -1   2  -9 64272.6 4151.42   9
   1  -2   9 64338.2 4119.64  18
   1  -2   9 62014.8 4137.48  16
  -1  -2  -9 62724.1 4151.46  16
   1  -2   9 63863.7 4147.69   5
   1   2   9 66650.1 4152.59   7
   1  -2   9 63170.2 4119.36   8
  -1  -2 -10 1588.29 176.682  13
   1  -2  10 1596.75 155.977  12
   1   2  10 1784.28 164.433   5
   1  -2  10 1558.85 172.619   5
  -1  -2 -10 1782.42 163.354   5
  -1   2 -10 1681.68 150.878   1
  -1  -2 -10 1577.96 150.282  10
   1   2  10 1449.50 121.408  11
  -1   2 -10 1759.36 166.708  14
   1   2  10 1836.03 235.038   4
  -1   2 -10 1734.96 175.418   9
  -1  -2 -10 1467.06 115.800   8
   1  -2  10 1258.61 110.732  18
  -1   2 -10 1571.68 120.297  15
   1   2  10 1880.97 181.293   7
   1  -2  10 1750.31 152.753  16
  -1  -2 -10 1676.48 169.742  16
  -1   2 -11 2863.85 267.242   4
   1   2  11 3711.11 327.861   4
   1   2  11 3519.24 270.560   7
  -1   2 -11 3615.92 266.375   9
  -1  -2 -11 2280.12 198.025   8
   1  -2  11 3086.31 238.609  16
  -1  -2 -11 3051.21 262.966  16
  -1   2 -11 2933.30 255.539  14
  -1  -2 -11 3262.20 269.347  14
  -1  -2 -11 3278.82 262.381  13
   1  -2  11 3727.20 263.008   5
  -1  -2 -11 3093.20 249.693   5
   1   2  11 2840.36 245.815   5
  -1   2 -11 3374.28 239.616   1
  -1  -2 -11 2950.18 233.667  10
   1  -2  11 3486.41 250.051  12
  -1  -2 -12 710.143 128.151  10
   1  -2  12 884.541 152.420   5
   1   2  12 812.433 142.986   5
  -1  -2 -12 1002.74 150.999   5
  -1   2 -12 820.076 132.421   1
   1   2  12 1105.67 164.128   7
  -1   2 -12 820.137 174.501   4
   1   2  12 1035.28 219.042   4
   1  -2  12 972.554 140.272  16
  -1  -2 -12 724.784 155.773  16
  -1   2 -12 1061.38 155.541  14
  -1  -2 -12 819.405 162.396  14
  -1   2 -12 815.936 163.339   9
  -1  -2 -12 1036.55 163.376  13
   1  -2  12 851.574 142.368  12
   1  -2  13 4578.41 356.504  12
   1  -2  13 4977.62 370.421   5
   1   2  13 4922.93 362.493   5
   1   2  13 5501.64 445.233   4
  -1  -2 -13 4687.96 345.952  10
   1   2  13 4583.74 396.209  12
  -1   2 -13 4530.56 349.414   1
   1   2  13 4544.64 369.174   7
  -1   2 -13 4273.63 381.564   4
   1  -2  13 4528.61 351.884  16
  -1  -2 -13 4368.96 372.653  16
  -1   2 -13 4738.73 376.208   9
  -1  -2 -13 4604.42 370.869  13
  -1  -2 -13 4286.95 380.458  14
  -1   2 -13 4856.83 371.360  14
  -1  -2 -13 4277.92 360.382   5
  -1  -2 -14 3386.26 313.810  13
   1  -2  14 4572.81 312.600  12
   1   2  14 3521.18 301.457   5
   1  -2  14 3494.98 312.142   5
  -1   2 -14 3639.89 291.512   1
  -1  -2 -14 3441.80 286.773  10
   1   2  14 3420.34 382.624   4
   1   2  14 3932.24 322.471   7
  -1   2 -14 3305.38 332.325   4
  -1  -2 -14 3420.37 317.533  16
  -1   2 -14 2926.85 315.246   9
  -1   2 -14 3743.33 324.292  14
  -1  -2 -14 2870.84 324.373  14
  -1   2 -14 2948.75 287.248  13
  -1  -2 -14 3129.24 303.329   5
   1  -2  15 25395.9 1747.52   5
   1   2  15 26036.2 1744.36   5
  -1   2 -15 26317.3 1738.34   1
   1   2  15 28353.6 1827.48   4
  -1  -2 -15 26495.9 1734.76  10
   1   2  15 24980.5 1752.64   7
  -1   2 -15 25797.9 1767.84   4
  -1   2 -15 27645.2 1764.50   9
   1   2  15 24987.1 1772.50  12
   1  -2  15 25996.0 1747.28  12
  -1  -2 -15 27220.4 1757.76  13
  -1  -2 -15 26043.7 1770.64  14
  -1   2 -15 25918.6 1759.33  14
  -1   2 -15 26428.0 1735.97  13
  -1  -2 -15 28327.1 1765.36  16
   1  -2  16 4675.65 395.994   5
   1   2  16 5438.66 395.909   5
  -1   2 -16 5368.51 381.123   1
   1   2  16 5445.69 505.179   4
  -1  -2 -16 3663.45 431.280   2
  -1  -2 -16 4515.91 371.217  10
   1   2  16 5300.63 407.053   7
  -1   2 -16 4889.68 426.087   4
  -1   2 -16 4500.26 408.023   9
   1   2  16 4625.81 426.189  12
   1  -2  16 5417.19 399.321  12
  -1  -2 -16 4878.16 408.691  13
  -1   2 -16 4699.85 413.659  14
  -1  -2 -16 4501.73 419.413  14
  -1   2 -16 4885.79 382.249  13
  -1  -2 -16 4921.73 417.362  16
   1  -2  17 187.348 184.527   5
   1   2  17 503.140 173.172   5
  -1   2 -17 192.505 157.512   1
   1   2  17 327.084 274.010   4
  -1  -2 -17-26.9406 227.058   2
  -1  -2 -17 290.481 148.238  10
   1   2  17 186.651 181.235   7
  -1   2 -17-21.9805 201.880   4
  -1  -2 -17 56.9356 236.140   4
  -1   2 -17 96.1130 187.388   9
   1   2  17-23.1327 211.858  12
   1  -2  17 391.908 171.347  12
  -1  -2 -17 389.296 203.337  13
  -1   2 -17 216.589 156.833  13
  -1  -2 -17 364.770 214.740  14
  -1   2 -17 272.065 204.594  14
  -1  -2 -17 100.328 196.011  16
   1   2  18 240.370 178.813   5
   1  -2  18 64.9560 187.442   5
  -1   2 -18 13.4550 154.672   1
   1   2  18 387.303 308.331   4
   1   2  18-35.4774 191.423   7
  -1   2 -18 164.537 232.987   4
  -1  -2 -18 151.206 252.268   4
  -1   2 -18 203.838 201.222   9
   1   2  18 313.773 207.720  12
   1  -2  18 198.877 175.141  12
  -1  -2 -18 259.035 203.739  13
  -1  -2 -18 280.010 164.229  10
  -1  -2 -18 554.979 247.080   2
  -1   2 -18 217.545 167.579  13
  -1   2 -18 82.9467 210.161  14
  -1  -2 -18 85.5519 209.190  16
   1   2  19 922.076 203.868   5
   1  -2  19 877.201 212.748   5
  -1  -2 -19 956.195 183.398  10
  -1   2 -19 646.324 180.542   1
  -1  -2 -19 596.338 244.750   2
   1   2  19 900.296 228.454   7
  -1   2 -19 501.077 244.683   4
  -1  -2 -19 511.590 267.740   4
  -1   2 -19 906.013 234.625   9
  -1  -2 -19 767.750 228.462  13
   1   2  19 729.822 245.168  12
  -1   2 -19 753.785 189.280  13
  -1  -2 -19 819.686 241.478  16
  -1  -2 -20 319.090 180.231  10
  -1  -2 -20 464.771 246.513   2
  -1   2 -20 204.457 176.253   1
   1   2  20 129.840 196.864   5
  -1  -2 -20-39.4070 229.941  13
   1   2  20 104.517 245.014  12
   1  -2  20 417.552 203.863   5
  -1  -2 -20 33.7078 265.952   4
  -1   2 -20 319.514 245.877   4
   1   2  20 532.383 222.298   7
  -1   2 -20 250.203 234.775   9
  -1   2 -20 371.095 194.775  13
  -1   2 -20 390.196 172.601  10
  -1   2 -21 4164.77 367.960  10
   1   2  21 4271.22 390.212   5
   1  -2  21 5384.44 410.259   5
  -1  -2 -21 4366.17 461.467   2
  -1   2 -21 4243.21 375.135   1
  -1  -2 -21 4395.35 413.196   1
  -1  -2 -21 4236.02 376.068  10
   1   2  21 5591.15 420.212  17
  -1  -2 -21 4051.18 487.837   4
  -1   2 -21 3430.10 437.446   4
   1   2  21 4102.43 407.725   7
  -1   2 -21 4736.92 439.199   9
  -1   2 -21 4323.95 391.866  13
  -1  -2 -21 4240.53 422.020  13
   1   2  21 3924.58 440.770  12
  -1   2 -22 4081.57 366.823  10
  -1  -2 -22 4356.79 382.137  10
  -1   2 -22 4312.12 377.123   1
  -1  -2 -22 3598.77 400.776   1
   1  -2  22 4638.38 404.197   5
   1   2  22 4288.32 393.064   5
  -1  -2 -22 5036.72 428.682  13
   1   2  22 3785.18 450.748  12
   1   2  22 4755.11 410.210  17
  -1  -2 -22 4814.96 502.046   4
  -1   2 -22 3789.00 451.716   4
   1  -2  22 4603.33 417.535   7
   1   2  22 3826.09 398.241   7
  -1   2 -22 3960.34 441.134   9
  -1   2 -22 4561.21 404.942  13
  -1  -2 -22 3536.79 443.155   2
   1   2  23 2239.86 306.021  17
  -1  -2 -23 1481.97 374.399   4
  -1   2 -23 1632.22 343.913   4
   1  -2  23 1885.34 302.949   7
   1   2  23 1873.62 290.366   7
  -1  -2 -23 1793.75 338.819   9
  -1   2 -23 1834.46 343.032   9
   1  -2  23 2102.72 289.314   5
  -1  -2 -23 1375.86 334.862   2
  -1  -2 -23 1693.30 298.506   1
   1   2  23 1587.66 270.698   5
   1   2  23 1543.98 335.624  12
  -1   2 -23 2415.53 295.677  13
  -1   2 -24 218.370 283.947   9
  -1  -2 -24-28.5094 293.529   9
   1   2  24 91.5345 215.220   5
   1  -2  24-38.2428 218.621   5
   1   2  24 138.222 251.259  17
   1  -2  24 244.883 244.440   7
   1   2  24 256.735 248.654   7
  -1   2 -24 62.8759 287.404   2
  -1  -2 -24 298.264 281.156   2
  -1  -2 -25 1256.55 333.064   2
  -1   2 -25 923.155 338.090   2
  -1   2 -25 1422.22 339.488   9
  -1  -2 -25 1191.22 343.195   9
   1   2  25 2126.16 328.874  17
   1  -2  25 1338.18 266.168   5
  -1  -2 -26 247.976 311.084   9
  -1  -2 -26 29.5619 291.469   2
   1  -3 -27 1469.26 341.780   2
   1   3 -26 369.526 289.373   9
   1  -3 -26 53.2564 269.734   2
   1  -3 -26-26.9132 288.501   9
  -1   3  26 381.218 291.570  17
  -1   3  25 609.239 241.962   7
  -1   3  25 304.694 287.490  17
   1  -3 -25 983.343 296.543   9
   1   3 -25 840.073 300.977   9
   1  -3 -25 798.590 286.936   2
   1   3 -25 713.216 278.810   2
  -1  -3  25 951.778 238.621   5
   1   3 -24 132.917 246.099   2
   1  -3 -24-503.751 267.725   2
   1   3 -24-24.4766 261.649   9
   1   3 -24 161.759 295.637   4
   1  -3 -24-173.291 256.364   9
  -1  -3  24 239.416 212.878   5
  -1   3  24 21.0968 255.224  17
  -1   3  24 82.1398 225.758   7
   1   3 -23 1557.37 308.177   2
   1  -3 -23 2105.13 310.280   2
   1  -3 -23 1160.70 267.603   1
  -1   3  23 1531.46 248.324   5
  -1   3  23 2248.69 306.735  17
   1  -3 -23 1893.18 403.426   4
   1   3 -23 1449.93 328.022   4
   1  -3 -23 991.243 273.903   9
   1   3 -23 2276.11 316.498   9
  -1   3  23 1260.76 263.230   7
  -1  -3  23 1593.14 258.657   5
   1   3 -23 1698.41 242.352  13
  -1   3  23 1133.54 305.065  12
   1   3 -23 1581.16 215.928  10
   1  -3 -22 37.9005 187.479  10
   1  -3 -22-78.2442 248.919   2
   1   3 -22-51.5175 248.205   2
   1   3 -22 205.600 173.111   1
  -1   3  22 226.158 206.736   5
  -1   3  22 512.023 260.602  17
   1  -3 -22 271.786 334.733   4
   1   3 -22 340.293 264.677   4
   1   3 -22 404.123 265.562   9
  -1   3  22 58.2774 226.545   7
  -1  -3  22 106.327 204.008   5
   1   3 -22 79.5214 174.900  10
  -1   3  22 79.7307 260.883  12
   1   3 -22-14.7834 191.245  13
   1  -3 -21 11112.3 730.682  10
   1  -3 -21 8586.37 770.088   2
  -1  -3  21 10433.4 749.880   5
   1   3 -21 10558.7 719.140   1
  -1   3  21 9874.31 736.033   5
   1   3 -21 10568.5 773.660   9
   1   3 -21 9494.02 783.020   4
   1  -3 -21 8304.19 826.700   4
   1   3 -21 9826.65 728.313  13
  -1   3  21 10680.9 794.841  12
  -1   3  21 13257.1 775.956  17
  -1   3  21 9362.00 746.988   7
  -1  -3  20 705.276 210.306   5
   1   3 -20 283.213 149.251   1
   1  -3 -20-113.846 169.088  10
   1  -3 -20 258.215 227.985   2
  -1   3  20 45.2059 178.169   5
  -1   3  20 234.157 226.807  17
   1   3 -20-199.531 241.544   4
   1  -3 -20 71.7787 279.698   4
   1   3 -20 374.782 170.168  13
   1   3 -20-40.7511 223.433   9
  -1   3  20 217.335 196.471   7
  -1   3  20-51.0162 240.572  12
  -1  -3  19 2235.15 264.585   5
   1   3 -19 1868.91 221.372   1
   1  -3 -19 2201.76 305.958  16
  -1   3  19 1896.15 298.450  12
   1  -3 -19 2335.63 245.255  10
  -1   3  19 2461.34 256.402   5
   1  -3 -19 2537.13 317.327   2
  -1   3  19 2116.99 280.753  17
   1  -3 -19 2301.69 359.204   4
   1   3 -19 1836.90 302.625   4
   1   3 -19 2291.35 285.294  14
   1   3 -19 2643.44 287.654   9
  -1   3  19 2021.33 273.556   7
   1   3 -19 2054.26 237.963  13
  -1  -3  18 1718.41 238.868   5
   1   3 -18 1893.99 197.942   1
   1  -3 -18 1476.20 257.623  16
  -1  -3  18 1928.65 240.750  16
  -1   3  18 1517.59 274.752  12
   1  -3 -18 1758.84 217.747  10
  -1   3  18 1606.74 372.207   4
  -1   3  18 1706.80 224.860   5
   1  -3 -18 1108.58 272.900   2
  -1   3  18 1788.09 249.985  17
   1  -3 -18 1351.90 314.370   4
   1   3 -18 1561.55 263.165   4
   1   3 -18 2228.41 270.170  14
   1   3 -18 2169.89 261.153   9
  -1   3  18 1701.57 244.509   7
   1   3 -18 1932.05 203.413  13
   1  -3 -18 1949.81 292.026  14
  -1  -3  17 7599.27 518.091   5
  -1   3  17 6925.76 502.047   5
   1   3 -17 6661.70 483.191   1
   1  -3 -17 6428.53 532.600  16
  -1  -3  17 6790.05 509.096  16
  -1   3  17 7175.73 555.558  12
   1  -3 -17 6200.84 492.916  10
  -1   3  17 6693.37 623.413   4
   1  -3 -17 6499.21 550.109   2
   1   3 -17 7374.73 526.570   9
   1   3 -17 6670.09 486.474  13
   1  -3 -17 7608.26 547.660  14
  -1   3  17 6567.83 512.626   7
   1   3 -17 6924.87 527.795  14
   1  -3 -17 5416.45 574.542   4
   1   3 -17 5860.05 527.207   4
  -1   3  17 6970.05 518.132  17
   1   3 -16 631.480 139.862   1
   1  -3 -16 795.038 200.976  16
  -1  -3  16 631.677 169.482  16
   1  -3 -16 776.950 164.868  10
   1  -3 -16 704.776 217.892   2
   1   3 -16 831.336 139.072  13
   1  -3 -16 549.972 202.668  14
  -1   3  16 631.572 161.565   5
   1   3 -16 351.695 187.972  14
   1   3 -16 908.865 203.189   4
  -1   3  16 849.398 300.825   4
   1  -3 -16 725.074 248.640   4
  -1   3  16 594.184 180.427   7
   1   3 -16 856.963 196.444   9
  -1  -3  16 766.408 175.546   5
  -1   3  16 771.110 188.645  17
  -1  -3  15 3340.10 274.535   5
  -1  -3  15 2893.06 260.934  16
   1  -3 -15 2565.96 280.797  16
   1   3 -15 2785.00 233.622   1
   1  -3 -15 2811.07 254.092  10
  -1   3  15 2525.37 252.970   5
   1  -3 -15 2244.15 301.997   2
   1   3 -15 3187.72 281.834   9
   1   3 -15 3037.43 281.010  14
  -1   3  15 2753.38 274.250   7
   1  -3 -15 2627.52 252.438   5
   1  -3 -15 2813.00 344.520   4
  -1   3  15 2440.48 375.769   4
   1   3 -15 1949.06 269.073   4
  -1   3  15 3618.53 283.433  17
   1  -3 -14 554.050 136.911   5
  -1  -3  14 381.321 161.684   5
   1   3 -14 620.691 117.225   1
   1  -3 -14 391.896 171.594  16
  -1  -3  14 394.182 139.269  16
   1   3 -14 474.008 56.9780  11
   1  -3 -14 527.260 141.139  10
  -1   3  14 581.727 143.538   5
  -1   3  14 424.750 262.141   4
   1   3 -14 479.481 178.850   4
   1   3 -14 653.446 175.973   9
   1   3 -14 547.960 159.630  14
  -1   3  14 834.323 168.385  17
   1  -3 -14 460.219 71.6920  18
  -1   3  14 425.131 158.772   7
   1  -3 -14 186.070 173.194   2
  -1   3  13 11352.0 913.388  15
   1   3 -13 14853.9 951.538  14
  -1  -3  13 14976.0 947.528   5
   1  -3 -13 14211.3 935.196   5
  -1   3  13 15155.2 940.833   5
   1   3 -13 14102.2 923.490   1
   1   3 -13 14466.8 904.391  11
   1  -3 -13 15098.4 939.381  10
  -1   3  13 15948.7 950.824  17
   1  -3 -13 12958.1 976.979   2
   1   3 -13 15102.7 952.841   9
  -1  -3  13 11748.6 903.076   8
   1  -3 -13 15592.7 966.793  16
  -1  -3  13 13806.8 941.167  16
   1  -3 -13 14097.9 908.005  18
  -1   3  13 16037.0 1046.92   4
   1   3 -13 14627.3 960.074   4
   1  -3 -13 14380.4 906.966   8
  -1   3  13 14534.9 948.694   7
  -1   3  12 8024.93 563.113  17
   1   3 -12 8765.09 566.367  14
  -1   3  12 6752.65 534.349  15
  -1   3  12 8171.46 602.868  13
   1   3 -12 7907.48 539.046   1
   1  -3 -12 8342.77 576.037  16
  -1  -3  12 7652.25 555.044  16
   1   3 -12 7773.78 524.580  15
  -1   3  12 7674.51 552.475   5
   1  -3 -12 7997.70 551.308   5
   1  -3 -12 8539.76 557.696  10
   1   3 -12 7624.33 569.194   4
   1  -3 -12 6138.72 586.678   2
   1   3 -12 8248.41 568.137   9
  -1  -3  12 7931.13 523.320   8
  -1  -3  12 8303.51 563.254   5
   1  -3 -12 7805.96 527.141  18
  -1   3  12 9402.97 678.163   4
   1  -3 -12 8456.97 527.671   8
  -1   3  12 7743.10 563.979   7
   1   3 -11 40009.5 2605.64  15
   1  -3 -11 41451.4 2641.13  16
  -1  -3  11 40753.6 2625.19  16
  -1   3  11 40318.7 2670.20  13
  -1  -3  11 40403.7 2633.92  14
   1   3 -11 41061.0 2614.41  12
   1   3 -11 39353.2 2611.54   1
   1   3 -11 42834.5 2631.62  14
  -1   3  11 36925.6 2610.03  15
   1  -3 -11 40645.5 2621.42   5
  -1   3  11 40285.8 2625.35   5
   1  -3 -11 41983.5 2628.45  10
   1   3 -11 40548.5 2636.17   4
   1  -3 -11 32173.7 2650.72   2
   1   3 -11 40215.5 2631.67   9
  -1  -3  11 40557.8 2603.16   8
   1  -3 -11 39266.2 2604.93   8
   1  -3 -11 41012.8 2606.34  18
  -1   3  11 46464.3 2720.27   4
  -1   3  11 41029.8 2632.10   7
  -1   3  11 43569.2 2632.73  17
   1   3 -10 3334.37 235.332  15
   1   3 -10 3560.62 259.090  14
  -1   3  10 3000.58 302.841  13
  -1  -3  10 2738.63 259.038  14
   1   3 -10 3053.97 238.347  12
   1  -3 -10 3516.34 232.757   8
   1  -3 -10 3191.24 249.213   5
   1  -3 -10 2983.07 256.632  10
   1   3 -10 3391.98 268.497   4
  -1   3  10 3455.61 254.905   5
   1  -3 -10 2305.45 281.697   2
   1   3 -10 3064.68 261.888   9
  -1   3  10 3626.17 263.886  17
   1   3 -10 3136.40 235.763   1
   1  -3 -10 3047.38 266.930  16
  -1  -3  10 3057.93 251.819  16
  -1   3  10 2890.07 258.813   7
  -1   3  10 4650.50 377.519   4
   1   3  -9 3346.37 204.166  15
   1   3  -9 2337.10 211.330  14
  -1  -3   9 2500.76 218.594  14
  -1   3   9 2132.18 259.488  13
   1   3  -9 2514.10 196.792  12
   1  -3  -9 2314.70 203.346   5
   1  -3  -9 2809.02 195.491   8
  -1   3   9 2526.59 216.658  10
   1  -3  -9 3032.23 229.839  10
   1   3  -9 2487.40 223.472   4
  -1   3   9 2248.07 214.739   5
   1  -3  -9 1968.71 247.780   2
   1   3  -9 2718.06 218.860   9
  -1   3   9 2463.28 218.568  17
   1   3  -9 2496.20 192.985   1
  -1  -3   9 2513.80 210.083  16
   1  -3  -9 2732.20 228.034  16
  -1   3   9 2516.48 221.905   7
  -1   3   9 3024.64 322.997   4
   1   3  -8 11751.5 686.822  15
   1   3  -8 10273.1 688.264  14
  -1   3   8 9778.32 738.404  13
  -1  -3   8 9861.98 690.582  14
   1   3  -8 9992.88 676.984  12
   1  -3  -8 10037.7 684.385   5
   1  -3  -8 10116.9 677.039   8
  -1   3   8 10469.9 697.914  10
   1  -3  -8 10568.1 701.278  10
  -1   3   8 10026.7 693.170   5
   1   3  -8 10066.2 692.995   4
   1  -3  -8 8127.97 713.657   2
   1   3  -8 10462.2 692.846   9
  -1  -3   8 10416.2 686.578  16
   1  -3  -8 10189.6 698.689  16
  -1   3   8 10455.3 692.833  17
  -1   3   8 13225.3 802.957   4
   1   3  -8 9640.82 674.503   1
  -1  -3   8 10268.3 678.397   1
  -1   3   8 9958.61 694.144   7
   1   3  -7 36652.2 2400.53  12
   1  -3  -7 37121.5 2408.66   5
  -1   3   7 32982.9 2448.78  13
  -1  -3   7 35437.4 2410.01  14
  -1   3   7 36459.0 2427.18  10
   1  -3  -7 41496.4 2426.25  10
   1  -3  -7 36464.8 2402.25   8
  -1  -3   7 39057.3 2414.40   9
  -1   3   7 34382.6 2418.33   5
  -1  -3   7 37101.0 2401.50   1
   1   3  -7 37425.9 2409.59  15
   1   3  -7 35751.1 2407.09  14
  -1   3   7 37395.1 2418.95   7
   1  -3  -7 38003.0 2414.49   7
  -1   3   7 39000.5 2413.96  17
   1  -3  -7 35564.5 2416.85  16
  -1   3   7 47107.2 2516.43   4
  -1   3   6 5968.86 455.258  13
   1   3  -6 5997.28 408.389  14
   1   3  -6 6120.29 414.707  15
   1  -3  -6 6565.10 416.597   5
   1  -3  -6 5955.25 425.352  10
  -1   3   6 5750.09 442.529  10
  -1   3   6 5491.67 428.740   5
   1  -3  -6 6294.27 420.677   7
   1  -3  -6 5877.34 406.200   8
  -1  -3   6 6163.00 416.223   9
  -1   3   6 8220.36 539.943   4
   1  -3  -6 5397.42 473.918   4
  -1   3   6 5803.84 424.337   7
  -1  -3   6 6064.93 403.146   1
   1   3  -6 5605.00 397.214   2
  -1   3   6 5963.09 415.779  17
  -1  -3   6 5864.14 411.449  14
  -1   3   5 1862.91 201.690   7
  -1   3   5 2130.40 219.201  13
  -1   3   5 2164.34 223.774   2
   1   3  -5 2076.74 173.657   3
   1  -3  -5 2259.28 196.208   7
   1  -3  -5 2496.61 198.988  10
  -1   3   5 2127.34 218.809  10
   1  -3  -5 1462.03 231.204   4
  -1   3   5 1846.44 218.868   5
   1   3  -5 2818.41 173.381   2
  -1   3   5 3361.02 313.142   4
   1  -3  -5 2291.98 182.288   8
  -1  -3   5 2491.60 192.143   9
  -1  -3   5 3277.81 182.734   1
   1  -3  -5 2302.21 202.020  17
  -1   3   5 2362.51 189.564  17
  -1  -3   5 2019.39 182.405  14
   1   3  -5 2322.43 192.295  15
   1   3  -4 698.906 73.2426   3
  -1   3   4 690.235 110.919   2
   1   3  -4 656.411 93.8433  15
  -1   3   4 554.862 106.624  10
   1  -3  -4 886.380 118.584   5
  -1  -3   4 729.587 88.5802   9
   1   3  -4 810.196 68.9343   2
   1  -3  -4 549.245 135.329   4
   1  -3  -4 711.867 100.827  17
   1  -3  -4 948.611 97.9561  10
   1  -3  -4 1406.68 133.685   9
   1  -3  -4 1307.24 121.717   7
   1  -3  -3 46572.5 3070.77  17
  -1  -3   3 50645.5 3059.22   3
   1  -3  -3 48756.5 3077.18   2
  -1   3   3 53611.6 3075.46   2
  -1  -3   3 36065.7 3051.80   2
   1   3  -3 50239.2 3053.32   2
  -1   3   3 47340.3 3066.49  10
   1  -3  -3 44361.1 3107.91   4
  -1   3   3 59343.4 3117.42   4
  -1  -3   3 49950.7 3065.34   9
   1  -3  -3 54040.2 3076.81   5
  -1   3   3 51845.0 3091.39   9
  -1   3   2 56372.4 3588.02   9
  -1   3   2 54066.4 3583.26  10
  -1  -3   2 52882.6 3586.20  10
   1  -3  -2 55843.3 3591.25   2
  -1   3   2 56842.9 3587.70   2
   1  -3  -2 53349.0 3593.57  17
  -1  -3   2 58839.2 3585.57   6
  -1   3   2 52346.4 3593.22   6
   1   3  -2 55496.9 3583.69   9
  -1  -3   2 55358.2 3586.48   9
  -1  -3   2 55962.0 3582.73   3
   1  -3  -2 53878.6 3606.62   4
  -1   3   2 58105.1 3600.53   4
  -1  -3   2 56037.1 3579.29   2
  -1   3   1 76903.5 4826.17   9
  -1  -3   1 76471.0 4833.63   9
   1   3  -1 73845.4 4829.12   9
  -1   3   1 73491.7 4827.13   2
  -1  -3   1 75860.0 4828.93   6
  -1   3   1 73379.9 4829.02   6
   1   3  -1 73686.0 4832.43   6
  -1  -3   1 76062.2 4828.66   2
   1  -3  -1 74808.4 4830.79   2
   1   3  -1 71801.3 4829.52  10
  -1   3   1 75812.5 4827.56   3
   1  -3  -1 74650.6 4830.03   3
  -1  -3   1 75456.0 4831.66   3
  -1  -3   1 74047.3 4834.32  10
  -1   3   1 75577.8 4826.74  10
  -1   3   0 238.447 53.8693   9
  -1  -3   0 391.326 79.6598   9
  -1  -3   0 244.238 68.5739   2
   1  -3   0 1009.67 69.1432   3
  -1  -3   0 850.381 74.3839   6
  -1   3   0 227.111 53.3899   3
   1  -3   0 825.726 66.3505   2
   1   3   0 633.917 74.3003   9
  -1   3   0 259.510 54.5992  10
  -1  -3   0 259.249 72.0671  10
   1   3   0 225.074 60.2765  10
  -1   3  -1 56645.8 3520.80   9
  -1  -3  -1 44681.0 3547.07   4
   1   3   1 53843.9 3538.42  10
   1  -3   1 55861.2 3520.72   2
  -1  -3  -1 51325.1 3541.08   2
   1  -3   1 55621.2 3522.11   3
   1   3   1 57388.4 3547.02   9
  -1   3  -2 499.645 74.9624   9
  -1  -3  -2 503.979 124.522   4
  -1  -3  -2 641.549 75.5486  17
   1  -3   2 673.154 71.4963   2
   1  -3   2 610.872 57.6364  14
   1   3   2 559.963 101.499  13
   1   3   2 775.701 117.437   2
  -1  -3  -2 732.992 108.305   2
   1   3   2 662.848 109.876  10
   1   3   2 523.714 117.369   5
   1  -3   3 102740. 6295.74   9
   1  -3   3 100779. 6291.88   8
   1   3   3 98770.3 6328.64  10
  -1  -3  -3 79710.6 6317.44   2
   1   3   3 95009.2 6324.42  13
   1   3   3 93643.0 6330.03   5
  -1   3  -3 101699. 6294.40   9
   1  -3   3 104692. 6293.02   1
  -1  -3  -3 90040.7 6291.99  17
   1   3   3 89370.9 6321.49   7
   1  -3   3 99121.6 6283.78  14
   1   3   3 97776.6 6299.90  15
  -1   3  -3 101286. 6283.08  14
  -1  -3  -3 76220.3 6333.15   4
  -1   3  -4 9827.88 638.506  14
   1   3   4 9294.20 652.365  15
   1  -3   4 9702.73 639.472  14
   1   3   4 8100.30 677.208  13
   1  -3   4 10168.3 643.999   8
   1  -3   4 10201.9 651.451   9
   1   3   4 9301.46 683.172  10
   1   3   4 9796.31 675.753   5
  -1  -3  -4 7675.09 675.627   2
  -1   3  -4 10125.8 649.985   9
  -1  -3  -4 10109.1 652.219  17
   1   3   4 10036.7 641.897  17
  -1   3  -4 9951.41 642.038   2
   1   3   4 9440.95 669.246   7
  -1  -3  -4 7178.60 684.459   4
   1  -3   4 10044.7 646.354   1
   1   3   5 229327. 14317.4  10
  -1  -3  -5 228828. 14301.8   5
   1  -3   5 216078. 14280.4  14
   1   3   5 222187. 14326.1  13
  -1  -3  -5 239138. 14307.3  10
   1   3   5 209139. 14300.6   5
   1  -3   5 222209. 14279.4   8
  -1  -3  -5 182984. 14319.5   4
   1   3   5 238090. 14280.6  17
   1   3   5 211987. 14288.9  15
  -1   3  -5 226238. 14279.9  14
   1  -3   5 228264. 14284.2   1
  -1   3  -5 219504. 14280.8   1
  -1   3  -5 224222. 14282.7  12
   1   3   5 206663. 14298.4   7
   1  -3   6 24008.7 1621.15  14
   1   3   6 24740.2 1667.06  13
   1   3   6 26026.5 1652.06  10
  -1  -3  -6 26190.4 1637.10   5
  -1   3  -6 25210.5 1621.45  12
  -1  -3  -6 26885.6 1641.57  10
   1  -3   6 24851.3 1615.63   8
   1   3   6 24637.0 1636.64   5
  -1  -3  -6 21707.5 1660.93   4
   1   3   6 30059.5 1698.50   4
   1   3   6 25894.1 1619.34  17
  -1   3  -6 24404.6 1619.68   1
   1  -3   6 26019.8 1623.86   1
   1  -3   6 23413.5 1614.95  16
  -1  -3  -6 26207.8 1642.18   7
   1   3   6 24534.6 1637.02   7
   1   3   6 22736.3 1625.71  15
  -1   3  -6 24570.3 1620.36  14
   1   3   7 83716.1 5667.63  13
   1   3   7 88523.7 5646.79  10
  -1  -3  -7 86917.6 5635.25   5
  -1   3  -7 87995.5 5623.92  12
  -1  -3  -7 94765.0 5654.51  13
  -1  -3  -7 92957.7 5639.62  10
   1  -3   7 85520.9 5615.42   8
   1   3   7 84979.2 5635.41   5
   1   3   7 102157. 5700.74   4
  -1  -3  -7 75170.2 5661.14   4
   1   3   7 91928.6 5622.88  17
   1  -3   7 89270.6 5625.84   1
  -1   3  -7 84235.5 5621.41   1
   1  -3   7 85216.5 5618.90  16
  -1  -3  -7 89910.7 5641.53   7
   1   3   7 87699.4 5638.34   7
  -1   3  -7 89076.4 5625.62  14
   1   3   7 78374.0 5626.46  15
   1   3   8 4670.86 392.993  13
  -1  -3  -8 5232.96 370.554  13
  -1   3  -8 4390.26 331.699  12
  -1  -3  -8 5258.78 350.939   5
   1   3   8 4455.36 354.714  10
   1  -3   8 5028.13 320.557   8
  -1  -3  -8 5110.56 349.237  10
   1   3   8 4514.25 346.210   5
   1   3   8 5079.77 427.063   4
  -1  -3  -8 3855.95 381.194   4
   1   3   8 4558.06 331.961  17
  -1   3  -8 4532.43 332.091   1
   1  -3   8 4357.56 327.775  16
   1   3   8 4582.05 352.919   7
   1   3   8 4512.58 335.844  15
  -1   3  -8 4390.17 335.357  14
  -1   3  -9 5565.88 334.421  14
   1   3   9 4545.66 377.905  13
  -1  -3  -9 5042.59 356.731  13
  -1   3  -9 4259.80 320.206  12
   1  -3   9 4332.04 303.161   8
   1   3   9 4418.10 332.810   5
  -1  -3  -9 4391.18 331.521   5
  -1  -3  -9 4319.35 330.113  10
  -1  -3  -9 3645.50 365.680   2
  -1   3  -9 3934.33 340.797   4
   1   3   9 4323.09 398.715   4
  -1  -3  -9 3748.37 370.898   4
   1   3   9 4707.46 322.183  17
   1   3   9 4364.28 320.256  15
  -1  -3  -9 3720.95 335.176  16
   1  -3   9 4393.26 317.294  16
   1   3   9 4611.06 339.417   7
  -1   3  -9 4414.37 317.674   1
   1   3  10 148.279 84.6802  15
   1   3  10 433.101 165.694  13
  -1   3 -10 294.740 111.026  14
  -1  -3 -10 75.1762 130.157  13
  -1  -3 -10 168.403 111.271   5
   1  -3  10 441.975 125.093   5
   1  -3  10 276.802 63.5375  18
  -1   3 -10 100.981 92.5154  12
  -1  -3 -10 721.522 119.095  10
   1   3  10 335.566 112.290   5
  -1   3 -10 242.132 132.013   4
  -1  -3 -10 412.830 152.580   2
   1   3  10 387.181 192.940   4
  -1  -3 -10 284.634 154.424   4
   1   3  10 228.638 99.3066  17
  -1  -3 -10 122.062 68.7645   8
  -1   3 -10 231.960 124.021   9
  -1   3 -10 236.187 90.9194   1
   1  -3  10 299.048 98.9002  16
  -1  -3 -10 54.5299 113.621  16
   1   3  10 210.044 123.062   7
   1  -3  10 263.920 59.5135   8
   1   3  11 14739.1 1063.50  15
  -1  -3 -11 16692.0 1094.37  16
   1  -3  11 15514.7 1068.94  16
  -1   3 -11 16422.8 1056.59  15
  -1   3 -11 17520.5 1085.57  14
  -1   3 -11 16396.7 1070.70  12
  -1  -3 -11 17417.3 1100.80  13
   1  -3  11 16000.0 1047.42  18
  -1  -3 -11 16160.6 1082.24   5
   1   3  11 16843.3 1080.85   5
  -1  -3 -11 17011.8 1077.79  10
  -1   3 -11 15521.4 1091.24   4
  -1  -3 -11 12487.9 1106.78   2
   1   3  11 17796.5 1162.13   4
   1   3  11 16430.4 1088.18   7
   1  -3  11 15869.5 1046.58   8
   1  -3  11 16324.7 1086.00   5
  -1   3 -11 15833.0 1068.69   1
  -1   3 -11 15798.1 1088.08   9
  -1  -3 -11 15688.6 1051.96   8
   1   3  11 17303.3 1074.58  17
  -1  -3 -12 4686.71 365.445  13
  -1  -3 -12 4701.12 348.026   5
   1   3  12 4229.32 342.287   5
   1  -3  12 4843.42 355.028   5
   1  -3  12 3755.89 293.866  18
   1   3  12 4260.06 313.307  11
  -1  -3 -12 4566.99 336.959  10
  -1   3 -12 4586.89 369.654   4
   1   3  12 4953.24 448.777   4
  -1  -3 -12 4112.75 387.492   2
   1   3  12 5044.32 338.474  17
  -1   3 -12 4910.77 306.523  15
  -1   3 -12 4968.76 351.537  14
  -1  -3 -12 4332.89 300.564   8
  -1   3 -12 4964.34 362.278   9
  -1   3 -12 3951.86 325.828   1
   1  -3  12 4145.24 330.194  16
  -1  -3 -12 5079.39 365.837  16
   1   3  12 4682.58 356.462   7
   1  -3  12 4110.24 293.406   8
  -1  -3 -13 7802.89 529.260  14
  -1  -3 -13 7721.18 526.757  13
  -1  -3 -13 7086.48 503.922   5
   1  -3  13 7521.56 509.192   5
   1   3  13 7627.14 502.697   5
  -1  -3 -13 6160.14 453.629  18
   1   3  13 5629.47 455.291  11
  -1  -3 -13 8723.92 502.149  10
   1   3  13 9217.07 624.205   4
  -1   3 -13 7135.68 525.617   4
  -1  -3 -13 6465.10 543.751   2
   1   3  13 7659.39 496.789  17
   1  -3  13 7551.36 493.768  16
  -1  -3 -13 6890.89 517.473  16
  -1   3 -13 6497.31 451.741  15
  -1   3 -13 6983.22 514.222   9
  -1  -3 -13 6568.23 453.201   8
  -1   3 -13 7348.03 508.630  14
  -1   3 -13 7401.03 486.980   1
   1   3  13 7849.17 516.405   7
  -1   3 -14 6875.22 484.644  14
  -1  -3 -14 6283.56 500.859  14
   1  -3  14 6579.85 477.978   5
   1   3  14 5842.26 464.068   5
  -1   3 -14 6295.39 481.994   9
  -1  -3 -14 6521.59 459.761  10
  -1  -3 -14 5237.23 508.898   2
  -1  -3 -14 6346.86 490.098  13
   1   3  14 6991.33 580.047   4
   1   3  14 6376.23 462.373  17
  -1  -3 -14 6424.28 495.364  16
   1  -3  14 6025.28 457.936  16
  -1   3 -14 5841.23 450.103   1
  -1  -3 -14 5868.97 467.972   5
  -1   3 -14 6387.88 490.184   4
   1   3  14 6038.14 480.262   7
  -1  -3 -15 570.765 186.669  13
  -1   3 -15 313.425 177.100   9
  -1  -3 -15 374.136 160.763   5
   1  -3  15 487.200 169.319   5
  -1  -3 -15 191.651 152.978  10
   1   3  15 330.770 159.144   5
  -1  -3 -15 336.795 195.468   2
   1   3  15 397.647 154.037  17
  -1  -3 -15 403.682 182.804  16
   1  -3  15 678.633 152.093  16
  -1  -3 -15 401.941 197.982  14
  -1   3 -15 131.177 165.145  14
  -1   3 -15 325.494 132.505   1
   1   3  15 258.960 262.715   4
  -1   3 -15 115.790 180.816   4
   1   3  15-47.9650 160.398   7
  -1  -3 -16 2587.40 279.110  13
   1  -3  16 2405.45 263.475   5
  -1  -3 -16 1609.96 241.661   5
  -1   3 -16 2232.65 272.177   9
   1   3  16 1780.46 300.454  12
  -1  -3 -16 2211.02 233.296  10
  -1  -3 -16 2234.75 299.208   2
   1   3  16 1991.01 241.996   5
   1   3  16 2000.10 367.812   4
   1   3  16 2438.82 243.819  17
  -1  -3 -16 1777.25 266.189  16
  -1   3 -16 1887.10 223.273  13
  -1   3 -16 2622.54 269.077  14
  -1  -3 -16 1893.55 282.014  14
  -1   3 -16 1966.57 222.616   1
  -1   3 -16 1371.46 263.117   4
   1   3  16 2307.28 258.241   7
  -1  -3 -17 38559.7 2476.97  14
  -1   3 -17 36985.6 2426.90  13
  -1  -3 -17 38826.9 2457.42  13
   1   3  17 35650.3 2484.30  12
  -1   3 -17 38021.2 2457.70   9
   1  -3  17 36452.7 2443.90   5
   1   3  17 35691.9 2435.86   5
  -1  -3 -17 38163.8 2431.68  10
   1   3  17 39900.3 2556.63   4
  -1  -3 -17 30903.3 2469.90   2
   1   3  17 40985.2 2440.68  17
  -1  -3 -17 37013.7 2463.74  16
  -1   3 -17 36474.1 2426.71   1
  -1   3 -17 38220.1 2455.15  14
   1   3  17 35211.3 2443.31   7
  -1   3 -17 34933.6 2457.67   4
  -1  -3 -18 1178.03 249.625  13
   1  -3  18 1579.85 239.357   5
  -1   3 -18 1116.88 247.908   9
   1   3  18 1112.62 284.237  12
   1   3  18 1302.34 216.792   5
  -1  -3 -18 1086.84 272.630   2
  -1   3 -18 1053.29 254.587   4
   1   3  18 1517.10 224.747  17
  -1   3 -18 1525.35 199.035   1
  -1  -3 -18 1291.45 209.631  10
  -1   3 -18 1064.75 248.106  14
  -1   3 -18 1065.97 198.111  13
  -1  -3 -18 1361.37 266.198  16
   1   3  18 1417.02 238.609   7
   1   3  19 2205.20 337.076  12
  -1  -3 -19 1892.07 285.830  13
  -1   3 -19 1704.60 294.462   9
  -1  -3 -19 1992.15 251.165  10
  -1  -3 -19 1873.29 312.666   2
   1  -3  19 2159.59 266.823   5
   1   3  19 1568.83 251.773   5
   1   3  19 2391.17 264.394  17
  -1   3 -19 1808.48 234.470   1
  -1   3 -19 2264.27 310.182   4
  -1  -3 -19 2077.91 345.684   4
  -1   3 -19 2010.25 239.459  13
  -1  -3 -19 2056.03 293.724  16
   1   3  19 1772.66 276.229   7
   1  -3  20 127.619 201.463   5
  -1   3 -20 160.856 234.294   9
   1   3  20 237.291 202.873   5
  -1  -3 -20 115.092 251.137   2
  -1  -3 -20-102.188 186.237  10
   1   3  20 424.618 220.042  17
  -1   3 -20 414.726 190.980  13
   1   3  20 97.5732 210.894   7
  -1  -3 -20 80.1969 226.620  13
   1   3  20-60.6437 259.231  12
  -1  -3 -20 320.226 294.824   4
  -1   3 -20 259.069 258.434   4
  -1   3 -20 197.612 172.902   1
   1  -3  21 3133.41 360.122   5
  -1   3 -21 3155.28 390.784   9
  -1  -3 -21 4186.87 349.778  10
   1   3  21 3229.72 351.362   5
  -1  -3 -21 2994.13 395.835   2
   1   3  21 3730.26 358.939  17
  -1   3 -21 3583.87 345.106  13
   1   3  21 3167.23 358.652   7
  -1   3 -21 3879.55 332.819   1
  -1   3 -21 3615.55 412.701   4
  -1  -3 -21 3650.32 460.498   4
   1   3  21 3242.93 425.715  12
  -1   3 -22 227.013 185.674  10
  -1  -3 -22 306.917 212.534  10
   1   3  22 126.690 212.622   5
   1   3  22 287.527 278.839  12
  -1   3 -22-75.5407 276.085   9
   1   3  22 321.491 232.348  17
   1  -3  22 441.617 233.992   5
  -1   3 -22 204.445 268.569   4
  -1  -3 -22 350.797 330.128   4
   1   3  22-41.5518 233.246   7
  -1   3 -22 133.621 207.809  13
  -1   3 -22 30.0543 183.286   1
  -1  -3 -22 379.189 284.457   2
  -1   3 -23 3908.95 475.749   4
   1   3  23 3778.18 419.060   7
   1   3  23 4427.50 489.817  12
   1   3  23 4827.13 412.543   5
   1  -3  23 3721.01 408.188   5
  -1  -3 -23 4433.13 474.624   2
  -1   3 -23 4058.51 461.743   9
   1   3  23 5772.81 443.004  17
   1   3  24 537.742 259.602  17
   1   3  24 43.8088 237.092   7
   1  -3  24 119.350 228.291   5
  -1  -3 -24-58.6826 281.425   2
  -1  -3 -24 117.148 299.732   9
  -1   3 -24 274.657 276.361   9
   1  -3  25 241.365 232.519   5
  -1   3 -25 319.638 305.923   2
  -1  -3 -25 322.598 289.360   2
  -1  -3 -25 91.6792 301.496   9
   1   3  25 98.8733 271.880  17
  -1  -3 -26-158.750 332.300   9
   1  -4 -26 699.035 304.033   2
  -1   4  26 943.119 313.364  17
   1  -4 -26 577.210 292.493   9
   1  -4 -25 26.4579 282.290   9
  -1  -4  25 157.025 223.505   5
  -1   4  25 405.349 297.692  17
  -1   4  25 21.7820 235.966   7
   1  -4 -25-187.116 275.114   2
   1   4 -25-232.287 287.341   9
   1   4 -24 770.607 279.530   9
  -1  -4  24 291.477 229.158   5
   1   4 -24 182.191 264.213   2
   1  -4 -24 292.391 267.463   2
  -1   4  24 723.488 283.149  17
  -1   4  24 511.053 243.976   7
   1   4 -24 250.720 293.612   4
   1   4 -23 1599.91 297.691   9
  -1   4  23 1821.17 295.412  17
  -1  -4  23 1203.59 251.964   5
   1  -4 -23 618.914 373.297   4
   1   4 -23 1058.54 309.603   4
  -1   4  23 1632.35 312.513  12
   1  -4 -23 1505.91 300.651   2
   1   4 -23 591.444 261.691   2
  -1   4  23 918.588 229.338   5
  -1   4  23 810.621 250.517   7
  -1   4  22 414.969 212.060   5
   1  -4 -22 576.471 265.821   2
   1  -4 -22 618.338 194.275  10
   1   4 -22 388.771 252.850   9
  -1   4  22 808.502 256.780  17
   1   4 -22 112.841 196.126  13
  -1   4  22 1060.78 284.525  12
   1   4 -22 387.637 265.261   4
   1  -4 -22 440.948 318.180   4
  -1  -4  22 469.211 227.108   5
  -1   4  22 343.756 224.438   7
   1  -4 -21 15115.9 927.390  10
   1  -4 -21 12787.5 980.695   2
   1   4 -21 11961.2 975.352   4
   1  -4 -21 11266.3 1025.38   4
  -1   4  21 11580.9 933.770   5
   1   4 -21 12988.7 963.241   9
  -1   4  21 17076.8 968.069  17
  -1   4  21 13115.9 1005.51  12
  -1  -4  21 14736.1 953.480   5
  -1   4  21 12113.3 948.018   7
   1   4 -21 13195.6 924.736  13
  -1   4  20 1386.25 315.111  12
   1   4 -20 1483.71 285.551   4
   1  -4 -20 1388.68 356.122   4
  -1  -4  20 1441.27 242.075  16
   1  -4 -20 1414.53 217.756  10
  -1   4  20 1658.19 240.968   5
   1  -4 -20 1154.48 269.726   2
   1   4 -20 1793.44 274.637   9
  -1   4  20 889.969 247.106   7
   1   4 -20 1236.28 196.317   1
  -1  -4  20 1331.76 246.507   5
   1   4 -20 1300.42 203.451  13
  -1   4  20 1842.91 268.568  17
  -1  -4  19 17.4406 198.964   5
   1   4 -19 237.504 206.483   9
  -1  -4  19 317.612 194.588  16
  -1   4  19-61.2403 247.529  12
  -1   4  19 207.270 185.061   5
   1  -4 -19 581.241 239.295   2
   1   4 -19 225.319 146.571   1
   1   4 -19 204.589 226.679   4
   1  -4 -19 617.300 308.742   4
   1   4 -19 160.698 206.989  14
   1  -4 -19 202.503 177.203  10
  -1   4  19 575.784 230.152  17
   1   4 -19 429.166 158.300  13
  -1   4  19 164.760 203.778   7
  -1  -4  18 2123.32 275.604   5
  -1  -4  18 2503.74 263.209  16
   1  -4 -18 2416.19 312.813  16
   1  -4 -18 2650.67 253.116  10
   1  -4 -18 1939.36 295.887   2
   1   4 -18 2474.38 280.532   9
  -1   4  18 2040.10 254.734   5
  -1   4  18 1775.45 420.743   4
   1  -4 -18 1894.67 360.556   4
   1   4 -18 2221.42 298.573   4
   1   4 -18 2546.70 299.612  14
   1   4 -18 2158.08 224.048   1
  -1   4  18 2300.70 274.226  17
   1   4 -18 2031.61 224.665  13
  -1   4  18 1815.53 269.954   7
   1   4 -17 194.627 187.044   9
   1  -4 -17 223.354 200.746  16
  -1  -4  17 254.797 168.852  16
   1  -4 -17 303.533 157.194  10
  -1   4  17 89.8154 165.696   5
   1  -4 -17 343.829 195.827   2
   1  -4 -17 405.792 255.951   4
   1   4 -17 40.2649 186.371   4
  -1   4  17-92.5549 322.043   4
  -1   4  17 406.994 176.110   7
  -1  -4  17 146.460 171.094   5
   1   4 -17 17.6119 177.568  14
  -1   4  17 138.884 189.932  17
   1   4 -17 264.730 126.235   1
  -1  -4  16 1492.47 205.745   5
   1  -4 -16 1177.82 181.299   5
   1   4 -16 768.292 80.7231  11
   1  -4 -16 966.898 224.888  16
  -1  -4  16 1074.31 185.206  16
   1  -4 -16 944.362 187.333  10
   1  -4 -16 1039.55 223.918   2
  -1   4  16 1042.51 197.669   7
  -1   4  16 783.291 178.524   5
   1   4 -16 1099.92 221.871   4
   1  -4 -16 785.077 262.219   4
  -1   4  16 935.039 349.127   4
   1   4 -16 1187.24 210.503   9
   1   4 -16 770.795 198.897  14
  -1   4  16 851.326 202.201  17
   1  -4 -16 928.192 99.3487  18
   1   4 -16 931.379 151.357   1
   1   4 -15 15712.1 1046.39  14
  -1  -4  15 17158.1 1050.53   5
   1  -4 -15 15220.2 1031.85   5
  -1  -4  15 14597.6 993.392  18
   1  -4 -15 15458.8 1000.08  18
   1   4 -15 15673.2 994.283  11
   1  -4 -15 16495.4 1038.19  10
   1  -4 -15 13978.5 1072.08   2
  -1   4  15 17249.1 1047.56  17
  -1   4  15 14937.0 1038.44   5
   1   4 -15 15790.2 1049.72   9
   1  -4 -15 14852.1 998.796   8
  -1   4  15 14946.4 1045.00   7
  -1   4  15 11858.4 1006.75  15
   1  -4 -15 15134.3 1061.36  16
  -1  -4  15 16439.2 1039.87  16
  -1  -4  15 15964.9 992.835   8
   1   4 -15 14572.2 1015.91   1
  -1   4  15 18116.1 1189.04   4
   1   4 -15 15705.7 1057.54   4
   1   4 -14 2325.41 255.437  14
  -1   4  14 1974.66 198.129  15
  -1   4  14 1982.81 310.225  13
   1  -4 -14 2236.96 189.481  18
   1  -4 -14 2519.39 231.019   5
  -1  -4  14 2308.68 255.762   5
   1   4 -14 2397.88 254.367   9
  -1  -4  14 2148.89 179.722   8
   1  -4 -14 2250.76 241.621  10
  -1   4  14 2108.58 242.955   5
   1  -4 -14 1952.36 274.102   2
   1   4 -14 2421.62 257.534   4
  -1   4  14 2448.03 388.222   4
  -1   4  14 2636.76 256.413   7
   1  -4 -14 2522.60 188.458   8
  -1   4  14 2944.78 250.931  17
   1   4 -14 2293.71 207.328   1
   1   4 -14 2329.07 182.215  15
   1  -4 -14 2298.74 266.813  16
  -1  -4  14 2389.66 235.047  16
  -1   4  13 9151.29 714.430  15
   1   4 -13 10756.8 742.545  14
  -1   4  13 10216.0 807.046  13
   1   4 -13 10290.1 719.455  12
   1  -4 -13 10719.4 710.639  18
   1  -4 -13 10375.7 730.434   5
  -1   4  13 11750.4 744.777  17
   1  -4 -13 12108.5 745.015  10
  -1   4  13 10145.0 739.681   5
   1   4 -13 10378.7 753.117   4
   1  -4 -13 8889.22 770.042   2
   1   4 -13 10565.4 747.747   9
  -1   4  13 9923.84 746.199   7
   1   4 -13 11122.2 718.065   1
   1  -4 -13 10803.4 758.927  16
   1   4 -13 10341.0 707.976  15
  -1  -4  13 11171.4 737.706  16
   1  -4 -13 10799.2 709.145   8
  -1  -4  13 10804.7 704.038   8
  -1  -4  12 7138.69 520.276  14
  -1   4  12 5917.79 566.903  13
   1   4 -12 7867.83 493.361  12
  -1   4  12 7859.06 517.944  17
   1  -4 -12 7207.98 503.328   5
  -1   4  12 7387.48 524.942   7
   1  -4 -12 7719.33 517.703  10
   1   4 -12 6831.61 521.699   4
  -1   4  12 7212.46 520.116   5
   1  -4 -12 5958.52 545.591   2
   1   4 -12 7033.40 518.420   9
  -1   4  12 8857.00 664.470   4
   1   4 -12 7046.45 487.593   1
   1   4 -12 7578.87 488.108  15
   1   4 -12 7793.90 514.586  14
  -1   4  12 5977.09 486.400  15
   1  -4 -12 6744.81 482.513   8
  -1  -4  12 6342.60 477.775   8
  -1  -4  12 7021.89 506.127  16
   1  -4 -12 6788.67 528.240  16
  -1  -4  11 219.633 128.590  14
  -1   4  11 56.2214 173.522  13
   1   4 -11 217.455 87.3545  12
  -1   4  11 386.553 121.753  17
   1  -4 -11 181.393 107.605   5
   1  -4 -11 251.374 128.166  10
   1  -4 -11 315.581 153.578   2
   1   4 -11 367.071 133.855   4
  -1   4  11 397.131 127.218   5
   1   4 -11 180.352 123.436   9
  -1   4  11 473.482 259.401   4
   1   4 -11 795.722 120.296  14
   1   4 -11 167.704 89.6328  15
   1  -4 -11 120.995 138.720  16
  -1  -4  11 161.922 108.675  16
  -1   4  11 160.702 126.204   7
   1  -4 -11 101.423 79.4362   8
   1   4 -10 253.164 94.7930  15
   1   4 -10 485.980 110.993  14
  -1   4  10 297.019 173.912  13
  -1  -4  10 255.476 122.603  14
   1   4 -10 296.878 92.8092  12
   1  -4 -10 282.433 103.841   5
  -1   4  10 363.534 122.672  17
  -1   4  10 341.347 125.090  10
   1  -4 -10 402.769 139.209  10
   1  -4 -10 220.940 147.983   2
   1   4 -10 505.982 131.471   4
  -1   4  10 177.388 129.973   5
   1   4 -10 122.951 116.952   9
  -1   4  10 707.651 263.102   4
  -1  -4  10 246.955 95.9532   1
   1  -4 -10 674.910 138.297  16
  -1  -4  10 318.757 105.020  16
  -1   4  10 484.346 133.574   7
   1  -4 -10 319.373 88.6549   8
   1  -4  -9 5960.41 467.220  16
   1   4  -9 6682.38 451.995  14
   1   4  -9 6406.93 451.125  15
  -1   4   9 6264.83 515.852  13
  -1  -4   9 6452.18 457.543  14
   1   4  -9 6477.06 441.551  12
   1  -4  -9 6552.64 454.801   5
   1  -4  -9 6796.92 464.545   7
  -1   4   9 6440.01 479.083  10
   1  -4  -9 8285.62 475.759  10
  -1   4   9 5911.97 472.822   5
   1  -4  -9 4708.58 477.233   2
   1   4  -9 6174.79 457.346   9
  -1   4   9 7926.00 580.658   4
  -1   4   9 6092.63 467.538   7
  -1   4   9 7032.82 461.338  17
  -1  -4   9 6277.95 450.672  16
  -1  -4   9 6587.36 443.817   1
   1   4  -9 6151.09 434.998   2
   1  -4  -9 6155.30 441.491   8
   1  -4  -8 16762.9 1069.83   7
  -1  -4   8 15242.5 1056.64  14
  -1   4   8 15155.3 1103.98  13
   1   4  -8 16253.2 1047.26  12
   1  -4  -8 16102.5 1062.54   5
  -1   4   8 15208.1 1088.16  10
   1  -4  -8 17224.0 1070.55  10
  -1   4   8 14500.9 1078.43   5
  -1   4   8 16440.0 1060.97  17
   1   4  -8 15595.9 1041.04   2
   1  -4  -8 12176.8 1110.50   4
   1   4  -8 14958.8 1056.72  15
   1   4  -8 15888.9 1053.32  14
  -1  -4   8 16331.5 1049.73   1
  -1   4   8 15347.0 1075.93   7
  -1  -4   8 16225.2 1064.46   9
   1  -4  -8 16224.8 1051.12   8
   1   4  -7 59640.5 3989.64  15
  -1  -4   7 60757.2 3985.38  14
  -1   4   7 55035.4 4020.51  13
   1   4  -7 61494.3 3975.24   3
   1  -4  -7 67008.4 4000.43   5
   1  -4  -7 65932.8 3998.09  10
  -1   4   7 59299.2 4021.30  10
   1  -4  -7 66192.9 4000.90   7
  -1   4   7 57473.9 4012.28   5
   1   4  -7 59857.1 3971.69   2
   1  -4  -7 46671.6 4031.48   4
  -1   4   7 56589.8 4005.14   7
  -1  -4   7 62407.9 3979.54   1
  -1  -4   7 62879.9 3992.13   9
   1  -4  -7 61839.7 3983.01   8
  -1   4   7 65694.3 3990.42  17
  -1   4   6 12357.9 954.546   7
  -1   4   6 12547.4 956.448  13
   1   4  -6 14184.1 915.850   3
  -1   4   6 15326.7 972.153   2
   1  -4  -6 15396.6 948.190   7
   1  -4  -6 14578.8 939.147  10
  -1   4   6 12503.3 951.642  10
   1  -4  -6 15524.8 955.119   5
  -1   4   6 10905.1 942.207   5
  -1  -4   6 14072.7 919.709   1
   1  -4  -6 14879.0 957.271   9
   1   4  -6 13755.1 911.132   2
  -1   4   6 17035.1 1027.87   4
  -1  -4   6 14792.6 933.370   9
   1  -4  -6 13666.2 924.989   8
  -1   4   6 14958.5 931.848  17
   1  -4  -6 13064.5 943.237  17
   1  -4  -6 10407.5 967.719   4
   1   4  -6 14331.9 933.130  15
  -1  -4   6 14473.2 924.166  14
   1  -4  -5 5125.61 335.577  10
  -1   4   5 4070.19 337.746  10
   1  -4  -5 4698.31 338.812   5
  -1   4   5 5186.47 357.178   2
   1  -4  -5 4997.56 343.059   7
   1  -4  -5 4570.04 345.220   9
  -1  -4   5 4595.04 322.486   9
   1   4  -5 4459.48 300.830   2
  -1  -4   5 4252.58 310.466  14
  -1   4   5 5404.42 413.323   4
   1   4  -5 4112.50 303.827   3
   1  -4  -5 3421.17 361.976   4
   1  -4  -5 3948.10 326.986  17
  -1   4   5 4192.32 319.985  17
   1  -4  -4 4509.15 340.277   2
  -1   4   4 4868.47 335.981   2
   1   4  -4 4056.63 303.292   3
   1  -4  -4 3617.31 378.692   4
   1  -4  -4 4566.18 327.155  10
   1  -4  -4 5581.52 365.665   9
   1  -4  -4 5069.50 344.164   5
  -1   4   4 4272.80 325.805  10
  -1  -4   4 4258.50 318.398   9
   1   4  -4 4334.60 299.821   2
  -1  -4   4 4172.33 303.036   2
  -1  -4   4 4297.36 306.212  14
   1  -4  -4 3967.66 323.478  17
  -1   4   4 4459.72 321.021  17
   1  -4  -4 5399.88 351.111   7
  -1   4   4 5720.26 401.204   4
   1  -4  -3 1066.44 122.952   2
   1   4  -3 842.625 82.6815   2
  -1   4   3 812.593 131.916   6
  -1  -4   3 867.385 97.1385   3
  -1   4   3 1272.00 116.328   2
   1  -4  -3 719.655 111.790  17
   1  -4  -3 721.224 151.162   4
   1   4  -3 830.906 86.3094   3
  -1   4   3 1077.75 147.405   4
  -1   4   3 590.212 102.118  10
  -1  -4   3 735.861 100.151   9
   1   4  -3 794.864 97.0926   9
   1  -4  -3 743.685 115.739   9
  -1   4   3 762.341 122.394   9
  -1  -4   2 1657.52 124.662   6
  -1   4   2 1165.33 131.651   6
   1   4  -2 1404.50 112.883   2
  -1   4   2 1243.06 126.098   2
  -1  -4   2 1356.16 127.338   9
   1   4  -2 1309.78 121.925   9
  -1  -4   2 1210.71 121.813   3
   1  -4  -2 1212.13 133.420   3
   1  -4  -2 1411.57 137.081   2
  -1  -4   2 1264.17 114.613   2
  -1   4   2 1374.62 122.149  10
  -1   4   2 1358.96 127.287   9
  -1  -4   2 1279.86 128.474  10
  -1  -4   1 72425.3 4529.69  10
  -1   4   1 69694.9 4518.67  10
   1  -4  -1 71324.2 4524.93   3
  -1   4   1 71200.5 4519.65   3
  -1  -4   1 69776.0 4526.08   3
  -1  -4   1 58444.1 4523.16   9
   1   4  -1 72671.2 4522.19   9
  -1   4   1 71881.8 4518.51   9
  -1  -4   1 71070.2 4523.04   2
   1  -4  -1 73384.6 4526.40   2
   1   4  -1 69835.4 4522.03  10
  -1   4   1 71103.5 4524.58   6
   1   4  -1 68105.1 4526.99   6
  -1  -4   1 68563.3 4520.41   6
   1   4   0 5825.79 448.311   6
  -1  -4   0 5954.43 448.718   2
  -1   4   0 6201.22 434.658   9
  -1  -4   0 6032.14 449.302   3
   1  -4   0 7074.77 443.453   3
   1   4   0 5801.43 440.701  10
  -1  -4   0 5745.64 449.056  10
  -1   4   0 5830.94 434.535  10
   1   4   0 7000.80 446.240   9
   1   4   1 56085.9 4018.63   6
   1  -4   1 64656.6 3993.71   2
   1  -4   1 63768.3 3994.96   3
  -1  -4  -1 59162.7 4014.56   2
   1   4   1 58428.4 4003.98  10
  -1  -4  -1 55245.4 4019.88   4
  -1   4  -1 64077.6 3991.77   9
   1   4   1 64774.8 4011.07   9
  -1   4  -1 62228.1 3992.35  10
   1  -4   2 18395.1 1195.70  14
  -1  -4  -2 16694.3 1235.96   2
   1  -4   2 19311.4 1210.02   2
   1   4   2 18101.9 1234.27  10
   1   4   2 20677.9 1252.54   9
  -1   4  -2 19157.3 1210.29   9
   1   4   3 110.788 112.286  10
   1  -4   3 354.114 80.0272   9
  -1  -4  -3 372.294 108.041   2
   1   4   3 447.181 124.987   2
  -1   4  -3 324.961 73.8546   9
   1  -4   3 199.008 66.7114   2
  -1  -4  -3 177.225 125.307   4
   1   4   3 341.184 102.205  13
  -1   4  -3 384.284 62.7033   2
  -1  -4  -3 139.858 68.7814  17
   1  -4   3 384.279 49.9115  14
  -1  -4  -4 4102.68 312.830  10
   1   4   4 3548.36 309.650  10
  -1  -4  -4 2924.02 299.859   2
  -1   4  -4 3564.31 262.156   3
   1  -4   4 3819.21 256.068  14
  -1  -4  -4 4823.32 326.981   5
   1   4   4 3351.85 309.299   5
  -1   4  -4 3785.48 273.605   9
  -1  -4  -4 2881.25 325.284   4
   1  -4   4 3648.55 274.525   9
   1   4   4 3608.37 310.485  13
  -1  -4  -4 2966.39 264.580  17
   1  -4   4 4084.18 271.392   1
  -1   4  -4 3965.95 261.582   2
  -1  -4  -5 10006.1 628.068   7
   1   4   5 7960.38 620.130  13
   1  -4   5 8871.21 571.145  14
  -1   4  -5 8192.63 567.329  14
   1   4   5 7912.43 584.763  15
   1  -4   5 8346.98 584.910   9
   1  -4   5 8583.49 576.839   8
   1   4   5 8330.65 625.969  10
  -1  -4  -5 10176.7 619.656  10
  -1  -4  -5 10702.9 635.141   5
   1   4   5 7533.97 612.023   5
  -1  -4  -5 6573.42 607.946   2
  -1   4  -5 8482.57 583.972   9
   1   4   5 9546.49 576.072  17
  -1  -4  -5 8038.65 587.219  17
  -1   4  -5 8541.61 570.734   2
   1   4   5 8101.05 613.333   7
   1  -4   5 8848.10 579.443   1
  -1  -4  -5 7198.95 637.396   4
   1   4   6 31803.2 2233.62  13
   1  -4   6 33024.9 2185.48  14
  -1   4  -6 34246.7 2188.80  12
   1   4   6 31321.1 2195.50  15
  -1   4  -6 33635.5 2183.66  14
  -1  -4  -6 37635.0 2224.43   5
   1   4   6 33231.6 2237.83  10
  -1  -4  -6 39246.3 2226.06  10
   1   4   6 31469.3 2220.26   5
   1  -4   6 33470.2 2186.72   8
   1  -4   6 34434.5 2199.03   9
  -1  -4  -6 27387.8 2239.13   4
   1   4   6 35319.3 2187.28  17
  -1  -4  -6 36320.8 2222.47   7
   1   4   6 30470.5 2215.79   7
  -1   4  -6 32758.3 2183.67   2
   1  -4   6 34693.4 2191.56   1
  -1   4  -7 3503.04 259.611  12
  -1  -4  -7 3929.56 291.461   5
   1  -4   7 3408.27 257.855  14
   1   4   7 3230.22 320.362  13
   1   4   7 3588.02 318.954  10
  -1  -4  -7 3784.19 296.342  10
   1   4   7 3263.18 291.540   5
   1  -4   7 3299.70 248.197  16
   1   4   7 3660.39 256.239  17
  -1  -4  -7 2451.15 309.555   4
   1  -4   7 3123.88 249.389   8
  -1   4  -7 3194.33 251.851  14
   1   4   7 3408.44 264.851  15
  -1   4  -7 3258.90 252.094   1
   1  -4   7 3386.81 260.532   1
  -1   4  -7 3561.04 252.241   2
   1   4   7 3316.77 289.480   7
  -1  -4  -7 3699.39 298.251   7
  -1   4  -8 8474.01 556.841  14
   1   4   8 7407.83 560.093  15
  -1  -4  -8 8714.00 596.008  13
  -1   4  -8 8276.79 556.422  12
  -1  -4  -8 8518.75 580.829   5
   1   4   8 7637.20 617.344  13
   1  -4   8 7581.12 556.612  14
   1   4   8 8079.78 598.940  10
  -1  -4  -8 8465.16 582.905  10
   1   4   8 8505.15 584.163   5
   1   4   8 8472.45 555.792  17
  -1  -4  -8 6153.47 601.927   4
   1   4   8 9818.68 670.821   4
   1  -4   8 8441.83 548.828   8
   1   4   8 7078.03 576.719   7
  -1   4  -8 8433.49 554.209   1
   1  -4   8 8164.95 558.579   1
  -1  -4  -8 8732.05 588.331   7
   1  -4   8 7712.23 549.448  16
   1   4   9 43233.5 3070.42  13
  -1  -4  -9 48975.8 3042.57  13
  -1   4  -9 46727.2 3008.70  12
  -1  -4  -9 46932.5 3026.18   5
   1   4   9 46022.7 3042.63  10
  -1  -4  -9 51518.7 3031.58  10
   1   4   9 41179.7 3011.28  15
  -1   4  -9 47875.4 3011.52  14
   1   4   9 44125.7 3026.25   5
   1   4   9 59499.1 3126.51   4
  -1  -4  -9 39234.1 3056.50   4
   1  -4   9 47091.4 2999.43   8
   1   4   9 43502.1 3027.65   7
   1   4   9 50068.1 3008.79  17
  -1   4  -9 45664.8 3006.23   1
   1  -4   9 46426.1 3011.24   1
   1  -4   9 44851.5 3003.84  16
  -1   4 -10 619.949 117.997  12
  -1  -4 -10 388.183 168.229  13
   1   4  10 503.953 113.601  17
  -1  -4 -10 471.529 143.046   5
  -1   4 -10 545.789 111.132   1
  -1  -4 -10 538.940 146.673  10
   1   4  10 628.090 141.777   5
  -1   4 -10 532.921 159.869   4
  -1  -4 -10 530.299 175.826   2
   1   4  10 708.877 238.072   4
  -1  -4 -10 590.080 188.239   4
   1  -4  10 482.376 89.0534   8
  -1   4 -10 663.241 145.995   9
  -1   4 -10 403.570 114.208  14
   1   4  10 495.295 206.410  13
   1   4  10 327.244 145.315   7
   1   4  10 389.152 106.460  15
   1  -4  10 392.658 108.640  16
  -1  -4 -11 3659.48 302.514  13
  -1   4 -11 3138.37 253.242  12
   1   4  11 3260.33 254.520  17
  -1  -4 -11 3195.24 270.678   5
   1   4  11 2813.13 279.853   7
  -1  -4 -11 3047.42 272.228  10
  -1   4 -11 2902.16 283.146   4
   1   4  11 3244.09 286.926   5
  -1  -4 -11 3636.14 324.739   2
  -1  -4 -11 3028.95 330.117   4
   1   4  11 3656.45 389.051   4
  -1   4 -11 3598.18 283.364   9
   1  -4  11 2845.06 225.341   8
  -1  -4 -11 2976.65 233.615   8
  -1  -4 -11 2637.93 278.813  16
   1  -4  11 2831.09 244.115  16
  -1   4 -11 2984.01 247.730   1
   1   4  11 2210.94 330.087  13
   1   4  11 2506.49 243.645  15
  -1   4 -11 3332.56 243.827  15
  -1   4 -11 3247.03 267.687  14
  -1  -4 -12 9616.11 668.125  16
   1   4  12 7564.61 627.739  15
   1  -4  12 9166.52 631.143  16
  -1   4 -12 8999.52 621.853  15
  -1   4 -12 8980.69 642.057  14
   1   4  12 8935.50 719.383  13
  -1  -4 -12 10042.4 676.438  13
  -1   4 -12 8889.38 631.101  12
   1   4  12 10457.3 636.934  17
  -1  -4 -12 9246.37 651.071   5
  -1  -4 -12 10032.2 654.909  10
  -1  -4 -12 8566.51 693.108   2
  -1   4 -12 9540.33 661.392   4
   1   4  12 9146.48 652.670   5
   1   4  12 11421.5 779.319   4
  -1  -4 -12 6951.48 694.053   4
  -1   4 -12 9636.14 659.623   9
  -1  -4 -12 9510.58 616.186   8
   1  -4  12 8827.04 608.260   8
  -1   4 -12 8971.56 629.968   1
   1   4  12 8461.00 652.056   7
   1  -4  12 8809.22 652.212   5
   1  -4  12 9298.30 609.367  18
   1  -4  13 806.124 146.778  16
  -1  -4 -13 637.842 190.932  16
  -1   4 -13 642.781 119.303  15
  -1   4 -13 1161.63 177.497  14
  -1  -4 -13 2113.40 217.546  13
  -1  -4 -13 583.661 166.481   5
   1  -4  13 434.279 185.056   5
   1   4  13 746.269 156.297  17
  -1   4 -13 1034.89 152.559  12
  -1  -4 -13 1035.41 181.878  10
  -1  -4 -13 679.243 212.604   2
   1   4  13 637.535 175.465   5
  -1   4 -13 857.026 196.416   4
   1   4  13 954.082 307.789   4
  -1  -4 -13 711.989 114.366   8
  -1   4 -13 725.460 179.047   9
  -1   4 -13 653.583 138.710   1
   1  -4  13 917.700 101.921   8
   1   4  13 741.066 193.670   7
   1  -4  13 807.032 101.413  18
   1  -4  14 411.658 138.548  16
  -1  -4 -14 238.677 182.858  16
  -1   4 -14 350.209 89.0050  15
  -1   4 -14 513.745 164.302  14
  -1  -4 -14 311.212 193.767  13
   1  -4  14 422.592 178.624   5
  -1  -4 -14 609.221 169.753   5
   1   4  14 594.285 152.293  17
   1   4  14 315.762 106.592  11
  -1  -4 -14 369.944 167.732  10
  -1  -4 -14 616.926 203.772   2
   1   4  14 418.661 168.764   5
  -1   4 -14 604.086 204.122   4
   1   4  14 402.549 290.886   4
  -1  -4 -14 278.351 90.2385   8
  -1   4 -14 301.824 174.232   9
   1   4  14 180.192 169.595   7
   1  -4  14 304.695 69.5021   8
   1  -4  14 424.579 75.5314  18
  -1   4 -14 403.774 137.787   1
  -1  -4 -15 32495.1 1852.71  13
   1  -4  15 29723.4 1836.75   5
  -1  -4 -15 28151.9 1831.35   5
   1   4  15 33301.4 1825.22  17
   1   4  15 23404.9 1783.62  11
  -1  -4 -15 30358.7 1829.01  10
   1   4  15 34372.1 1972.36   4
   1   4  15 28418.5 1830.99   5
  -1   4 -15 27306.2 1844.26   4
  -1  -4 -15 23986.8 1860.26   2
   1   4  15 26473.5 1831.57   7
  -1   4 -15 28693.0 1839.31   9
  -1  -4 -15 27118.3 1781.44   8
  -1   4 -15 30330.3 1814.62   1
   1  -4  15 28282.3 1816.87  16
  -1  -4 -15 28958.7 1855.44  16
  -1   4 -15 27372.0 1777.81  15
  -1   4 -15 28760.5 1831.06  14
  -1  -4 -15 25710.3 1782.70  18
  -1   4 -16 4739.65 418.164  14
  -1  -4 -16 5479.06 469.641  14
  -1  -4 -16 5932.40 452.412  13
   1  -4  16 4798.18 399.696  16
  -1  -4 -16 4696.81 447.433  16
  -1  -4 -16 5057.96 412.258  10
  -1  -4 -16 4135.80 457.868   2
  -1   4 -16 5353.13 456.591   4
   1   4  16 6033.64 586.265   4
   1   4  16 5090.72 416.496   5
  -1   4 -16 4955.06 437.552   9
   1   4  16 5967.62 412.234  17
   1   4  16 4709.92 421.507   7
  -1  -4 -16 4778.00 418.615   5
   1  -4  16 4798.92 425.205   5
  -1   4 -16 4738.73 390.924   1
  -1  -4 -17 2043.12 300.705  14
   1   4  17 1802.52 328.331  12
  -1   4 -17 1975.99 266.307  14
  -1  -4 -17 2491.44 254.165  10
  -1  -4 -17 1936.74 309.287   2
   1  -4  17 1764.28 259.128   5
  -1  -4 -17 1419.27 252.946   5
   1   4  17 1940.29 245.983   5
  -1   4 -17 1751.67 268.850   9
  -1  -4 -17 1712.86 278.247  16
   1   4  17 1764.11 233.117  17
   1   4  17 1379.10 254.290   7
  -1   4 -17 1484.21 274.269   4
   1   4  17 1770.41 413.104   4
  -1   4 -17 1728.92 214.843   1
  -1   4 -18 1111.52 208.383  13
   1   4  18 517.388 295.542  12
  -1   4 -18 1035.58 247.656  14
  -1  -4 -18 1392.02 236.899  10
  -1  -4 -18 775.410 277.632   2
  -1   4 -18 1238.19 200.917   1
   1   4  18 1253.06 234.771   5
  -1   4 -18 1577.01 262.425   9
   1   4  18 1202.28 245.760   7
   1   4  18 1295.82 234.413  17
   1  -4  18 1389.71 251.333   5
  -1  -4 -18 1610.57 290.224  16
  -1   4 -18 1562.49 270.848   4
   1   4  19-35.1091 257.445  12
   1  -4  19 188.559 209.239   5
   1   4  19 336.288 203.349   5
  -1  -4 -19-27.9860 252.717   2
  -1  -4 -19 518.176 203.784  10
  -1   4 -19 332.750 222.476   9
  -1   4 -19 220.255 169.316  13
   1   4  19 348.590 191.388  17
   1   4  19 19.7305 210.945   7
  -1   4 -19 72.4649 223.455   4
  -1   4 -19 161.050 160.479   1
   1   4  20 1178.48 320.077  12
  -1  -4 -20 1901.20 251.127  10
  -1  -4 -20 1300.27 311.647   2
   1  -4  20 1581.40 262.901   5
   1   4  20 1550.13 261.228   5
  -1   4 -20 1887.81 286.340   9
  -1   4 -20 1668.93 238.163  13
   1   4  20 1921.61 258.326  17
   1   4  20 2587.23 286.747   7
  -1  -4 -20 977.237 329.496   4
  -1   4 -20 1531.74 301.668   4
  -1   4 -20 1347.30 216.494   1
  -1  -4 -21 3900.22 353.866  10
   1   4  21 2981.91 445.007  12
  -1  -4 -21 3176.57 405.153   2
   1  -4  21 3549.78 366.283   5
   1   4  21 3414.91 357.670   5
  -1   4 -21 3443.73 399.337   9
  -1   4 -21 3868.69 338.110  13
   1   4  21 4069.32 361.152  17
   1   4  21 3736.67 380.690   7
  -1  -4 -21 2615.68 455.141   4
  -1   4 -21 2821.52 387.771   4
  -1   4 -21 3390.50 325.155   1
  -1  -4 -22 1296.05 250.010  10
  -1  -4 -22 1150.11 299.125   2
   1  -4  22 1068.09 266.256   5
  -1   4 -22 1233.75 242.152  13
  -1   4 -22 842.272 294.620   9
   1   4  22 958.754 316.011  12
   1   4  22 1318.44 282.721   7
  -1   4 -22 1349.14 223.007   1
   1   4  22 1920.86 275.672  17
   1   4  22 1172.83 253.594   5
  -1  -4 -22 1133.87 373.159   4
  -1   4 -22 1642.00 323.639   4
  -1   4 -23 426.853 283.533   4
  -1   4 -23 584.940 287.994   9
   1   4  23 448.336 313.797  12
   1   4  23 726.684 240.109   5
  -1  -4 -23 402.256 283.325   2
   1  -4  23 946.403 258.528   5
   1   4  23 643.540 256.127   7
   1   4  23 555.762 260.361  17
   1   4  24 741.475 267.250  17
  -1  -4 -24 462.338 298.569   2
  -1   4 -24 857.204 315.584   9
   1   4  24 636.611 254.430   7
   1  -4  24 625.402 260.188   5
  -1  -4 -25-87.5022 300.892   2
   1  -4  25 274.247 247.929   5
  -1  -4 -26 718.757 354.939   9
  -1  -5  25 789.156 258.923   5
   1   5 -25 993.759 311.284   9
   1  -5 -25 433.204 295.965   2
  -1   5  25 416.610 248.559   7
  -1   5  25 1192.57 301.189  17
   1   5 -24 708.441 300.907   4
   1  -5 -24 751.223 284.868   2
   1   5 -24 253.867 262.727   2
  -1  -5  24 267.167 233.442   5
   1   5 -24 379.099 268.447   9
   1   5 -24 51.0394 211.236  10
  -1   5  24 204.375 244.656   7
  -1   5  24 467.719 273.521  17
   1  -5 -23 106.248 264.743   2
   1   5 -23 24.3362 260.666   9
   1   5 -23-174.287 286.944   4
  -1  -5  23 244.048 236.255   5
  -1   5  23-118.221 245.092  17
  -1   5  23 183.865 284.319  12
   1  -5 -23 620.823 375.226   4
  -1   5  23-110.592 232.333   7
   1  -5 -22 479.734 179.399  10
   1  -5 -22 341.954 258.357   2
   1  -5 -22 161.956 354.716   4
  -1   5  22 412.164 215.822   5
   1   5 -22 93.4185 251.520   9
   1   5 -22 163.613 272.006   4
  -1  -5  22 643.670 237.633   5
  -1   5  22 247.244 249.273  17
  -1   5  22 258.189 223.373   7
  -1   5  22-73.9414 327.696  12
   1   5 -22 480.622 191.717  13
  -1   5  21-74.4335 317.171  12
   1  -5 -21 297.853 175.282  10
   1  -5 -21 156.169 255.656   2
  -1  -5  21-78.8479 212.290   5
  -1  -5  21 203.371 209.453  16
  -1   5  21 296.730 205.737   5
   1   5 -21 112.025 243.023   9
   1   5 -21 102.409 253.196   4
  -1   5  21 603.062 228.282  17
  -1   5  21 20.8946 209.070   7
   1  -5 -21 197.018 325.460   4
   1   5 -21 284.763 175.459  13
  -1   5  20 11506.9 917.999   5
   1  -5 -20 10803.2 946.456   2
  -1  -5  20 13313.2 932.581   5
  -1  -5  20 12389.0 922.448  16
   1   5 -20 13459.8 940.204   9
   1   5 -20 12807.1 949.482   4
   1  -5 -20 12015.9 1006.02   4
  -1   5  20 15438.5 940.664  17
  -1   5  20 12140.9 929.691   7
   1  -5 -20 15286.4 905.179  10
   1   5 -20 13043.6 897.659  13
  -1   5  19 6933.76 513.759  17
   1  -5 -19 7192.69 483.536  10
   1  -5 -19 5958.00 530.875   2
  -1  -5  19 6637.37 515.779   5
  -1  -5  19 6541.82 497.760  16
  -1   5  19 6032.35 497.893   5
   1   5 -19 5129.55 509.605   9
   1   5 -19 6411.79 525.103   4
   1   5 -19 6411.87 517.605  14
  -1   5  19 5577.48 506.193   7
   1   5 -19 6062.17 468.108  13
   1  -5 -19 5349.19 585.904   4
   1  -5 -18 6912.45 534.137  16
  -1  -5  18 6920.10 480.173  16
   1  -5 -18 7404.36 468.024  10
   1  -5 -18 5321.57 505.236   2
   1  -5 -18 6242.65 474.110   5
  -1   5  18 5985.28 491.391   7
  -1   5  18 6359.88 487.552   5
   1   5 -18 6892.47 497.540   9
   1  -5 -18 5741.41 570.118   4
   1   5 -18 6788.27 509.916   4
  -1  -5  18 6274.66 493.357   5
  -1   5  18 7611.76 493.289  17
   1  -5 -18 4660.64 402.671  18
   1   5 -18 7409.48 500.622  14
   1  -5 -17 5030.88 418.609  16
  -1   5  17 2884.52 310.578  15
  -1  -5  17 5019.22 369.026  16
   1   5 -17 4615.50 293.490  11
   1  -5 -17 4883.52 357.661  10
   1  -5 -17 4770.24 413.912   2
  -1  -5  17 3906.72 287.593   8
   1  -5 -17 4270.38 302.369   8
  -1   5  17 3775.48 368.635   5
   1   5 -17 4386.36 381.691   9
   1   5 -17 4682.30 393.380   4
  -1   5  17 4742.13 570.282   4
   1  -5 -17 4797.35 362.395   5
  -1  -5  17 5443.22 399.324   5
  -1   5  17 4012.02 374.243   7
  -1   5  17 4664.71 374.449  17
   1  -5 -17 4051.39 305.079  18
  -1  -5  17 3781.68 288.400  18
   1   5 -17 5475.34 388.419  14
  -1   5  16 2167.32 250.932   7
  -1  -5  16 1877.84 219.421  16
   1  -5 -16 1490.44 259.333  16
  -1  -5  16 1742.83 243.716   5
   1  -5 -16 1626.72 214.029   5
   1  -5 -16 1670.01 157.411   8
   1  -5 -16 1859.42 213.118  10
  -1   5  16 1682.65 231.076   5
   1  -5 -16 1080.73 244.056   2
   1   5 -16 1747.64 243.301   9
  -1  -5  16 1589.11 142.766   8
  -1   5  16 1029.40 171.387  15
   1   5 -16 1906.82 238.785  14
   1  -5 -16 1638.20 162.715  18
  -1  -5  16 1486.07 148.883  18
  -1   5  16 2075.18 426.125   4
   1   5 -16 2003.03 256.722   4
  -1   5  16 1537.66 228.484  17
   1   5 -15 11584.0 780.192  15
  -1  -5  15 12621.3 816.393  16
   1  -5 -15 12923.7 853.365  16
   1   5 -15 12633.4 797.808  12
  -1   5  15 9481.25 786.770  15
   1   5 -15 11647.9 817.760  14
   1  -5 -15 11780.1 814.614   5
  -1   5  15 9760.17 823.232   7
  -1  -5  15 12232.5 828.493   5
   1  -5 -15 14132.1 818.522  10
   1   5 -15 11117.1 829.775   4
  -1   5  15 11248.7 825.719   5
   1  -5 -15 10299.7 843.865   2
   1   5 -15 12249.7 827.171   9
  -1  -5  15 11309.4 775.574   8
   1  -5 -15 12278.7 784.709   8
  -1   5  15 13000.6 823.499  17
   1  -5 -15 11452.6 786.365  18
  -1   5  15 15286.1 1000.52   4
  -1   5  15 10102.4 888.264  13
   1  -5 -15 11870.5 847.886  14
  -1  -5  14 72006.0 4594.33  16
   1   5 -14 72723.4 4575.63  15
   1  -5 -14 71445.5 4622.13  16
  -1   5  14 63078.3 4664.79  13
   1  -5 -14 72497.9 4620.88  14
   1   5 -14 73650.2 4581.98  12
   1   5 -14 74830.8 4599.92  14
  -1   5  14 61109.8 4577.59  15
   1  -5 -14 70037.3 4595.13   5
   1  -5 -14 77916.5 4596.81  10
  -1   5  14 65946.4 4605.61   5
   1   5 -14 70348.2 4608.22   4
   1  -5 -14 60267.2 4619.63   2
   1   5 -14 70788.0 4603.33   9
  -1  -5  14 70338.1 4569.27   8
   1  -5 -14 72286.2 4575.55   8
  -1   5  14 66337.5 4606.65   7
  -1   5  14 76622.3 4599.37  17
   1  -5 -14 70643.6 4576.61  18
  -1   5  14 91947.6 4759.84   4
   1   5 -13 126762. 7762.70  15
   1   5 -13 126845. 7776.13  14
  -1   5  13 107685. 7759.33  15
   1  -5 -13 124962. 7797.71  14
  -1  -5  13 115317. 7779.57  14
  -1   5  13 108304. 7840.75  13
   1   5 -13 123366. 7761.26  12
   1  -5 -13 123195. 7758.64   8
  -1  -5  13 120441. 7753.31   8
   1  -5 -13 123292. 7775.22   5
   1  -5 -13 137156. 7779.11  10
  -1   5  13 108941. 7785.50   5
   1   5 -13 119031. 7785.22   4
   1  -5 -13 96648.3 7793.92   2
   1   5 -13 122118. 7781.98   9
  -1   5  13 111594. 7786.20   7
   1   5 -13 115754. 7754.36   2
  -1  -5  13 121757. 7771.73  16
   1  -5 -13 120866. 7798.86  16
  -1   5  13 132100. 7778.56  17
  -1   5  13 154744. 7927.26   4
  -1   5  12 35924.4 2576.61  15
   1   5 -12 39629.9 2581.59  15
   1   5 -12 41688.9 2589.91  14
  -1  -5  12 37634.6 2592.68  14
  -1   5  12 35233.2 2653.29  13
   1  -5 -12 39522.1 2608.95  14
   1   5 -12 40596.5 2577.24  12
   1  -5 -12 40802.3 2592.20   5
  -1  -5  12 39456.2 2572.75   8
   1  -5 -12 41187.8 2577.36   8
  -1   5  12 39673.6 2611.17  10
   1  -5 -12 43406.0 2594.89  10
  -1   5  12 36619.1 2604.82   5
   1   5 -12 41588.9 2602.52   4
   1  -5 -12 30277.8 2608.72   2
   1   5 -12 40264.9 2597.09   9
   1   5 -12 38363.0 2569.21   2
  -1   5  12 43486.8 2594.27  17
  -1  -5  12 40208.6 2587.28  16
   1  -5 -12 41028.9 2614.48  16
  -1   5  12 37075.8 2604.90   7
   1  -5 -11 64108.9 4074.39  16
  -1  -5  11 63092.5 4050.64  16
   1   5 -11 63535.8 4050.09  14
   1   5 -11 61244.9 4049.21  15
  -1   5  11 54420.3 4107.56  13
  -1  -5  11 61661.4 4055.60  14
   1   5 -11 62757.6 4040.71  12
   1  -5 -11 65512.4 4058.03   5
   1  -5 -11 62977.6 4043.29   8
  -1   5  11 61255.1 4080.54  10
   1  -5 -11 72752.2 4062.05  10
  -1   5  11 56927.0 4069.72   5
   1   5 -11 64225.6 4062.88   4
  -1   5  11 81276.3 4196.44   4
   1   5 -11 61596.3 4057.38   9
  -1   5  11 64755.9 4054.87  17
  -1   5  11 57193.4 4068.32   7
  -1  -5  11 63723.2 4043.89   1
   1  -5 -11 49849.0 4074.50   2
   1   5 -11 60834.6 4033.71   2
   1   5 -10 248.552 109.505  14
   1   5 -10 143.683 101.174  15
  -1  -5  10 170.645 117.448  14
   1   5 -10 71.1826 85.7080  12
  -1   5  10 303.820 181.948  13
   1   5 -10 148.973 85.8784   3
   1  -5 -10 266.781 144.474   2
  -1   5  10 275.546 116.378  17
   1  -5 -10 149.106 118.546   5
   1  -5 -10 47.5189 121.831  10
  -1   5  10 167.052 152.745  10
  -1   5  10 332.425 153.905   5
   1  -5 -10 163.749 101.443   8
   1   5 -10 203.989 127.838   9
   1  -5 -10 273.503 130.697   7
   1   5 -10 218.330 80.8956   2
  -1  -5  10 394.891 101.393   1
  -1  -5  10 130.515 105.703  16
   1  -5 -10 63.1425 122.178  16
  -1   5  10 296.103 287.455   4
  -1   5  10 103.646 138.890   7
  -1  -5   9 976.470 148.902   9
   1  -5  -9 478.840 107.762   8
   1  -5  -9 1061.55 167.113   7
   1   5  -9 687.836 119.157  15
  -1  -5   9 560.472 118.446  14
  -1   5   9 440.955 167.042  13
   1   5  -9 831.297 105.656  12
   1   5  -9 540.357 96.6678   3
   1  -5  -9 704.265 136.909   5
  -1   5   9 887.041 172.055  10
   1  -5  -9 578.540 133.416  10
  -1   5   9 550.814 128.712  17
  -1   5   9 563.395 150.802   5
   1   5  -9 605.604 132.874   9
  -1   5   9 980.279 288.061   4
  -1  -5   9 586.015 104.577   1
   1  -5  -9 330.703 204.157   4
  -1   5   9 556.558 160.336   7
   1   5  -9 553.447 87.3972   2
   1  -5  -8 4016.19 321.882   7
   1   5  -8 3360.82 296.488  15
  -1  -5   8 3989.62 296.471  14
  -1   5   8 3452.38 340.750  13
   1   5  -8 3876.59 280.609   3
  -1   5   8 4239.70 304.580  17
   1  -5  -8 3592.23 325.675  17
   1  -5  -8 4238.21 322.464   5
  -1   5   8 4184.51 350.098  10
   1  -5  -8 4383.65 312.251  10
   1  -5  -8 4269.37 328.762   9
  -1   5   8 2986.37 313.722   5
   1   5  -8 3796.92 273.619   2
  -1   5   8 5532.36 429.611   4
  -1   5   8 3750.72 332.316   7
  -1  -5   8 3879.87 305.696   9
   1  -5  -8 3852.41 292.245   8
   1  -5  -8 3313.10 354.009   4
  -1  -5   8 3813.84 287.967   1
  -1   5   7 82329.7 5854.19  13
   1   5  -7 89881.6 5811.63   3
  -1   5   7 103537. 5872.80   2
   1  -5  -7 98872.8 5846.74   7
  -1   5   7 82172.2 5844.25  10
   1  -5  -7 96247.7 5835.95  10
   1  -5  -7 104537. 5845.79   5
  -1  -5   7 92796.2 5818.50   1
   1   5  -7 87428.3 5821.08  10
   1  -5  -7 93712.7 5843.30   9
   1   5  -7 89722.4 5807.35   2
  -1   5   7 116646. 5916.52   4
  -1   5   7 93738.7 5827.28  17
   1  -5  -7 73440.3 5832.94  17
  -1  -5   7 89709.1 5820.31  14
   1   5  -7 86273.6 5829.03  15
   1  -5  -7 65610.2 5855.17   4
   1  -5  -7 90966.1 5823.84   8
  -1  -5   7 91178.2 5831.03   9
  -1   5   6 268635. 15126.5   2
   1  -5  -6 264472. 15108.7   7
  -1   5   6 226081. 15110.3  10
   1  -5  -6 257844. 15103.8  10
   1  -5  -6 281307. 15107.1   5
   1   5  -6 229912. 15076.1   3
   1  -5  -6 159409. 15115.8   4
   1  -5  -6 239742. 15108.5   9
   1   5  -6 231310. 15084.8  10
  -1  -5   6 232160. 15092.9   9
   1   5  -6 231486. 15071.8   2
   1  -5  -6 187278. 15090.8  17
  -1   5   6 242532. 15090.9  17
   1   5  -6 222622. 15093.1  15
  -1  -5   6 230694. 15081.6  14
  -1   5   6 301986. 15169.2   4
  -1  -5   6 241031. 15083.4   1
   1  -5  -5 10752.9 773.805   2
  -1   5   5 12694.9 771.091   2
   1  -5  -5 8090.96 793.629   4
   1   5  -5 11016.0 728.228   3
   1  -5  -5 12448.2 783.514   9
   1  -5  -5 12434.1 759.305  10
   1  -5  -5 11916.6 759.870   5
  -1   5   5 10659.5 756.066  10
  -1  -5   5 10096.3 741.553   9
  -1  -5   5 10258.9 726.923   2
   1   5  -5 10914.5 722.914   2
   1  -5  -5 9207.21 743.815  17
  -1  -5   5 10605.3 730.290  14
  -1   5   5 13923.9 826.332   4
   1  -5  -5 13083.2 771.376   7
   1   5  -4 6842.44 477.071   9
  -1  -5   4 7193.30 485.163   9
   1   5  -4 6789.03 462.023   2
  -1  -5   4 7315.26 469.601   2
  -1  -5   4 6328.61 473.355   3
   1  -5  -4 7347.07 511.815   2
  -1   5   4 7697.10 497.492   2
   1   5  -4 6809.87 466.394   3
   1  -5  -4 5465.04 537.018   4
   1  -5  -4 8332.88 513.740   7
  -1   5   4 7155.61 508.082   9
   1  -5  -4 7512.16 513.348   9
   1  -5  -4 7135.97 490.477  10
   1  -5  -4 6680.82 487.244   5
   1  -5  -4 5878.09 485.225  17
  -1   5   4 6117.34 481.659  10
   1   5  -3 1946.62 175.593   9
   1  -5  -3 2735.38 206.855   9
  -1  -5   3 2129.63 184.279   9
   1  -5  -3 2150.43 204.654   2
  -1  -5   3 2223.14 177.664   3
  -1   5   3 1820.02 186.419   2
   1  -5  -3 1853.06 225.321   4
   1   5  -3 2152.65 169.637   3
  -1   5   3 2697.31 220.236   6
  -1  -5   3 2197.57 177.019   6
   1   5  -3 1687.21 158.526   2
  -1  -5   3 2051.76 168.665   2
   1  -5  -3 2002.04 186.494  10
  -1   5   3 2851.73 203.916   9
   1  -5  -3 1999.68 198.917  17
  -1   5   3 1856.15 177.760  10
   1  -5  -2 2637.29 212.594   9
   1   5  -2 2675.33 199.485   9
  -1  -5   2 2366.80 207.482   9
  -1  -5   2 2493.44 201.044   6
  -1   5   2 2212.91 210.755   6
   1  -5  -2 2476.72 215.268   2
  -1  -5   2 2601.74 198.594   2
  -1  -5   2 2524.15 211.550  10
  -1   5   2 2329.71 205.001   9
   1   5  -2 2616.20 190.730   2
   1  -5  -2 2511.78 213.676   3
  -1  -5   2 2437.01 204.425   3
  -1   5   2 2445.78 200.275  10
  -1   5   1 370163. 23674.6   9
   1   5  -1 365683. 23676.8   9
   1   5  -1 350312. 23685.4   6
  -1   5   1 356143. 23683.1   6
  -1  -5   1 356472. 23680.7   2
   1  -5  -1 357901. 23683.3   2
  -1   5   1 370873. 23675.1  10
  -1  -5   1 374742. 23688.8  10
   1   5  -1 393289. 23673.5   2
   1  -5  -1 366927. 23683.2   3
  -1  -5   1 357694. 23684.8   3
  -1   5   1 382585. 23675.5   3
   1   5  -1 365507. 23677.9  10
  -1   5   0 486867. 29743.3   9
   1   5   0 421073. 29758.9   6
   1  -5   0 455346. 29747.8   2
   1   5   0 467851. 29749.5   9
  -1   5   0 480666. 29744.3  10
  -1  -5   0 487051. 29763.4  10
  -1  -5   0 440510. 29756.7   2
   1   5   0 451010. 29745.3   4
  -1  -5   0 449384. 29759.9   3
   1  -5   0 460029. 29749.2   3
   1   5   0 469652. 29750.0  10
  -1   5  -1 274743. 17188.2   9
   1   5   1 234072. 17214.9   6
   1  -5   1 271779. 17191.5   2
  -1   5  -1 273996. 17189.3  10
   1   5   1 271876. 17203.3   9
  -1  -5  -1 261521. 17214.0   2
   1  -5   1 271354. 17193.4   3
  -1  -5  -1 264054. 17216.4   3
   1   5   1 260262. 17198.8  10
  -1   5  -2 4539.36 300.915   9
  -1   5  -2 3804.27 291.313   2
   1  -5   2 4421.46 302.561   2
   1  -5   2 4117.39 304.904   3
  -1  -5  -2 3445.87 329.207   2
   1   5   2 3914.15 352.121   6
  -1  -5  -2 3556.38 352.191   4
   1   5   2 4058.54 323.537  10
  -1   5  -2 4113.98 298.953  10
   1   5   2 4953.52 344.920   9
  -1  -5  -3 81933.4 4637.01   5
  -1  -5  -3 53662.9 4649.63   4
  -1   5  -3 74992.9 4603.60   9
  -1   5  -3 75307.6 4595.63   2
   1  -5   3 75610.7 4602.27   2
   1  -5   3 72052.3 4587.11  14
  -1  -5  -3 57259.1 4625.18   2
  -1  -5  -3 65194.2 4607.93  17
   1   5   3 69610.4 4627.28  10
  -1  -5  -4 23962.7 2119.99   2
   1   5   4 36262.2 2141.11   2
  -1   5  -4 32680.1 2094.63   3
  -1  -5  -4 27151.8 2099.39  17
  -1  -5  -4 23749.6 2132.90   4
   1   5   4 31576.1 2130.18  10
  -1  -5  -4 35685.1 2131.14  10
  -1  -5  -4 37060.1 2131.36   5
  -1  -5  -4 34476.8 2139.49   9
   1  -5   4 32607.8 2105.75   9
  -1   5  -4 32746.4 2101.77   9
  -1   5  -4 32564.5 2091.75   2
   1  -5   4 32631.2 2086.27  14
   1  -5   4 34940.2 2104.59   1
   1  -5   4 33057.0 2098.15   2
  -1  -5  -4 38293.0 2140.52   7
   1   5   4 29680.7 2127.07  13
   1  -5   5 282163. 17864.6  14
   1   5   5 273451. 17910.2  13
  -1  -5  -5 218318. 17871.6  17
  -1   5  -5 288305. 17870.2   3
  -1  -5  -5 210535. 17896.2   2
  -1  -5  -5 211679. 17908.0   4
  -1  -5  -5 327012. 17906.5  10
   1   5   5 277505. 17906.3  10
  -1  -5  -5 298905. 17909.4   9
  -1  -5  -5 344057. 17912.0   5
   1   5   5 251618. 17902.7   5
  -1   5  -5 293802. 17879.7   9
   1  -5   5 293532. 17878.0   1
   1  -5   5 294546. 17883.9   9
  -1  -5  -5 340354. 17914.2   7
   1   5   5 266337. 17881.6  15
  -1   5  -5 283994. 17866.8   2
   1  -5   6 150939. 9615.49  14
   1   5   6 143103. 9658.99  13
   1   5   6 138106. 9628.63  15
  -1  -5  -6 112167. 9647.22   2
  -1   5  -6 152250. 9618.61   3
  -1  -5  -6 183418. 9658.12  10
   1   5   6 150020. 9666.30  10
  -1  -5  -6 155173. 9658.14   9
   1   5   6 145356. 9659.76   5
  -1  -5  -6 180259. 9666.57   5
  -1   5  -6 150924. 9615.05   2
  -1  -5  -6 125082. 9669.40   4
   1   5   6 156122. 9620.13  17
  -1  -5  -6 118212. 9625.29  17
  -1  -5  -6 167941. 9660.29   7
   1  -5   6 160970. 9627.18   1
   1  -5   6 151500. 9623.73   8
   1  -5   6 154760. 9633.40   9
   1  -5   7 41673.2 2812.45  14
   1   5   7 41135.5 2860.37  13
  -1   5  -7 42606.2 2815.61  12
  -1  -5  -7 48497.7 2862.25   7
  -1  -5  -7 49776.0 2864.99   5
  -1  -5  -7 48632.5 2848.12  10
   1   5   7 42706.1 2872.09  10
   1   5   7 42269.8 2854.99   5
   1  -5   7 44868.6 2821.56   1
  -1   5  -7 42340.2 2809.87   2
  -1  -5  -7 37951.9 2874.33   4
   1   5   7 41487.5 2853.93   7
   1   5   7 39816.1 2822.79  15
  -1   5  -7 43741.9 2809.84  14
   1   5   7 44714.3 2814.98  17
   1  -5   7 43522.3 2828.76   9
   1  -5   7 43542.5 2816.14   8
   1   5   8 23911.7 1865.68  13
   1  -5   8 27030.9 1816.13  14
  -1   5  -8 28420.8 1818.12  12
  -1  -5  -8 30783.2 1857.34   5
  -1  -5  -8 30412.2 1860.13   7
   1   5   8 25863.2 1870.71  10
  -1  -5  -8 31717.8 1849.06  10
   1  -5   8 28147.8 1821.66   1
   1   5   8 25964.8 1851.90   5
  -1   5  -8 27336.3 1811.05   2
  -1  -5  -8 24978.5 1878.72   4
   1   5   8 26847.4 1852.44   7
  -1   5  -8 28300.0 1813.85  14
   1   5   8 25037.6 1822.35  15
   1   5   8 29424.8 1817.08  17
   1  -5   8 27963.3 1814.67   8
  -1   5  -9 1900.88 176.853  14
   1   5   9 1575.46 182.160  15
   1  -5   9 2045.79 181.886  14
   1   5   9 1523.47 246.642  13
  -1   5  -9 1703.92 173.852  12
  -1  -5  -9 2103.66 218.297   5
   1  -5   9 1631.56 164.920  16
   1   5   9 2888.64 259.268  10
  -1  -5  -9 2098.76 221.027  10
   1   5   9 1459.21 217.894   5
   1  -5   9 2063.81 185.810   1
  -1   5  -9 1704.74 165.091   2
   1   5   9 2021.11 178.621  17
   1   5   9 1544.62 213.817   7
  -1  -5  -9 1771.32 271.848   4
   1  -5   9 1835.91 166.542   8
  -1  -5  -9 2104.80 229.624   7
   1   5  10-116.577 112.810  15
  -1   5 -10 233.751 105.359  14
   1   5  10 30.3285 192.589  13
  -1   5 -10 484.705 117.509  12
  -1  -5 -10 159.352 150.410   5
   1   5  10 23.0510 163.374  10
  -1  -5 -10 370.570 151.960  10
   1   5  10 646.690 118.680  17
   1   5  10 444.561 164.697   5
   1  -5  10 248.629 96.4815   8
  -1  -5 -10 115.503 193.171   4
   1   5  10 560.109 281.916   4
  -1   5 -10 491.734 107.269   2
   1  -5  10 179.511 118.009   1
   1  -5  10 205.506 102.241  16
  -1  -5 -10 286.819 152.720   7
   1   5  10 418.900 160.026   7
  -1   5 -11 21251.2 1410.47  14
  -1   5 -11 20933.9 1408.57  15
   1   5  11 18778.3 1408.25  15
   1   5  11 18165.7 1479.91  13
  -1   5 -11 21675.0 1408.57  12
  -1  -5 -11 22324.0 1432.82   5
   1   5  11 22745.9 1407.63  17
   1   5  11 21150.5 1454.43  10
  -1  -5 -11 23277.2 1432.32  10
   1   5  11 20463.2 1435.31   5
  -1   5 -11 22939.3 1436.82   4
  -1  -5 -11 17905.8 1448.97   2
  -1   5 -11 21038.0 1425.22   9
   1   5  11 26997.3 1550.56   4
  -1  -5 -11 18707.0 1470.90   4
  -1   5 -11 21596.3 1402.56   2
   1  -5  11 22733.1 1414.09   1
   1   5  11 19803.8 1434.23   7
  -1  -5 -11 20765.2 1401.12   8
   1  -5  11 21262.7 1395.60   8
   1  -5  11 22125.3 1404.31  16
   1   5  12 10706.1 816.086  13
  -1   5 -12 10605.4 716.316  12
   1   5  12 11129.9 717.888  17
  -1  -5 -12 10778.7 742.863   5
  -1   5 -12 10087.4 711.591   1
  -1  -5 -12 11491.7 742.692  10
  -1   5 -12 10806.4 746.506   4
   1   5  12 9958.02 745.135   5
  -1  -5 -12 8376.94 758.710   2
  -1   5 -12 11053.7 741.982   9
   1   5  12 13949.4 882.962   4
  -1  -5 -12 8799.62 782.914   4
   1  -5  12 10159.4 713.456  16
  -1  -5 -12 10952.0 759.724  16
   1  -5  12 10554.2 698.979   8
  -1  -5 -12 10206.1 704.819   8
   1   5  12 9653.78 744.398   7
   1   5  12 9303.02 713.013  15
  -1   5 -12 10469.3 724.210  14
  -1   5 -12 10856.2 714.182  15
   1   5  13 9912.36 815.622  15
  -1  -5 -13 12162.9 863.792  16
   1  -5  13 12336.7 817.218  16
   1   5  13 10030.5 904.567  13
  -1   5 -13 12784.9 821.667  12
   1   5  13 12126.0 821.341  17
   1   5  13 11238.3 846.595   7
   1  -5  13 12350.0 847.531   5
  -1  -5 -13 13480.8 850.648   5
  -1  -5 -13 12131.5 841.486  10
   1   5  13 11161.7 845.255   5
  -1   5 -13 11858.5 848.675   4
  -1  -5 -13 10330.2 866.376   2
  -1   5 -13 12854.4 846.756   9
  -1  -5 -13 12007.1 805.736   8
   1  -5  13 11999.8 797.205   8
  -1   5 -13 12009.0 812.766  15
  -1   5 -13 12925.4 831.637  14
   1  -5  13 12430.3 799.992  18
  -1  -5 -13 9485.24 884.968   4
   1   5  13 15255.5 995.031   4
  -1   5 -13 12170.6 817.489   1
  -1   5 -14 36970.3 2325.08  14
  -1   5 -14 36885.7 2302.82  15
   1  -5  14 34953.3 2333.34   5
   1   5  14 33568.6 2335.69   7
  -1   5 -14 35780.0 2313.10  12
   1   5  14 37655.7 2316.01  17
  -1  -5 -14 35528.8 2354.51  16
   1  -5  14 34055.3 2310.34  16
   1   5  14 29345.4 2308.08  15
  -1  -5 -14 37510.3 2329.63  10
  -1  -5 -14 28279.0 2348.75   2
   1   5  14 33496.9 2333.43   5
  -1   5 -14 35733.0 2341.84   4
  -1   5 -14 36258.0 2337.85   9
   1  -5  14 35208.5 2288.16   8
  -1  -5 -14 36693.7 2298.29   8
  -1   5 -14 35725.1 2309.47   1
   1  -5  14 36488.6 2290.15  18
   1   5  14 44871.1 2483.20   4
  -1  -5 -14 29205.0 2372.11   4
  -1  -5 -14 36916.4 2337.69   5
  -1   5 -15 8094.60 571.394  14
  -1   5 -15 8244.05 530.163  15
   1  -5  15 7788.47 584.178   5
   1   5  15 7270.29 582.276   7
  -1  -5 -15 7611.92 578.156   5
   1   5  15 8526.29 562.061  17
  -1   5 -15 8010.08 557.499  12
   1  -5  15 7225.67 514.357   8
  -1  -5 -15 8177.76 576.838  10
  -1   5 -15 7521.42 591.831   4
   1   5  15 7100.75 578.974   5
  -1  -5 -15 6360.38 606.899   2
  -1   5 -15 7234.07 584.896   9
  -1  -5 -15 7370.38 527.646   8
  -1  -5 -15 7986.28 609.539  16
   1  -5  15 7614.27 556.117  16
  -1   5 -15 7917.14 551.276   1
   1  -5  15 7602.69 516.972  18
   1   5  15 9909.82 756.441   4
   1   5  16 250.757 200.526   7
  -1  -5 -16 126.951 186.657   5
   1  -5  16 455.861 211.119   5
   1   5  16 166.260 162.216  17
   1   5  16 86.2865 111.663  11
   1  -5  16 140.195 65.6908   8
  -1  -5 -16 153.309 95.0025   8
  -1  -5 -16 168.083 182.463  10
   1   5  16 163.696 195.924   5
  -1  -5 -16 185.756 207.020   2
  -1   5 -16 315.576 208.632   4
   1   5  16 242.156 353.390   4
  -1   5 -16 465.082 205.105   9
  -1  -5 -16 222.462 222.612  16
  -1   5 -16 180.984 88.6771  15
   1  -5  16 315.626 150.741  16
   1  -5  16 177.195 73.9349  18
  -1  -5 -16 134.593 99.8383  18
  -1   5 -16 452.189 158.047   1
  -1   5 -16 265.563 186.480  14
   1  -5  17 22009.4 1391.30   5
  -1  -5 -17 22625.0 1392.15   5
   1  -5  17 21231.0 1367.53  16
  -1  -5 -17 22569.7 1427.54  16
  -1   5 -17 18768.1 1313.81  11
  -1  -5 -17 22274.7 1379.78  10
  -1  -5 -17 17896.1 1408.13   2
  -1   5 -17 23335.7 1390.82  14
   1   5  17 19979.1 1385.00   5
  -1   5 -17 23003.7 1403.29   9
  -1   5 -17 22258.7 1408.33   4
  -1  -5 -17 19939.3 1320.80   8
   1   5  17 19646.2 1388.14   7
  -1  -5 -17 20011.1 1322.24  18
   1   5  17 23578.6 1374.59  17
  -1   5 -17 21029.0 1360.76   1
   1  -5  18 5378.77 459.051   5
  -1  -5 -18 4964.38 460.530   5
  -1   5 -18 5211.79 464.440  14
  -1  -5 -18 5772.58 447.833  10
  -1  -5 -18 5527.53 491.802   2
   1   5  18 4445.59 451.022   5
  -1   5 -18 4991.31 468.781   9
  -1   5 -18 5771.33 483.599   4
   1   5  18 5695.46 468.221   7
  -1   5 -18 5383.90 423.567   1
   1  -5  18 5456.68 436.781  16
   1   5  18 6306.90 443.465  17
   1   5  19 3845.86 403.558   5
  -1  -5 -19 4330.26 443.369   2
  -1  -5 -19 4713.11 397.120  10
  -1   5 -19 5090.76 437.174   9
   1   5  19 5802.76 399.152  17
   1   5  19 3416.28 414.348   7
  -1   5 -19 4182.15 375.209   1
  -1   5 -19 4956.34 443.706   4
   1   5  19 4487.66 522.976  12
   1  -5  19 4652.68 425.579   5
  -1  -5 -19 3699.22 405.889   5
   1   5  20 4657.92 540.383  12
  -1   5 -20 4339.04 453.689   9
   1   5  20 5558.20 426.933  17
   1   5  20 4248.50 439.991   7
  -1   5 -20 5888.79 415.039  13
  -1  -5 -20 5898.99 424.475  10
  -1  -5 -20 3754.84 462.949   2
   1   5  20 4358.75 427.808   5
  -1   5 -20 4577.98 474.635   4
   1  -5  20 4343.61 437.728   5
   1   5  21 1237.09 341.385  12
   1  -5  21 1385.69 275.794   5
  -1   5 -21 1141.25 290.016   9
   1   5  21 828.218 244.431  17
   1   5  21 689.880 271.245   7
  -1   5 -21 1232.93 217.817  13
   1   5  21 791.130 245.146   5
  -1  -5 -21 1485.30 234.580  10
  -1  -5 -21 895.642 299.358   2
  -1   5 -21 1159.27 296.562   4
  -1  -5 -21 362.071 354.257   4
   1   5  22 516.779 245.376   5
   1   5  22 791.957 241.527  17
   1   5  22 870.588 267.882   7
  -1   5 -22 751.774 217.247  13
   1  -5  22 724.001 248.484   5
   1   5  22 343.393 325.894  12
  -1   5 -22 906.207 285.512   9
  -1  -5 -22 1159.40 296.577   2
  -1   5 -22 1511.50 319.823   4
  -1  -5 -22 373.419 338.427   4
  -1  -5 -23 942.349 310.433   2
  -1   5 -23 1117.29 337.024   4
   1  -5  23 1102.68 265.941   5
   1   5  23 947.753 353.384  12
   1   5  23 1259.57 273.324   5
   1   5  23 1742.90 279.537  17
   1   5  23 540.694 261.482   7
  -1   5 -23 1131.28 327.618   9
   1   5  24-193.331 263.342   7
   1  -5  24 109.673 250.697   5
  -1  -5 -24-28.8247 291.772   2
   1   5  24 522.373 255.654  17
  -1   6  25 1450.25 305.791  17
  -1   6  25 614.925 280.529   7
  -1  -6  25 858.176 284.536   5
   1   6 -24 897.919 305.640   9
   1   6 -24 983.064 334.667   4
  -1  -6  24 1118.61 278.070   5
   1  -6 -24 790.317 302.569   2
  -1   6  24 1165.79 280.936   7
   1   6 -24 750.633 242.722  10
  -1   6  24 1007.35 293.532  17
   1   6 -23 1213.44 307.630   9
  -1   6  23 859.927 272.735   7
  -1  -6  23 1220.39 280.883   5
   1  -6 -23 1345.57 319.663   2
  -1   6  23 775.267 345.781  12
   1   6 -23 867.271 306.501   4
  -1   6  23 2014.86 294.370  17
   1   6 -23 932.385 241.523  10
   1   6 -22 1598.27 240.113  13
  -1  -6  22 2057.31 306.558   5
   1  -6 -22 1620.22 309.325   2
  -1   6  22 1134.71 365.334  12
   1   6 -22 1520.43 255.964  10
  -1   6  22 1448.28 270.440   5
   1   6 -22 1548.17 301.988   9
  -1  -6  22 1804.38 272.231  16
   1   6 -22 1547.51 321.035   4
  -1   6  22 2325.64 293.240  17
  -1   6  22 819.214 268.428   7
   1  -6 -22 1734.63 381.658   4
  -1  -6  21 398.815 246.976   5
   1   6 -21 434.929 169.174   2
   1   6 -21 278.638 167.703   3
   1  -6 -21 419.237 254.069   2
  -1  -6  21 671.544 227.963  16
   1  -6 -21 353.687 180.766  10
  -1   6  21 460.073 222.889   5
   1   6 -21 321.288 209.615  10
   1   6 -21 434.829 251.840   9
   1   6 -21 338.597 185.530  13
  -1   6  21 320.610 226.473   7
   1  -6 -21 231.001 345.176   4
   1   6 -21 128.649 270.780   4
  -1   6  21 401.326 236.359  17
  -1  -6  20 5082.60 471.392   5
  -1   6  20 4726.72 470.006   7
   1   6 -20 5979.73 503.751   4
   1  -6 -20 5993.20 428.632  10
  -1   6  20 4529.95 454.206   5
   1  -6 -20 4372.70 489.309   2
   1   6 -20 5699.81 422.260   3
   1   6 -20 5472.44 483.106   9
   1   6 -20 5406.98 414.998   2
   1  -6 -20 4932.89 550.354   4
   1   6 -20 5050.03 420.383  13
  -1   6  20 6674.37 475.221  17
  -1  -6  20 5637.90 454.939  16
  -1  -6  19 5362.04 472.141   5
   1  -6 -19 6048.05 387.292  18
   1   6 -19 5396.34 366.650  11
   1  -6 -19 5842.71 559.511   4
   1   6 -19 6696.01 501.973   4
   1  -6 -19 7113.43 439.428  10
  -1   6  19 6265.95 469.579   5
   1   6 -19 6395.05 427.079   3
   1  -6 -19 5554.47 502.081   2
   1   6 -19 6938.88 489.158   9
  -1  -6  19 6287.76 462.655  16
   1   6 -19 7010.96 481.447  14
   1   6 -19 6117.66 419.018   2
   1  -6 -19 5805.93 459.058   5
  -1   6  19 5017.36 475.321   7
  -1   6  19 6939.85 470.816  17
  -1   6  18 1223.51 241.182   7
   1  -6 -18 992.766 210.577   5
  -1  -6  18 1280.21 243.005   5
  -1  -6  18 1166.76 127.370  18
   1  -6 -18 968.197 152.961  18
   1   6 -18 1100.07 129.502  11
   1  -6 -18 1675.31 210.444  10
   1   6 -18 1108.39 184.902   3
   1  -6 -18 1179.69 276.407   2
  -1   6  18 565.120 154.071  15
  -1  -6  18 1533.11 226.340  16
  -1   6  18 1392.30 238.071   5
   1   6 -18 1433.19 245.710   9
  -1   6  18 1637.70 241.030  17
   1   6 -18 1201.32 173.387   2
   1   6 -18 1396.18 250.440   4
   1  -6 -18 1082.02 145.343   8
  -1  -6  18 1290.81 124.915   8
   1   6 -18 847.448 228.253  14
  -1   6  17 6320.02 441.359  17
   1   6 -17 5597.94 436.654  14
  -1   6  17 4052.44 520.293  13
   1  -6 -17 6150.87 481.403  14
   1  -6 -17 5395.96 390.164  18
  -1  -6  17 5043.63 374.779  18
   1  -6 -17 5792.61 433.545   5
  -1  -6  17 5092.67 370.309   8
   1  -6 -17 5775.73 416.831  10
   1   6 -17 5178.85 456.252   4
  -1   6  17 4765.47 438.920   5
   1   6 -17 5765.46 402.233   3
   1  -6 -17 4390.24 455.391   2
   1   6 -17 5406.19 454.498   9
  -1   6  17 6095.47 639.746   4
   1   6 -17 5056.50 393.467   2
   1  -6 -17 5550.39 387.605   8
  -1   6  17 4508.04 452.507   7
  -1  -6  17 5400.05 445.917   5
   1   6 -17 5546.36 376.745  15
  -1   6  17 4449.93 390.679  15
   1  -6 -17 4949.13 477.790  16
  -1  -6  17 4909.57 423.318  16
   1   6 -16 8704.74 595.363  15
   1  -6 -16 8393.06 675.586  16
  -1  -6  16 9694.35 633.371  16
   1  -6 -16 9237.68 669.280  14
  -1   6  16 7320.52 718.685  13
   1   6 -16 8684.09 606.860  12
  -1   6  16 9298.17 634.338  17
   1   6 -16 8734.15 633.856  14
  -1   6  16 7072.50 598.863  15
   1  -6 -16 8513.35 629.677   5
   1  -6 -16 8700.97 617.280  10
   1   6 -16 8006.55 646.731   4
  -1   6  16 8157.43 643.878   5
   1  -6 -16 7797.15 659.340   2
   1   6 -16 9166.14 607.494   3
   1   6 -16 8377.53 638.614   9
   1  -6 -16 8535.22 599.539   8
  -1  -6  16 8874.61 588.225   8
  -1   6  16 7757.69 649.218   7
   1  -6 -16 9134.65 604.669  18
  -1   6  16 11632.5 830.855   4
   1   6 -16 8775.12 598.238   2
  -1  -6  15 6016.38 478.221  16
   1  -6 -15 6913.81 526.892  16
   1   6 -15 6337.26 458.143  15
  -1   6  15 5294.46 572.839  13
   1  -6 -15 6247.56 518.750  14
   1   6 -15 6608.76 462.780  12
  -1   6  15 6995.81 488.119  17
  -1   6  15 5326.95 455.831  15
   1   6 -15 6650.43 486.985  14
   1  -6 -15 6037.79 482.838   5
   1  -6 -15 6770.69 477.840  10
   1   6 -15 6181.43 503.974   4
  -1   6  15 6629.42 503.059   5
   1   6 -15 6603.84 458.354   3
   1  -6 -15 5102.71 514.125   2
   1   6 -15 6558.50 495.230   9
   1  -6 -15 6254.08 457.638   8
  -1  -6  15 6432.11 447.918   8
  -1   6  15 5989.03 508.227   7
   1  -6 -15 6782.09 461.681  18
  -1   6  15 8410.82 690.962   4
   1   6 -15 5951.94 448.570   2
   1   6 -14 968.748 183.968  14
  -1   6  14 681.050 149.185  15
   1   6 -14 902.051 160.503  15
  -1  -6  14 1181.21 198.643  14
   1  -6 -14 344.709 201.773  14
  -1   6  14 991.603 278.129  13
   1   6 -14 1011.00 158.045  12
   1  -6 -14 713.939 212.078  16
  -1  -6  14 1301.43 179.058  16
   1  -6 -14 1116.41 190.944   5
   1  -6 -14 942.172 183.458  10
   1   6 -14 959.513 147.821   3
   1  -6 -14 580.982 210.237   2
   1   6 -14 739.444 207.236   4
  -1   6  14 1231.68 219.280   5
   1   6 -14 1320.04 208.255   9
  -1   6  14 1617.13 396.847   4
  -1  -6  14 902.026 140.160   8
   1  -6 -14 874.893 153.426   8
  -1   6  14 1406.67 200.732  17
   1   6 -14 1165.01 145.289   2
  -1   6  14 874.796 218.374   7
  -1   6  13 1218.76 196.490  17
   1   6 -13 1082.52 165.926  15
  -1   6  13 844.173 153.161  15
   1  -6 -13 1572.29 217.404  14
  -1   6  13 1298.10 265.384  13
  -1  -6  13 1055.42 188.621  14
   1   6 -13 1128.08 151.850  12
   1  -6 -13 688.046 185.990   5
  -1  -6  13 980.411 175.705  16
   1  -6 -13 674.539 213.107  16
  -1   6  13 596.349 210.990  10
   1  -6 -13 1035.51 181.277  10
   1   6 -13 1315.88 209.377   4
  -1   6  13 835.053 210.511   5
   1  -6 -13 796.193 221.391   2
   1   6 -13 925.734 143.563   3
   1   6 -13 1096.55 192.442   9
  -1   6  13 916.331 356.322   4
  -1   6  13 874.818 200.567   7
   1  -6 -13 1221.71 157.302   8
  -1  -6  13 1087.20 146.676   8
   1   6 -13 870.243 136.108   2
  -1  -6  13 1150.56 163.111   1
  -1   6  12 2935.56 259.706  17
  -1  -6  12 2947.19 244.803  16
   1  -6 -12 2494.96 283.604  16
   1   6 -12 2482.67 245.538  15
  -1   6  12 2199.75 226.885  15
  -1   6  12 2655.77 320.358  13
  -1  -6  12 2409.57 248.895  14
   1   6 -12 2666.72 230.295  12
   1  -6 -12 2678.70 266.092   5
  -1   6  12 2651.72 303.310  10
   1  -6 -12 2479.76 256.349  10
   1  -6 -12 1624.55 282.240   2
   1   6 -12 2537.27 221.350   3
  -1   6  12 2367.27 282.129   5
   1   6 -12 2939.86 276.620   4
   1   6 -12 2662.65 259.524   9
  -1   6  12 3174.56 421.487   4
  -1  -6  12 2730.54 235.405   1
   1  -6 -12 2902.72 237.725   8
   1   6 -12 2307.94 210.501   2
  -1   6  12 2712.12 294.551   7
  -1  -6  11 21114.9 1363.45   1
   1  -6 -11 21510.0 1366.40   8
  -1  -6  11 20624.9 1367.58  16
  -1   6  11 22427.9 1375.76  17
   1  -6 -11 20506.4 1397.40  16
   1   6 -11 19848.3 1371.59  15
  -1  -6  11 21294.9 1373.75  14
  -1   6  11 18297.7 1410.84  13
   1   6 -11 21080.2 1359.12  12
   1  -6 -11 22195.0 1386.04   5
   1   6 -11 21009.1 1354.64   3
   1  -6 -11 15955.6 1389.28   2
  -1   6  11 19677.3 1414.69  10
   1  -6 -11 22168.2 1376.26  10
  -1   6  11 19528.7 1386.56   5
   1  -6 -11 20708.0 1388.06   9
   1   6 -11 19175.1 1374.83   9
   1   6 -11 19926.5 1347.69   2
   1  -6 -11 22668.8 1397.08   7
   1  -6 -11 16706.1 1414.34   4
  -1   6  11 27527.9 1503.91   4
  -1   6  11 19492.3 1399.83   7
   1  -6 -10 6434.47 436.970   8
  -1  -6  10 5309.50 446.284   9
  -1   6  10 6772.13 445.594  17
   1  -6 -10 6268.47 469.096   7
   1   6 -10 5476.73 441.290  15
  -1  -6  10 5621.77 434.798  14
  -1   6  10 5710.04 483.474  13
   1   6 -10 5652.10 423.914  12
   1  -6 -10 6271.76 462.311   5
   1   6 -10 5722.92 419.164   3
  -1   6  10 5256.56 477.593  10
   1  -6 -10 6452.73 448.347  10
   1  -6 -10 6265.87 461.776   9
  -1   6  10 5567.95 455.257   5
   1   6 -10 6491.46 449.338   9
  -1   6  10 5534.88 472.596   7
  -1  -6  10 6476.15 432.539   1
   1  -6 -10 5080.41 491.699   4
   1   6 -10 5731.54 410.919   2
  -1  -6   9 409.731 115.495  14
  -1   6   9 358.035 175.182  13
   1  -6  -9 70.3990 122.872  17
  -1   6   9 367.811 124.159  17
   1   6  -9 447.902 102.321   3
   1  -6  -9 302.954 166.851   4
  -1   6   9 389.416 157.037  10
   1  -6  -9 374.648 134.629  10
   1   6  -9 589.245 125.662  10
   1  -6  -9 579.244 158.691   9
   1  -6  -9 534.694 147.572   5
   1   6  -9 328.307 85.6068   2
  -1   6   9 539.269 237.922   4
  -1  -6   9 505.276 110.092   1
   1  -6  -9 423.921 115.097   8
  -1  -6   9 377.850 137.218   9
   1  -6  -9 556.456 161.905   7
   1   6  -9 317.650 123.362  15
  -1  -6   8 782.924 122.508  14
  -1   6   8 683.024 185.376  13
  -1   6   8 864.477 133.296  17
   1  -6  -8 551.535 131.771  17
   1   6  -8 761.692 112.070   3
   1  -6  -8 915.806 205.506   4
  -1   6   8 835.669 161.632  10
   1  -6  -8 960.934 151.017  10
   1  -6  -8 1072.68 165.997   9
   1   6  -8 662.386 132.826  10
   1  -6  -8 853.628 161.205   5
   1   6  -8 1060.34 105.990   2
  -1   6   8 918.174 248.193   4
   1   6  -8 742.747 132.417  15
   1  -6  -8 875.384 130.200   8
  -1  -6   8 925.966 156.113   9
  -1  -6   8 980.761 129.057   1
   1  -6  -8 680.746 162.965   7
  -1  -6   7 5333.34 352.792   1
  -1   6   7 4031.65 376.448  13
  -1   6   7 5040.88 399.389   2
   1  -6  -7 5199.11 374.885   7
  -1   6   7 4416.24 375.519  10
   1  -6  -7 5436.01 369.480   5
   1  -6  -7 4168.19 355.009  17
  -1   6   7 4476.13 351.057  17
   1   6  -7 4962.63 353.171  10
   1  -6  -7 5359.23 372.502  10
   1  -6  -7 4751.87 370.892   9
  -1  -6   7 4625.04 362.583   9
  -1   6   7 5288.43 439.042   4
  -1  -6   7 4692.27 342.908  14
   1   6  -7 4156.80 358.106  15
   1  -6  -7 3073.73 386.309   4
   1   6  -7 4570.24 335.187   3
   1  -6  -7 4869.09 356.201   8
   1   6  -7 4541.72 328.332   2
   1  -6  -6 18773.1 1645.24   2
  -1   6   6 27510.4 1655.83   2
  -1  -6   6 24207.2 1613.19  14
   1  -6  -6 28036.5 1642.74  10
   1  -6  -6 27240.4 1656.27   9
   1   6  -6 24356.3 1619.99  10
   1  -6  -6 27550.0 1635.59   5
  -1   6   6 23850.6 1641.06  10
  -1  -6   6 25472.3 1632.35   9
   1   6  -6 24803.4 1604.03   2
   1  -6  -6 19904.2 1622.92  17
   1  -6  -6 30024.2 1648.43   7
  -1  -6   6 25909.7 1612.54   2
   1  -6  -6 17032.5 1658.83   4
   1   6  -6 24607.7 1609.39   3
  -1   6   5 85665.7 5889.14  10
   1  -6  -5 100405. 5894.94   5
  -1  -6   5 91556.1 5885.27   9
  -1  -6   5 92927.8 5869.98   2
   1   6  -5 90837.5 5861.88   2
   1  -6  -5 74561.3 5882.07  17
   1  -6  -5 112763. 5909.77   7
  -1  -6   5 89292.1 5867.94  14
   1  -6  -5 95444.1 5896.22  10
   1  -6  -5 101549. 5921.56   9
   1   6  -5 88716.9 5866.46   3
   1  -6  -5 70664.0 5937.98   4
  -1   6   5 98069.3 5898.90   2
   1  -6  -5 85762.7 5911.71   2
  -1   6   4 695.996 128.643  10
   1  -6  -4 952.164 137.798   5
   1  -6  -4 836.039 138.224  17
  -1  -6   4 491.067 124.143   6
  -1   6   4 1077.69 185.432   6
   1  -6  -4 965.798 164.019   9
   1   6  -4 421.106 119.004   9
  -1  -6   4 394.556 120.913   9
  -1   6   4 1450.60 175.613   9
   1  -6  -4 765.645 148.369  10
   1  -6  -4 789.164 153.888   2
   1   6  -4 423.652 90.3624   2
  -1  -6   4 375.726 103.533   2
  -1  -6   4 277.922 113.722   3
  -1   6   4 1370.80 156.605   2
   1  -6  -4 916.463 212.790   4
   1   6  -4 931.972 110.302   3
  -1   6   3 1098.93 137.648  10
   1  -6  -3 1125.25 160.842  17
  -1   6   3 1284.54 176.335   6
  -1  -6   3 1172.78 141.797   6
   1  -6  -3 1182.00 164.712   2
  -1  -6   3 1543.61 141.557   2
   1  -6  -3 1201.53 158.702  10
  -1   6   3 1555.47 159.997   9
   1  -6  -3 1314.56 170.765   3
   1   6  -3 1194.58 128.889   3
  -1  -6   3 1153.82 140.676   3
   1   6  -3 1480.29 126.742   2
   1   6  -3 1153.67 142.226   9
   1  -6  -3 1565.92 164.630   9
  -1  -6   3 1381.90 156.379   9
   1  -6  -2 15633.0 1031.10   9
  -1  -6   2 13775.1 1026.21   9
   1   6  -2 15634.4 1019.24   9
  -1   6   2 15323.5 1039.33   6
  -1  -6   2 15109.3 1022.20   2
   1  -6  -2 15839.9 1040.64   2
  -1  -6   2 15533.5 1032.67  10
  -1   6   2 17043.9 1025.39   9
   1   6  -2 13878.4 1015.65  10
   1  -6  -2 14915.5 1036.38   3
  -1  -6   2 14964.2 1027.64   3
   1   6  -2 15893.3 1011.75   2
  -1   6   2 14981.1 1018.47  10
   1  -6  -1 79492.3 5148.94   9
   1  -6  -1 79307.1 5138.64   6
  -1   6   1 79276.3 5154.28   6
  -1  -6   1 81117.8 5152.38   2
   1  -6  -1 79340.0 5153.64   2
   1   6  -1 80307.8 5143.63   9
  -1   6   1 74909.9 5139.60  10
  -1  -6   1 82117.8 5159.35  10
  -1   6   1 81011.5 5140.80   9
  -1  -6   1 80283.6 5156.99   3
  -1   6   1 79923.4 5140.65   3
   1  -6  -1 79470.1 5153.41   3
   1   6  -1 83577.4 5138.47   2
   1   6  -1 73441.1 5141.84  10
  -1   6   0 1107.80 125.869   9
   1   6   0 1181.10 156.210   6
  -1  -6   0 695.693 135.870   2
   1  -6   0 915.381 135.506   2
  -1   6   0 709.267 121.841  10
   1   6   0 757.796 131.555   9
  -1  -6   0 1060.81 152.358  10
   1   6   0 948.404 132.649   4
   1  -6   0 717.165 131.977   3
   1   6   0 886.504 127.270   2
   1   6   0 1023.92 129.654  10
  -1   6  -1 47328.0 2984.34   9
   1   6   1 40203.1 3013.64   6
  -1   6  -1 46940.6 2979.76   2
   1  -6   1 49351.8 2993.04   2
  -1   6  -1 44495.2 2983.99  10
   1   6   1 46125.4 2997.32   9
  -1  -6  -1 43133.3 3013.16   3
   1   6   1 49418.9 2998.91   4
   1  -6   1 46995.2 2994.21   3
  -1  -6  -1 43122.0 3012.04   2
   1   6   1 44161.0 2994.06  10
  -1   6  -2 178.655 93.3710   9
   1  -6   2 169.599 93.0864   2
  -1   6  -2 72.6658 83.6447   2
  -1  -6  -2 368.197 147.589   3
  -1  -6  -2 287.184 172.985   4
   1   6   2 331.093 137.255   4
   1   6   2 571.986 163.487   6
   1   6   2 200.569 131.998   9
  -1   6  -2 549.518 102.764  10
   1   6   2 311.613 111.209  10
  -1  -6  -2 372.059 140.695   2
   1  -6   2 130.552 98.1317   3
   1   6   3 1598.61 186.164  10
  -1  -6  -3 1727.50 199.144   5
   1  -6   3 1758.42 131.277  14
   1   6   3 1792.70 211.006   9
  -1   6  -3 1671.65 160.396   9
  -1  -6  -3 2080.49 241.656   9
   1  -6   3 1782.88 158.514   2
  -1   6  -3 1527.76 145.026   2
  -1  -6  -3 1391.13 162.402  17
   1   6   3 1558.81 204.861   6
  -1   6  -3 1400.31 148.738   3
  -1  -6  -3 1207.33 227.782   4
  -1  -6  -3 1346.78 186.988   2
   1   6   4 1388.36 185.358  13
  -1  -6  -4 2054.68 258.603   4
  -1   6  -4 1305.58 142.035   3
  -1  -6  -4 1545.23 201.097   2
  -1  -6  -4 1236.50 156.162  17
   1   6   4 1586.21 191.201  10
  -1  -6  -4 1679.98 201.041  10
  -1  -6  -4 1754.14 228.456   9
  -1  -6  -4 1916.99 199.890   5
  -1   6  -4 1154.97 154.852   9
  -1   6  -4 890.034 133.778   2
  -1  -6  -4 2245.69 224.416   7
   1  -6   4 1322.65 148.029   2
   1  -6   4 1454.80 122.688  14
   1  -6   4 1307.80 161.495   9
   1   6   5 23725.7 1680.95  13
  -1  -6  -5 18173.3 1683.56   4
  -1   6  -5 25534.6 1645.50   3
  -1  -6  -5 18585.2 1672.45   2
  -1  -6  -5 19313.4 1646.97  17
   1   6   5 25669.7 1681.48  10
  -1  -6  -5 27856.6 1681.94  10
  -1  -6  -5 24396.9 1681.09   9
  -1  -6  -5 30251.7 1680.21   5
  -1   6  -5 26338.2 1656.45   9
  -1   6  -5 26140.6 1642.06   2
  -1  -6  -5 32384.1 1693.11   7
   1  -6   5 25694.0 1637.33  14
   1  -6   5 26971.7 1658.34   1
   1  -6   5 27780.6 1665.10   9
   1   6   6 27509.9 1924.55  15
   1   6   6 28234.7 1952.91  13
  -1  -6  -6 35968.8 1956.06   7
  -1  -6  -6 23105.6 1941.77   2
  -1   6  -6 29738.4 1912.59   3
  -1  -6  -6 22706.5 1950.43   4
  -1  -6  -6 34739.4 1950.11  10
   1   6   6 27309.0 1944.07  10
  -1  -6  -6 31488.4 1949.28   9
  -1  -6  -6 35854.0 1949.62   5
  -1   6  -6 30270.9 1925.46   9
   1  -6   6 30416.7 1923.17   8
   1  -6   6 31050.0 1930.96   9
   1  -6   6 30728.5 1923.69   1
   1  -6   6 29743.6 1906.58  14
  -1   6  -6 30153.0 1908.77   2
  -1  -6  -6 22429.7 1913.66  17
   1  -6   7 1288.21 134.417  14
  -1   6  -7 1494.25 143.070   3
  -1  -6  -7 1137.17 192.319   2
   1   6   7 1019.83 148.417  15
  -1  -6  -7 1182.40 181.436  10
   1   6   7 1368.95 200.131  10
   1   6   7 1067.31 191.822   5
  -1  -6  -7 1883.65 192.130   5
   1   6   7 862.644 200.988  13
  -1  -6  -7 1414.24 197.042   9
  -1   6  -7 1243.49 134.561   2
   1  -6   7 1289.55 149.361   8
   1  -6   7 1356.41 169.609   9
  -1  -6  -7 894.413 215.207   4
   1  -6   7 1429.92 158.851   1
  -1  -6  -7 1399.61 197.427   7
  -1  -6  -7 930.440 137.844  17
   1  -6   8 1721.77 156.675  14
   1   6   8 1329.47 214.118  13
  -1   6  -8 1335.59 159.686  12
   1   6   8 1285.66 166.548  15
  -1   6  -8 1344.62 151.947   3
  -1  -6  -8 1713.70 200.337  10
   1   6   8 1594.93 239.118  10
  -1  -6  -8 1421.77 215.659   9
  -1  -6  -8 1231.15 211.719   5
   1   6   8 1381.78 199.049   5
  -1   6  -8 1555.02 148.822   2
   1   6   8 1592.40 157.376  17
   1  -6   8 1557.27 186.612   9
   1  -6   8 1435.44 155.578   8
   1  -6   8 1569.51 166.780   1
  -1  -6  -8 1411.93 203.663   7
  -1  -6  -8 1112.46 232.125   4
   1   6   9 2231.22 217.024  15
   1  -6   9 2203.18 208.137  14
   1   6   9 2203.37 278.960  13
  -1   6  -9 2822.30 216.973  12
   1  -6   9 2663.71 228.807   1
  -1  -6  -9 2609.92 265.098   5
  -1  -6  -9 2506.93 243.224  10
   1   6   9 2201.01 287.525  10
  -1   6  -9 2443.25 209.381   3
   1   6   9 1837.85 255.958   5
  -1   6  -9 1997.66 195.872   2
   1   6   9 2366.72 213.542  17
   1   6   9 1920.40 259.084   7
   1  -6   9 2423.85 207.685   8
  -1  -6  -9 2506.52 281.522   7
  -1  -6  -9 2109.77 283.170   4
  -1   6 -10 14174.1 934.361  14
   1   6  10 12494.3 941.215  15
   1  -6  10 13514.4 939.669  14
   1   6  10 12866.7 998.506  13
  -1   6 -10 13606.8 937.915  12
  -1  -6 -10 15774.7 984.267   5
   1   6  10 12447.7 1001.92  10
  -1  -6 -10 15609.0 965.625  10
   1  -6  10 14655.3 946.484   1
   1   6  10 13796.9 979.011   5
   1  -6  10 14119.0 934.540   8
  -1  -6 -10 12452.2 1005.72   4
  -1  -6 -10 15856.7 995.882   7
   1  -6  10 13633.4 931.588  16
   1   6  10 15030.5 939.981  17
  -1   6 -10 13345.6 929.294   2
   1   6  10 13335.8 978.644   7
   1   6  11 15554.9 979.189  17
   1  -6  11 14139.6 972.337  16
   1   6  11 13588.8 981.327  15
  -1   6 -11 15737.4 979.422  14
   1   6  11 13361.8 1049.16  13
  -1   6 -11 14282.8 978.462  12
  -1  -6 -11 15826.8 1020.03   5
   1  -6  11 15199.4 984.876   1
   1   6  11 14910.2 1051.00  10
  -1  -6 -11 15864.2 1003.45  10
  -1  -6 -11 11011.9 1013.82   2
   1   6  11 14314.1 1016.75   5
  -1   6 -11 14108.3 996.210   9
  -1  -6 -11 14398.1 1059.20   4
  -1   6 -11 13981.8 968.138   2
  -1  -6 -11 16208.8 1031.04   7
   1  -6  11 14700.2 969.940   8
   1   6  11 13060.2 1013.98   7
   1  -6  12 5910.94 419.286  16
  -1   6 -12 6167.90 427.157  14
   1   6  12 5076.43 418.622  15
  -1   6 -12 5590.64 426.093  15
   1   6  12 4954.50 509.831  13
  -1   6 -12 5393.53 420.635  12
  -1  -6 -12 6086.39 461.828   5
   1  -6  12 6187.52 432.045   1
   1   6  12 5237.37 481.971  10
  -1  -6 -12 6295.59 453.798  10
  -1   6 -12 5834.78 460.186   4
   1   6  12 5855.43 468.046   5
  -1  -6 -12 4781.47 472.639   2
  -1   6 -12 6066.80 451.688   9
  -1  -6 -12 5026.63 510.476   4
   1   6  12 7973.86 603.682   4
   1   6  12 5606.33 421.700  17
   1   6  12 5276.79 460.157   7
   1  -6  12 5624.85 406.625   8
  -1  -6 -12 5018.68 411.399   8
  -1   6 -12 5726.22 410.172   2
   1   6  13 14324.1 1259.17  13
  -1   6 -13 18606.3 1178.04  12
   1   6  13 18902.3 1178.52  17
  -1  -6 -13 18465.6 1210.91   5
   1  -6  13 18217.0 1161.52   8
  -1  -6 -13 16283.6 1165.81   8
  -1  -6 -13 19659.3 1197.81  10
  -1   6 -13 17634.8 1206.81   4
   1   6  13 17686.5 1212.56   5
  -1  -6 -13 14419.0 1214.87   2
  -1   6 -13 17605.0 1199.95   9
   1   6  13 22485.0 1341.17   4
  -1  -6 -13 16931.7 1252.80   4
  -1   6 -13 18631.3 1183.79  14
   1   6  13 15809.7 1173.13  15
  -1   6 -13 17119.9 1177.05  15
  -1   6 -13 16629.6 1166.75   2
   1   6  13 16779.2 1211.20   7
  -1  -6 -13 18868.8 1228.72  16
   1  -6  13 17638.5 1173.83  16
   1  -6  14 3204.48 268.882  18
  -1   6 -14 3027.53 282.357  15
  -1   6 -14 3416.37 303.958  14
   1   6  14 3063.75 396.626  13
  -1   6 -14 3512.06 292.763  12
   1   6  14 3538.12 291.546  17
  -1  -6 -14 3460.75 336.170   5
  -1  -6 -14 2683.40 391.955   4
  -1  -6 -14 3495.96 320.287  10
  -1   6 -14 3666.61 342.911   4
   1   6  14 3588.15 335.421   5
  -1  -6 -14 2560.73 341.435   2
  -1   6 -14 3802.87 330.975   9
   1   6  14 4251.11 483.060   4
  -1   6 -14 3371.12 277.928   2
   1  -6  14 3247.21 261.822   8
  -1  -6 -14 3329.41 272.286   8
   1   6  14 3177.48 335.316   7
   1  -6  14 3277.64 288.263  16
   1   6  14 2826.32 282.993  15
  -1  -6 -14 3668.56 358.654  16
   1  -6  15 3555.97 274.442  18
   1   6  15 3697.27 314.729  17
  -1  -6 -15 4024.57 389.738  16
   1   6  15 2907.93 294.636  15
   1  -6  15 3441.37 310.615  16
  -1   6 -15 4252.66 329.414  14
  -1   6 -15 3637.65 295.001  15
  -1  -6 -15 4013.95 374.403  14
   1   6  15 2811.42 430.178  13
  -1   6 -15 3739.33 309.815  12
  -1  -6 -15 2754.98 359.661   2
  -1  -6 -15 3483.60 332.455  10
  -1  -6 -15 3377.08 289.569   8
   1  -6  15 3699.01 273.649   8
   1   6  15 3032.23 341.750   5
  -1   6 -15 3209.74 347.146   4
  -1   6 -15 3721.84 349.251   9
  -1  -6 -15 3739.36 350.246   5
  -1  -6 -15 4334.27 433.022   4
   1   6  15 4093.02 498.666   4
  -1   6 -15 3862.75 300.771   2
   1   6  15 2946.14 340.227   7
   1  -6  15 3639.61 351.440   5
   1   6  16 961.296 177.701  15
  -1  -6 -16 897.412 262.933  16
   1  -6  16 1449.71 198.216  16
  -1   6 -16 1193.30 163.025  15
  -1   6 -16 1173.76 213.019  14
  -1  -6 -16 1140.37 265.366  14
   1  -6  16 1359.57 240.342   5
  -1  -6 -16 1084.09 239.621   5
  -1  -6 -16 1489.56 268.021   2
   1   6  16 1419.06 207.135  17
  -1   6 -16 1658.41 199.747  12
  -1  -6 -16 1220.12 216.774  10
  -1   6 -16 1318.61 184.858   2
   1   6  16 1364.21 245.167   5
  -1   6 -16 936.438 235.436   9
  -1  -6 -16 846.463 157.344   8
   1  -6  16 1287.94 136.574   8
   1   6  16 1521.40 255.260   7
   1  -6  16 1313.54 143.048  18
  -1   6 -16 1318.49 246.193   4
   1   6  16 2266.62 423.407   4
   1   6  17 686.888 224.628   7
   1  -6  17 710.094 219.763   5
  -1  -6 -17 677.312 227.606   5
  -1  -6 -17 873.239 239.313   2
  -1  -6 -17 945.063 274.799  16
   1  -6  17 435.814 171.223  16
   1   6  17 242.944 143.370  11
  -1  -6 -17 735.890 209.724  10
   1   6  17 458.426 209.322   5
  -1   6 -17 403.123 158.120   2
  -1   6 -17 818.190 233.771   9
  -1   6 -17 638.514 223.987   4
   1  -6  17 806.670 106.472  18
  -1  -6 -17 427.617 132.016  18
   1   6  17 776.600 189.130  17
  -1  -6 -17 290.558 127.362   8
   1  -6  17 494.705 95.6118   8
  -1   6 -17 604.809 207.666  14
  -1   6 -17 519.169 120.094  15
   1   6  18 588.339 246.323   7
   1  -6  18 1479.05 262.847   5
  -1  -6 -18 885.857 257.762   5
  -1  -6 -18 1128.68 277.924   2
   1  -6  18 1216.07 203.877  16
   1   6  18 456.853 125.849  11
  -1  -6 -18 1402.26 225.436  10
  -1   6 -18 1033.03 184.464   2
   1   6  18 1135.51 231.563   5
  -1   6 -18 1145.75 258.598   9
  -1   6 -18 1152.78 273.449   4
  -1  -6 -18 996.438 132.309  18
   1  -6  18 790.846 82.0482  18
  -1  -6 -18 875.454 127.930   8
  -1   6 -18 981.180 228.566  14
   1   6  18 1481.36 219.002  17
  -1  -6 -19 3593.82 324.017  10
  -1   6 -19 3138.12 294.367   2
   1   6  19 2909.56 339.330   5
  -1  -6 -19 2952.17 354.410   5
   1  -6  19 2924.94 348.663   5
  -1   6 -19 3349.17 359.028   9
  -1   6 -19 2863.69 352.596   4
   1   6  19 3477.98 314.364  17
   1   6  19 2172.54 344.505   7
  -1  -6 -19 2911.31 376.089   2
   1  -6  19 3025.85 310.769  16
  -1  -6 -20 3858.48 347.028  10
   1   6  20 2476.15 480.451  12
  -1  -6 -20 2954.92 404.791   2
   1   6  20 3878.42 378.573   5
  -1   6 -20 3993.56 395.517   9
  -1   6 -20 2812.89 389.658   4
   1   6  20 2954.29 367.930   7
   1   6  20 4316.07 353.112  17
  -1  -6 -20 3447.85 384.740   5
   1  -6  20 3280.97 370.506   5
  -1   6 -20 3914.84 330.065   2
   1   6  21 99.2751 334.174  12
  -1  -6 -21 279.890 274.213   2
   1   6  21 151.192 221.209   5
  -1   6 -21 28.4856 175.260   2
  -1   6 -21 227.311 265.529   9
   1   6  21 257.133 224.293  17
   1  -6  21 290.255 234.794   5
  -1   6 -21 261.228 202.543  13
  -1  -6 -21 126.879 203.810  10
  -1   6 -21 274.334 269.394   4
   1   6  21 120.971 237.106   7
  -1   6 -22 315.879 270.639   9
   1   6  22 259.588 237.717   5
   1   6  22 645.035 319.167  12
  -1  -6 -22 282.584 285.005   2
  -1   6 -22-85.9344 278.082   4
   1   6  22-98.9579 246.878   7
   1   6  22 133.218 224.428  17
   1  -6  22 295.011 250.701   5
  -1   6 -23-300.858 287.872   9
   1   6  23-198.786 343.997  12
  -1  -6 -23-28.4778 285.105   2
   1   6  23 176.960 256.953   7
   1   6  23 428.452 247.660  17
   1  -6  23 137.610 253.552   5
  -1   7  25-102.348 263.963   7
  -1   7  24 762.523 281.534   7
  -1  -7  24 351.308 275.599   5
  -1   7  24 671.979 266.120  17
  -1   7  23 2237.05 306.042  17
   1   7 -23 1072.77 330.448   4
  -1   7  23 1745.44 303.665   7
  -1   7  23 1272.78 392.557  12
   1  -7 -23 1287.19 328.200   2
   1   7 -23 1588.55 310.988   9
   1   7 -23 1296.79 272.981  10
  -1  -7  23 1669.68 302.245   5
   1   7 -22 455.036 218.735  10
   1   7 -22 606.180 280.881   4
   1   7 -22 291.518 257.754   9
  -1  -7  22 372.036 230.332  16
   1  -7 -22 459.767 275.751   2
  -1   7  22 49.9007 251.387   7
   1  -7 -22 844.526 357.243   4
  -1  -7  22 433.608 259.222   5
  -1   7  22 731.461 254.294  17
   1  -7 -21 454.161 280.034   2
   1   7 -21 340.242 177.349   3
  -1   7  21 246.004 244.283   7
  -1   7  21 498.160 225.187   5
   1  -7 -21 294.947 187.265  10
   1   7 -21 373.811 210.274  10
   1   7 -21 553.733 279.174   4
   1   7 -21 467.644 259.667   9
  -1  -7  21 263.829 227.300  16
  -1  -7  21 134.749 263.335   5
   1  -7 -21 612.320 345.292   4
  -1   7  21 419.888 252.505  17
   1   7 -21 503.705 158.862   2
   1   7 -20 700.370 104.762  11
   1  -7 -20 499.576 266.597   2
   1   7 -20 1145.28 193.177   3
   1  -7 -20 689.657 238.284   5
  -1  -7  20 840.599 260.596   5
  -1   7  20 722.745 225.896   5
  -1   7  20 1325.99 252.282  17
   1   7 -20 746.942 220.865  10
   1  -7 -20 829.332 194.051  10
   1   7 -20 246.678 253.392   9
   1   7 -20 907.851 286.910   4
  -1  -7  20 797.909 225.725  16
   1  -7 -20 460.716 137.177  18
  -1   7  20 484.746 253.619   7
   1   7 -20 678.944 162.894   2
  -1   7  19 334.799 230.125   7
  -1  -7  19 282.463 230.851   5
   1  -7 -19-37.6068 202.974   5
   1  -7 -19 311.042 251.136   2
   1   7 -19 209.922 167.602   3
   1   7 -19 175.430 111.694  11
  -1   7  19 290.821 201.708   5
  -1  -7  19-17.4094 200.674  16
   1  -7 -19 463.489 180.206  10
   1   7 -19 253.610 198.742  10
   1   7 -19 42.8434 219.489   9
   1   7 -19 385.464 230.722   4
   1   7 -19 143.337 144.749   2
   1  -7 -19 161.470 142.120  18
  -1  -7  19 215.346 104.634  18
  -1   7  19 170.836 219.424  17
   1  -7 -19 238.405 132.079   8
  -1  -7  18 3142.54 240.145  18
   1  -7 -18 2241.67 257.950  18
  -1  -7  18 2292.89 294.810  16
   1   7 -18 2853.91 243.779  15
  -1   7  18 2278.42 252.569  15
  -1   7  18 2186.03 403.918  13
  -1  -7  18 2933.13 330.332   5
   1  -7 -18 3069.51 319.553   5
  -1   7  18 2978.37 315.024  17
   1  -7 -18 2163.80 328.525   2
   1   7 -18 2728.91 262.608   3
   1  -7 -18 3182.72 286.320  10
  -1   7  18 2916.24 307.117   5
   1   7 -18 2397.59 297.155  10
   1   7 -18 2780.19 329.352   9
   1   7 -18 3482.38 345.086   4
   1  -7 -18 2984.30 255.811   8
  -1  -7  18 2897.47 232.873   8
   1   7 -18 3131.18 258.917   2
  -1   7  18 2364.13 326.058   7
   1  -7 -17 1215.39 184.875  18
  -1  -7  17 1295.46 211.030  16
   1   7 -17 746.302 162.040  15
  -1   7  17 978.957 171.893  15
  -1   7  17 1334.29 338.403  13
   1  -7 -17 1555.42 236.377   5
   1   7 -17 1131.65 177.523   3
   1  -7 -17 927.101 246.730   2
  -1   7  17 1462.62 232.521  17
   1   7 -17 1276.23 187.861  12
   1  -7 -17 1674.10 203.871  10
  -1   7  17 1162.85 225.803   5
   1   7 -17 1385.67 214.725  10
   1   7 -17 1227.13 247.196   9
   1   7 -17 1387.53 257.189   4
   1  -7 -17 1254.49 172.738   8
  -1  -7  17 864.800 153.969   8
  -1   7  17 793.332 250.202   7
   1   7 -17 1008.61 163.506   2
  -1   7  16 1758.69 234.665  17
   1  -7 -16 1835.64 287.825  16
  -1  -7  16 1082.60 207.208  16
  -1   7  16 1010.41 180.167  15
   1   7 -16 1323.19 187.884  15
   1  -7 -16 1422.36 265.827  14
  -1   7  16 1041.20 310.464  13
   1  -7 -16 1159.12 222.819   5
   1   7 -16 1528.18 183.884   3
   1  -7 -16 1059.89 253.353   2
   1   7 -16 1123.55 185.551  12
   1  -7 -16 1831.79 207.367  10
   1  -7 -16 1102.57 243.485   9
   1   7 -16 1234.19 214.160  10
  -1   7  16 1443.27 238.182   5
   1   7 -16 1669.15 260.860   4
   1   7 -16 1464.41 248.283   9
   1  -7 -16 1590.33 187.802   8
  -1  -7  16 1288.85 165.583   8
  -1   7  16 1202.89 249.755   7
   1  -7 -16 1436.69 192.549  18
  -1   7  16 2062.35 400.515   4
   1   7 -16 1306.62 164.081   2
  -1  -7  15 2750.55 265.393  16
   1  -7 -15 2833.81 329.875  16
   1   7 -15 2743.30 251.048  15
  -1   7  15 2156.26 240.817  15
   1  -7 -15 2946.02 318.839  14
  -1   7  15 2431.75 351.895  13
   1   7 -15 2068.77 241.452  12
   1   7 -15 2537.27 236.601   3
   1  -7 -15 1888.95 301.213   2
   1  -7 -15 2596.06 280.661   5
   1  -7 -15 2410.43 267.123  10
   1   7 -15 2592.02 294.163   4
  -1   7  15 2614.25 277.987   5
   1  -7 -15 2880.42 294.542   9
   1   7 -15 2294.81 267.959  10
   1   7 -15 3211.95 296.255   9
  -1   7  15 3564.10 446.157   4
  -1  -7  15 2596.28 232.819   8
   1  -7 -15 2315.74 239.512   8
  -1   7  15 2686.44 272.569  17
   1   7 -15 2530.58 222.286   2
  -1   7  15 1912.69 289.276   7
  -1   7  14 1216.61 201.768  17
   1  -7 -14 867.073 229.208  16
  -1  -7  14 722.117 181.174  16
  -1   7  14 828.047 155.199  15
   1   7 -14 898.597 173.795  15
  -1  -7  14 1062.30 189.897  14
   1  -7 -14 1364.11 234.291  14
  -1   7  14 825.314 256.718  13
   1   7 -14 1037.13 164.695  12
   1  -7 -14 1086.41 205.450   5
  -1   7  14 618.830 211.109  10
  -1   7  14 933.372 196.254   5
   1   7 -14 336.829 196.141   4
   1   7 -14 1006.30 154.343   3
   1  -7 -14 665.403 230.679   2
   1  -7 -14 512.464 198.360   9
   1   7 -14 1093.50 191.912  10
   1  -7 -14 970.638 186.749  10
   1   7 -14 719.322 196.517   9
  -1   7  14 815.945 320.666   4
  -1  -7  14 904.868 162.362   1
   1  -7 -14 702.115 163.139   8
  -1  -7  14 776.464 148.452   8
   1   7 -14 814.740 136.538   2
  -1   7  14 846.948 217.992   7
  -1   7  13 43189.1 2554.02  17
  -1  -7  13 39659.4 2546.90  16
   1  -7 -13 40396.3 2585.82  16
   1   7 -13 39243.3 2550.76  15
  -1   7  13 34701.4 2536.85  15
  -1   7  13 34501.4 2588.26  13
  -1  -7  13 38733.9 2553.57  14
   1  -7 -13 40536.4 2571.15  14
   1   7 -13 37858.5 2535.04  12
   1  -7 -13 43240.8 2569.91   5
   1  -7 -13 31292.9 2567.31   2
   1   7 -13 39282.5 2531.28   3
  -1   7  13 36846.1 2592.41  10
   1  -7 -13 43490.6 2550.97  10
   1   7 -13 40393.3 2567.64   4
   1  -7 -13 38960.0 2556.75   9
   1   7 -13 39824.5 2549.36  10
   1   7 -13 38835.4 2557.16   9
  -1   7  13 49583.1 2662.10   4
  -1  -7  13 39035.4 2541.12   1
   1  -7 -13 38077.2 2541.29   8
  -1  -7  13 37137.1 2536.93   8
   1   7 -13 38517.2 2524.15   2
   1  -7 -13 33390.6 2589.89   4
   1  -7 -12 6232.40 473.133   8
   1  -7 -12 5812.71 517.275  16
  -1   7  12 5526.09 468.276  15
   1   7 -12 5187.47 479.136  15
  -1   7  12 5385.50 523.516  13
  -1  -7  12 6476.25 483.834  14
   1   7 -12 6301.49 467.592  12
   1  -7 -12 6651.77 500.963   5
   1  -7 -12 7316.42 525.133   7
  -1   7  12 6572.13 537.047  10
   1  -7 -12 7437.61 492.437  10
   1   7 -12 6412.69 481.518  10
   1  -7 -12 6721.88 493.927   9
  -1   7  12 6916.83 487.237  17
  -1  -7  12 6920.33 482.899  16
   1   7 -12 6910.82 496.426   9
   1   7 -12 6269.92 453.066   2
  -1  -7  12 6787.70 477.447   1
  -1   7  12 9042.36 614.636   4
   1  -7 -12 5680.82 538.265   4
   1  -7 -12 5578.42 517.449   2
   1   7 -12 7143.81 466.209   3
   1  -7 -11 1261.19 200.104   7
   1   7 -11 552.000 154.596  15
  -1  -7  11 629.468 147.978  14
   1   7 -11 851.338 136.128  12
  -1   7  11 647.083 199.667  13
   1  -7 -11 683.174 192.665   2
[truncated: 5,415,188 more chars]
